# Supplementary material for: Unflavored electronic cigarette exposure induces alterations in airway ciliary structure and function
Source: Respir Res. 2025 Jul 2;26:223. doi: 10.1186/s12931-025-03302-w (PMC12224850; doi:10.1186/s12931-025-03302-w)
Supplement: Supplementary file 3 — Supplementary Material 3: Supplementary Table 1. Fold changes and P values for abundance proteomics, and phosphoproteomics datasets. [file 12931_2025_3302_MOESM3_ESM.xlsx]

## Sheet: BG2-Phospho Table of quantitati
GeneName	Uniprot	Site	GeneName_Site	Uniprot_Site	Donor	Label	Log2FC	pvalue	adj.pvalue
CCDC187	A0A096LP49	S478	CCDC187_S478	A0A096LP49_S478	BG2	Unflavored e-cig - Air	-2.1092	0.200243	0.397171
CCDC187	A0A096LP49	S513	CCDC187_S513	A0A096LP49_S513	BG2	Unflavored e-cig - Air	0.132435	0.881969	0.931479
CHD9NB	A0A1B0GV96	T47	CHD9NB_T47	A0A1B0GV96_T47	BG2	Unflavored e-cig - Air	1.23699	4.91509e-05	0.0068139
RPSA2	A0A8I5KQE6	T97	RPSA2_T97	A0A8I5KQE6_T97;P08865_T97	BG2	Unflavored e-cig - Air	-1.42686	0.609226	0.755459
SHTN1	A0MZ66	S492	SHTN1_S492	A0MZ66_S492	BG2	Unflavored e-cig - Air	-1.70718
SHTN1	A0MZ66	S493	SHTN1_S493	A0MZ66_S493	BG2	Unflavored e-cig - Air	-1.09549	0.325394	0.530198
SHTN1	A0MZ66	S506	SHTN1_S506	A0MZ66_S506	BG2	Unflavored e-cig - Air	#NAME?		0
SHTN1	A0MZ66	T487	SHTN1_T487	A0MZ66_T487	BG2	Unflavored e-cig - Air	-0.741039	0.702233	0.818681
C1orf226	A1L170	S222	C1orf226_S222	A1L170_S222	BG2	Unflavored e-cig - Air	0.575296	0.199914	0.396882
C1orf226	A1L170	S223	C1orf226_S223	A1L170_S223	BG2	Unflavored e-cig - Air	0.398861	0.376205	0.574025
PLEKHG3	A1L390	S432	PLEKHG3_S432	A1L390_S432	BG2	Unflavored e-cig - Air	-1.35304	0.385902	0.582726
PLEKHG3	A1L390	S433	PLEKHG3_S433	A1L390_S433	BG2	Unflavored e-cig - Air	0.357817	0.795283	0.882176
PLEKHG3	A1L390	S488	PLEKHG3_S488	A1L390_S488	BG2	Unflavored e-cig - Air	0.33793	0.777851	0.870655
PLEKHG3	A1L390	S631	PLEKHG3_S631	A1L390_S631	BG2	Unflavored e-cig - Air	1.09727	0.116878	0.291998
PLEKHG3	A1L390	S643	PLEKHG3_S643	A1L390_S643	BG2	Unflavored e-cig - Air	0.185288	0.803805	0.886145
PLEKHG3	A1L390	S76	PLEKHG3_S76	A1L390_S76	BG2	Unflavored e-cig - Air	-1.43317	0.037245	0.148521
CIBAR1	A1XBS5	S243	CIBAR1_S243	A1XBS5_S243	BG2	Unflavored e-cig - Air	1.20293	0.162487	0.356379
CCDC78	A2IDD5	S163	CCDC78_S163	A2IDD5_S163	BG2	Unflavored e-cig - Air	-0.662007	0.276003	0.479117
CCDC66	A2RUB6	S794	CCDC66_S794	A2RUB6_S794	BG2	Unflavored e-cig - Air	0.619536	0.186357	0.382128
CCDC66	A2RUB6	S797	CCDC66_S797	A2RUB6_S797	BG2	Unflavored e-cig - Air	0.334084	0.419819	0.609378
CCDC66	A2RUB6	T115	CCDC66_T115	A2RUB6_T115	BG2	Unflavored e-cig - Air	1.06857	0.106152	0.277411
DCDC2B	A2VCK2	S250	DCDC2B_S250	A2VCK2_S250	BG2	Unflavored e-cig - Air	0.522053	0.388177	0.585115
DCDC2B	A2VCK2	T247	DCDC2B_T247	A2VCK2_T247	BG2	Unflavored e-cig - Air	0.424061	0.504821	0.675882
SBNO1	A3KN83	S214	SBNO1_S214	A3KN83_S214	BG2	Unflavored e-cig - Air	2.00423	0.0414767	0.159748
SBNO1	A3KN83	T216	SBNO1_T216	A3KN83_T216	BG2	Unflavored e-cig - Air	2.31323	0.00847012	0.0640009
KLRG2	A4D1S0	S139	KLRG2_S139	A4D1S0_S139	BG2	Unflavored e-cig - Air	-0.196507	0.822361	0.896969
KLRG2	A4D1S0	S143	KLRG2_S143	A4D1S0_S143	BG2	Unflavored e-cig - Air	-0.645905	0.473479	0.65174
KLRG2	A4D1S0	S158	KLRG2_S158	A4D1S0_S158	BG2	Unflavored e-cig - Air	-1.93927	0.0359474	0.145481
KLRG2	A4D1S0	T148	KLRG2_T148	A4D1S0_T148	BG2	Unflavored e-cig - Air	#NAME?		0
ODAD3	A5D8V7	S10	ODAD3_S10	A5D8V7_S10	BG2	Unflavored e-cig - Air	0.756821	0.219865	0.418473
ODAD3	A5D8V7	S33	ODAD3_S33	A5D8V7_S33	BG2	Unflavored e-cig - Air	0.437331	0.636901	0.776514
ODAD3	A5D8V7	S37	ODAD3_S37	A5D8V7_S37	BG2	Unflavored e-cig - Air	Inf		0
ODAD3	A5D8V7	T22	ODAD3_T22	A5D8V7_T22	BG2	Unflavored e-cig - Air	0.42769	0.721003	0.831552
ODAD3	A5D8V7	T371	ODAD3_T371	A5D8V7_T371	BG2	Unflavored e-cig - Air	1.09597	0.0557297	0.189597
ODAD3	A5D8V7	T49	ODAD3_T49	A5D8V7_T49	BG2	Unflavored e-cig - Air	0.704145	0.126589	0.305459
FAM149A	A5PLN7	S62	FAM149A_S62	A5PLN7_S62	BG2	Unflavored e-cig - Air	0.521457	0.265439	0.468619
FAM149A	A5PLN7	S630	FAM149A_S630	A5PLN7_S630	BG2	Unflavored e-cig - Air	0.376706	0.773774	0.868501
FAM149A	A5PLN7	S64	FAM149A_S64	A5PLN7_S64	BG2	Unflavored e-cig - Air	0.379501	0.323213	0.528047
FAM149A	A5PLN7	S66	FAM149A_S66	A5PLN7_S66	BG2	Unflavored e-cig - Air	0.3819	0.275819	0.478925
FAM149A	A5PLN7	S691	FAM149A_S691	A5PLN7_S691	BG2	Unflavored e-cig - Air	-2.34778	0.00710327	0.0586115
FAM149A	A5PLN7	T46	FAM149A_T46	A5PLN7_T46	BG2	Unflavored e-cig - Air	-1.06214	0.103865	0.27463
FAM149A	A5PLN7	T625	FAM149A_T625	A5PLN7_T625	BG2	Unflavored e-cig - Air	#NAME?		0
FAM149A	A5PLN7	Y629	FAM149A_Y629	A5PLN7_Y629	BG2	Unflavored e-cig - Air	-0.522644	0.681165	0.804855
VWA3A	A6NCI4	S793	VWA3A_S793	A6NCI4_S793	BG2	Unflavored e-cig - Air	#NAME?		0
VWA3A	A6NCI4	S848	VWA3A_S848	A6NCI4_S848	BG2	Unflavored e-cig - Air	-0.671222	0.263901	0.466879
VWA3A	A6NCI4	S849	VWA3A_S849	A6NCI4_S849	BG2	Unflavored e-cig - Air	0.612483	0.378042	0.575876
VWA3A	A6NCI4	S850	VWA3A_S850	A6NCI4_S850	BG2	Unflavored e-cig - Air	0.85668	0.340244	0.544189
VWA3A	A6NCI4	T847	VWA3A_T847	A6NCI4_T847	BG2	Unflavored e-cig - Air	0.932821	0.145503	0.33331
FAM83G	A6ND36	S356	FAM83G_S356	A6ND36_S356	BG2	Unflavored e-cig - Air	0.0272283	0.940962	0.964371
FAM83G	A6ND36	S760	FAM83G_S760	A6ND36_S760	BG2	Unflavored e-cig - Air	-0.124095	0.737327	0.843778
ZNF316	A6NFI3	S10	ZNF316_S10	A6NFI3_S10	BG2	Unflavored e-cig - Air	-1.95817	0.260844	0.463988
ZNF316	A6NFI3	S112	ZNF316_S112	A6NFI3_S112	BG2	Unflavored e-cig - Air	-0.212866	0.661252	0.79174
WIPF3	A6NGB9	S149	WIPF3_S149	A6NGB9_S149	BG2	Unflavored e-cig - Air	-1.06743	0.00372265	0.0436198
ZSWIM8	A7E2V4	S1130	ZSWIM8_S1130	A7E2V4_S1130	BG2	Unflavored e-cig - Air	0.874444	0.139762	0.32389
ZSWIM8	A7E2V4	S1155	ZSWIM8_S1155	A7E2V4_S1155	BG2	Unflavored e-cig - Air	#NAME?		0
ZSWIM8	A7E2V4	S1156	ZSWIM8_S1156	A7E2V4_S1156	BG2	Unflavored e-cig - Air	#NAME?		0
ZSWIM8	A7E2V4	S1160	ZSWIM8_S1160	A7E2V4_S1160	BG2	Unflavored e-cig - Air	#NAME?		0
ZSWIM8	A7E2V4	T1151	ZSWIM8_T1151	A7E2V4_T1151	BG2	Unflavored e-cig - Air	#NAME?		0
ZSWIM8	A7E2V4	T1152	ZSWIM8_T1152	A7E2V4_T1152	BG2	Unflavored e-cig - Air	#NAME?		0
ZSWIM8	A7E2V4	T1158	ZSWIM8_T1158	A7E2V4_T1158	BG2	Unflavored e-cig - Air	#NAME?		0
ARHGAP32	A7KAX9	S591	ARHGAP32_S591	A7KAX9_S591	BG2	Unflavored e-cig - Air	1.11959	0.0876808	0.248846
ARHGAP32	A7KAX9	S592	ARHGAP32_S592	A7KAX9_S592	BG2	Unflavored e-cig - Air	1.11761	0.156019	0.348739
ARHGAP32	A7KAX9	S594	ARHGAP32_S594	A7KAX9_S594	BG2	Unflavored e-cig - Air	-0.223658	0.842947	0.907776
ARHGAP32	A7KAX9	S712	ARHGAP32_S712	A7KAX9_S712	BG2	Unflavored e-cig - Air	-1.13946	0.0589318	0.196527
ARHGAP32	A7KAX9	S892	ARHGAP32_S892	A7KAX9_S892	BG2	Unflavored e-cig - Air	0.155743	0.695982	0.815509
ARHGAP32	A7KAX9	S952	ARHGAP32_S952	A7KAX9_S952	BG2	Unflavored e-cig - Air	1.44634	0.0122403	0.0779278
ARHGAP32	A7KAX9	T949	ARHGAP32_T949	A7KAX9_T949	BG2	Unflavored e-cig - Air	1.26025	0.119273	0.294546
POM121	A8CG34	S370	POM121_S370	A8CG34_S370	BG2	Unflavored e-cig - Air	#NAME?		0
RHPN2	A8MT19	S604	RHPN2_S604	A8MT19_S501;Q8IUC4_S604	BG2	Unflavored e-cig - Air	0.761406	0.0233031	0.110931
RHPN2	A8MT19	T606	RHPN2_T606	A8MT19_T503;Q8IUC4_T606	BG2	Unflavored e-cig - Air	0.85253	0.0306005	0.131044
ZBBX	A8MT70	S226	ZBBX_S226	A8MT70_S226	BG2	Unflavored e-cig - Air	0.0759415	0.90196	0.942012
ZBBX	A8MT70	S227	ZBBX_S227	A8MT70_S227	BG2	Unflavored e-cig - Air	-0.082943	0.867535	0.923875
ZBBX	A8MT70	S228	ZBBX_S228	A8MT70_S228	BG2	Unflavored e-cig - Air	-0.415579	0.348826	0.551236
ZBBX	A8MT70	S630	ZBBX_S630	A8MT70_S630	BG2	Unflavored e-cig - Air	-4.03697	0.0192678	0.0992228
ZBBX	A8MT70	S634	ZBBX_S634	A8MT70_S634	BG2	Unflavored e-cig - Air	-3.77177	0.0085258	0.0643464
ZBBX	A8MT70	S93	ZBBX_S93	A8MT70_S93	BG2	Unflavored e-cig - Air	1.2997	0.0270978	0.121401
ZBBX	A8MT70	T329	ZBBX_T329	A8MT70_T329	BG2	Unflavored e-cig - Air	1.28696	0.164798	0.358337
ZBBX	A8MT70	T635	ZBBX_T635	A8MT70_T635	BG2	Unflavored e-cig - Air	-3.81293	0.00701105	0.0582124
CIMAP1B	A8MYP8	S191	CIMAP1B_S191	A8MYP8_S191	BG2	Unflavored e-cig - Air	-1.46748	0.337876	0.54201
CIMAP1B	A8MYP8	S209	CIMAP1B_S209	A8MYP8_S209	BG2	Unflavored e-cig - Air	0.778445	0.365952	0.564194
CIMAP1B	A8MYP8	S96	CIMAP1B_S96	A8MYP8_S96	BG2	Unflavored e-cig - Air	-1.07148	0.194223	0.390863
CIMAP1B	A8MYP8	T101	CIMAP1B_T101	A8MYP8_T101	BG2	Unflavored e-cig - Air	0.0952992	0.846137	0.910164
CIMAP1B	A8MYP8	Y187	CIMAP1B_Y187	A8MYP8_Y187	BG2	Unflavored e-cig - Air	-1.75104	0.156833	0.349552
UPK3BL1	B0FP48	S245	UPK3BL1_S245	B0FP48_S245;E5RIL1_S245	BG2	Unflavored e-cig - Air	-0.379527	0.378195	0.575876
UPK3BL1	B0FP48	T251	UPK3BL1_T251	B0FP48_T251;E5RIL1_T251	BG2	Unflavored e-cig - Air	-0.587666	0.582451	0.736806
UPK3BL1	B0FP48	Y249	UPK3BL1_Y249	B0FP48_Y249;E5RIL1_Y249	BG2	Unflavored e-cig - Air	-1.25593	0.0167012	0.0913901
EIF3CL	B5ME19	S39	EIF3CL_S39	B5ME19_S39;Q99613_S39	BG2	Unflavored e-cig - Air	-2.66006	0.0125991	0.0789478
EIF3CL	B5ME19	S909	EIF3CL_S909	B5ME19_S910;Q99613_S909	BG2	Unflavored e-cig - Air	0.407521	0.700717	0.817946
EIF3CL	B5ME19	T45	EIF3CL_T45	B5ME19_T45;Q99613_T45	BG2	Unflavored e-cig - Air	-2.91715	0.0169314	0.0921443
TMEM238	C9JI98	S124	TMEM238_S124	C9JI98_S124	BG2	Unflavored e-cig - Air	-0.216373	0.869904	0.924429
TMEM238	C9JI98	S154	TMEM238_S154	C9JI98_S154	BG2	Unflavored e-cig - Air	0.583024	0.402369	0.5959
TMEM238	C9JI98	S175	TMEM238_S175	C9JI98_S175	BG2	Unflavored e-cig - Air	#NAME?		0
CNK3/IPCEF1	G9CGD6	S381	CNK3/IPCEF1_S381	G9CGD6_S381;Q6P9H4_S381	BG2	Unflavored e-cig - Air	#NAME?		0
CNK3/IPCEF1	G9CGD6	S383	CNK3/IPCEF1_S383	G9CGD6_S383;Q6P9H4_S383	BG2	Unflavored e-cig - Air	#NAME?		0
STMND1	H3BQB6	S224	STMND1_S224	H3BQB6_S224	BG2	Unflavored e-cig - Air	-1.93245	0.0490904	0.176007
STMND1	H3BQB6	S40	STMND1_S40	H3BQB6_S40	BG2	Unflavored e-cig - Air	Inf		0
STMND1	H3BQB6	T35	STMND1_T35	H3BQB6_T35	BG2	Unflavored e-cig - Air	1.02523	0.483795	0.659032
PIERCE2	H3BRN8	S12	PIERCE2_S12	H3BRN8_S12	BG2	Unflavored e-cig - Air	2.62638	0.112691	0.286398
CROCC2	H7BZ55	S280	CROCC2_S280	H7BZ55_S280	BG2	Unflavored e-cig - Air	-0.63385	0.801599	0.88492
CROCC2	H7BZ55	S282	CROCC2_S282	H7BZ55_S282	BG2	Unflavored e-cig - Air	-0.63385	0.801599	0.88492
CROCC2	H7BZ55	S283	CROCC2_S283	H7BZ55_S283	BG2	Unflavored e-cig - Air	-1.20789	0.135209	0.317896
CROCC2	H7BZ55	S34	CROCC2_S34	H7BZ55_S34	BG2	Unflavored e-cig - Air	-0.174508	0.826524	0.899085
CROCC2	H7BZ55	S38	CROCC2_S38	H7BZ55_S38	BG2	Unflavored e-cig - Air	-1.52392	0.0839431	0.243146
CROCC2	H7BZ55	S524	CROCC2_S524	H7BZ55_S524	BG2	Unflavored e-cig - Air	1.50235	0.277964	0.481229
CROCC2	H7BZ55	S54	CROCC2_S54	H7BZ55_S54	BG2	Unflavored e-cig - Air	1.33409	0.000232242	0.0120915
CROCC2	H7BZ55	S549	CROCC2_S549	H7BZ55_S549	BG2	Unflavored e-cig - Air	#NAME?		0
CROCC2	H7BZ55	S575	CROCC2_S575	H7BZ55_S575	BG2	Unflavored e-cig - Air	1.02366	0.315899	0.520702
CROCC2	H7BZ55	T36	CROCC2_T36	H7BZ55_T36	BG2	Unflavored e-cig - Air	-1.70222	0.00359552	0.0432264
CROCC2	H7BZ55	T56	CROCC2_T56	H7BZ55_T56	BG2	Unflavored e-cig - Air	1.36607	0.00171242	0.0308599
PDLIM1	O00151	S130	PDLIM1_S130	O00151_S130	BG2	Unflavored e-cig - Air	-1.79021	0.0250893	0.115995
PDLIM1	O00151	S133	PDLIM1_S133	O00151_S133	BG2	Unflavored e-cig - Air	-3.56747	0.0081931	0.0631258
PDLIM1	O00151	S134	PDLIM1_S134	O00151_S134	BG2	Unflavored e-cig - Air	-3.61969	0.00785087	0.061714
PDLIM1	O00151	T128	PDLIM1_T128	O00151_T128	BG2	Unflavored e-cig - Air	-3.51233	0.0123128	0.0780134
PDLIM1	O00151	T136	PDLIM1_T136	O00151_T136	BG2	Unflavored e-cig - Air	-3.65611	0.0122521	0.0779278
MYO1C	O00159	S139	MYO1C_S139	O00159_S139	BG2	Unflavored e-cig - Air	-1.45516	0.163246	0.356784
MYO1C	O00159	S408	MYO1C_S408	O00159_S408	BG2	Unflavored e-cig - Air	1.96991	0.0434326	0.16409
SNAP23	O00161	S110	SNAP23_S110	O00161_S110	BG2	Unflavored e-cig - Air	-0.506571	0.69221	0.812415
SNAP23	O00161	S20	SNAP23_S20	O00161_S20	BG2	Unflavored e-cig - Air	-1.02524	0.383966	0.580804
SNAP23	O00161	S5	SNAP23_S5	O00161_S5	BG2	Unflavored e-cig - Air	-1.76501	0.00999736	0.0701212
SNAP23	O00161	S6	SNAP23_S6	O00161_S6	BG2	Unflavored e-cig - Air	-2.3186	0.00815328	0.0631192
ARVCF	O00192	S203	ARVCF_S203	O00192_S203	BG2	Unflavored e-cig - Air	-0.0612315	0.907614	0.944713
ARVCF	O00192	S205	ARVCF_S205	O00192_S205	BG2	Unflavored e-cig - Air	0.0821136	0.882145	0.931479
ARVCF	O00192	T642	ARVCF_T642	O00192_T642	BG2	Unflavored e-cig - Air	#NAME?		0
ARVCF	O00192	Y201	ARVCF_Y201	O00192_Y201	BG2	Unflavored e-cig - Air	-0.00808737	0.986293	0.990889
C11orf58	O00193	S15	C11orf58_S15	O00193_S15	BG2	Unflavored e-cig - Air	-1.43553	0.0439465	0.165163
C11orf58	O00193	S17	C11orf58_S17	O00193_S17	BG2	Unflavored e-cig - Air	-1.74539	0.00306965	0.0405368
C11orf58	O00193	S24	C11orf58_S24	O00193_S24	BG2	Unflavored e-cig - Air	-1.77471	0.00021267	0.0120915
C11orf58	O00193	S25	C11orf58_S25	O00193_S25	BG2	Unflavored e-cig - Air	-2.38923	0.000499561	0.0173718
PGRMC1	O00264	S181	PGRMC1_S181	O00264_S181	BG2	Unflavored e-cig - Air	-4.25008	0.0132981	0.081451
PGRMC1	O00264	S190	PGRMC1_S190	O00264_S190	BG2	Unflavored e-cig - Air	-4.5036	0.0150189	0.0873579
PGRMC1	O00264	S54	PGRMC1_S54	O00264_S54	BG2	Unflavored e-cig - Air	-3.27346	0.014347	0.0849782
PGRMC1	O00264	S57	PGRMC1_S57	O00264_S57	BG2	Unflavored e-cig - Air	-2.16768	0.0861898	0.246785
PGRMC1	O00264	Y180	PGRMC1_Y180	O00264_Y180	BG2	Unflavored e-cig - Air	-2.81008	0.0860987	0.246785
SUPT5H	O00267	S666	SUPT5H_S666	O00267_S666	BG2	Unflavored e-cig - Air	#NAME?		0
SUPT5H	O00267	S670	SUPT5H_S670	O00267_S670	BG2	Unflavored e-cig - Air	0.222287	0.742302	0.846661
SUPT5H	O00267	S671	SUPT5H_S671	O00267_S671	BG2	Unflavored e-cig - Air	0.221319	0.720678	0.831492
SUPT5H	O00267	S804	SUPT5H_S804	O00267_S804	BG2	Unflavored e-cig - Air	-0.67478	0.560899	0.721251
SUPT5H	O00267	S812	SUPT5H_S812	O00267_S812	BG2	Unflavored e-cig - Air	0.281803	0.868449	0.923875
SUPT5H	O00267	T806	SUPT5H_T806	O00267_T806	BG2	Unflavored e-cig - Air	-1.33446	0.164819	0.358337
SUPT5H	O00267	Y802	SUPT5H_Y802	O00267_Y802	BG2	Unflavored e-cig - Air	-1.38242	0.174482	0.369143
WWP2	O00308	S211	WWP2_S211	O00308_S211	BG2	Unflavored e-cig - Air	0.652344	0.083229	0.241944
POLRMT	O00411	T1099	POLRMT_T1099	O00411_T1099	BG2	Unflavored e-cig - Air	-0.0411352	0.914767	0.949104
EEF2K	O00418	S18	EEF2K_S18	O00418_S18	BG2	Unflavored e-cig - Air	0.788713	0.337709	0.541877
KPNA3	O00505	S56	KPNA3_S56	O00505_S56	BG2	Unflavored e-cig - Air	-0.501697	0.690267	0.811309
KPNA3	O00505	S60	KPNA3_S60	O00505_S60	BG2	Unflavored e-cig - Air	-0.476039	0.799205	0.883936
STK25	O00506	T182	STK25_T182	O00506_T166;Q9P289_T170;Q9Y6E0_T182	BG2	Unflavored e-cig - Air	#NAME?		0
STK25	O00506	T184	STK25_T184	O00506_T168;Q9P289_T172;Q9Y6E0_T184	BG2	Unflavored e-cig - Air	#NAME?		0
BCL9	O00512	S153	BCL9_S153	O00512_S153	BG2	Unflavored e-cig - Air	0.319666	0.527274	0.693737
BCL9	O00512	S154	BCL9_S154	O00512_S154	BG2	Unflavored e-cig - Air	0.177321	0.676005	0.801501
BCL9	O00512	S689	BCL9_S689	O00512_S689	BG2	Unflavored e-cig - Air	#NAME?		0
BCL9	O00512	T155	BCL9_T155	O00512_T155	BG2	Unflavored e-cig - Air	0.525938	0.344669	0.54803
BCL9	O00512	T162	BCL9_T162	O00512_T162	BG2	Unflavored e-cig - Air	0.429966	0.434371	0.621936
BCL9	O00512	T164	BCL9_T164	O00512_T164	BG2	Unflavored e-cig - Air	0.429347	0.35184	0.553634
BCL9	O00512	T315	BCL9_T315	O00512_T315	BG2	Unflavored e-cig - Air	1.83388	0.0540038	0.186613
LAD1	O00515	S177	LAD1_S177	O00515_S177	BG2	Unflavored e-cig - Air	0.633992	0.355333	0.555949
LAD1	O00515	S272	LAD1_S272	O00515_S272	BG2	Unflavored e-cig - Air	0.275316	0.791906	0.880077
LAD1	O00515	S356	LAD1_S356	O00515_S356	BG2	Unflavored e-cig - Air	-1.15364	0.362626	0.562057
LAD1	O00515	S38	LAD1_S38	O00515_S38	BG2	Unflavored e-cig - Air	1.08383	0.115615	0.290956
LAD1	O00515	S39	LAD1_S39	O00515_S39	BG2	Unflavored e-cig - Air	0.521488	0.401277	0.59563
LAD1	O00515	S392	LAD1_S392	O00515_S392	BG2	Unflavored e-cig - Air	-1.17748	0.0685628	0.214234
LAD1	O00515	S394	LAD1_S394	O00515_S394	BG2	Unflavored e-cig - Air	-1.62217	0.0526545	0.183496
LAD1	O00515	T274	LAD1_T274	O00515_T274	BG2	Unflavored e-cig - Air	0.522972	0.584929	0.738165
VWA5A	O00534	S641	VWA5A_S641	O00534_S641	BG2	Unflavored e-cig - Air	-0.18663	0.835856	0.90349
NOP56	O00567	S511	NOP56_S511	O00567_S511	BG2	Unflavored e-cig - Air	#NAME?		0
NOP56	O00567	T525	NOP56_T525	O00567_T525	BG2	Unflavored e-cig - Air	#NAME?		0
CLDN4	O14493	S202	CLDN4_S202	O14493_S202	BG2	Unflavored e-cig - Air	-0.193473	0.781352	0.872847
CLDN4	O14493	Y208	CLDN4_Y208	O14493_Y208	BG2	Unflavored e-cig - Air	0.686606	0.23669	0.437029
ARID1A	O14497	S357	ARID1A_S357	O14497_S357	BG2	Unflavored e-cig - Air	-2.64934	0.0549719	0.188226
ARID1A	O14497	S363	ARID1A_S363	O14497_S363	BG2	Unflavored e-cig - Air	-1.85822	0.125474	0.304073
ARID1A	O14497	S366	ARID1A_S366	O14497_S366	BG2	Unflavored e-cig - Air	#NAME?		0
ARID1A	O14497	S367	ARID1A_S367	O14497_S367	BG2	Unflavored e-cig - Air	-0.360724	0.599671	0.747557
ARID1A	O14497	S382	ARID1A_S382	O14497_S382	BG2	Unflavored e-cig - Air	-1.80496	0.0191006	0.0986625
ARID1A	O14497	S696	ARID1A_S696	O14497_S696	BG2	Unflavored e-cig - Air	#NAME?		0
C2CD2L	O14523	S660	C2CD2L_S660	O14523_S660	BG2	Unflavored e-cig - Air	-2.5565	0.298062	0.502615
C2CD2L	O14523	S662	C2CD2L_S662	O14523_S662	BG2	Unflavored e-cig - Air	-2.41396	0.267447	0.470597
C2CD2L	O14523	S667	C2CD2L_S667	O14523_S667	BG2	Unflavored e-cig - Air	#NAME?		0
TRAFD1	O14545	S326	TRAFD1_S326	O14545_S326	BG2	Unflavored e-cig - Air	-1.17556	0.011357	0.0751094
TRAFD1	O14545	S327	TRAFD1_S327	O14545_S327	BG2	Unflavored e-cig - Air	-1.24141	0.00749381	0.0602485
TRAFD1	O14545	S415	TRAFD1_S415	O14545_S415	BG2	Unflavored e-cig - Air	-4.07999	0.00309604	0.0405368
TRAFD1	O14545	T414	TRAFD1_T414	O14545_T414	BG2	Unflavored e-cig - Air	-2.83728	0.0143868	0.0850174
AP3D1	O14617	S9	AP3D1_S9	O14617_S9	BG2	Unflavored e-cig - Air	1.23117	0.0273486	0.122162
ABLIM1	O14639	S431	ABLIM1_S431	O14639_S431	BG2	Unflavored e-cig - Air	-3.88507	0.0330479	0.138094
ABLIM1	O14639	S450	ABLIM1_S450	O14639_S450	BG2	Unflavored e-cig - Air	-0.0378604	0.923977	0.954157
ABLIM1	O14639	S452	ABLIM1_S452	O14639_S452	BG2	Unflavored e-cig - Air	-0.0853416	0.796466	0.882445
ABLIM1	O14639	S455	ABLIM1_S455	O14639_S455	BG2	Unflavored e-cig - Air	0.112721	0.773571	0.868501
ABLIM1	O14639	S458	ABLIM1_S458	O14639_S458	BG2	Unflavored e-cig - Air	1.73878	0.0174975	0.0935651
ABLIM1	O14639	S655	ABLIM1_S655	O14639_S655	BG2	Unflavored e-cig - Air	0.77123	0.0448932	0.166687
ABLIM1	O14639	S706	ABLIM1_S706	O14639_S706	BG2	Unflavored e-cig - Air	-2.28823	0.00122193	0.0267206
ABLIM1	O14639	T429	ABLIM1_T429	O14639_T429	BG2	Unflavored e-cig - Air	-1.48904	0.138136	0.32139
ABLIM1	O14639	T433	ABLIM1_T433	O14639_T433	BG2	Unflavored e-cig - Air	-2.74556	0.117386	0.292356
ABLIM1	O14639	T451	ABLIM1_T451	O14639_T451	BG2	Unflavored e-cig - Air	0.0265822	0.948762	0.968414
ABLIM1	O14639	T653	ABLIM1_T653	O14639_T653	BG2	Unflavored e-cig - Air	0.687209	0.0267044	0.120617
CHD1	O14646	S1677	CHD1_S1677	O14646_S1677	BG2	Unflavored e-cig - Air	1.07295	0.0619507	0.202592
CHD1	O14646	S89	CHD1_S89	O14646_S89	BG2	Unflavored e-cig - Air	-0.327444	0.699451	0.817501
CHD1	O14646	S90	CHD1_S90	O14646_S90	BG2	Unflavored e-cig - Air	-0.238645	0.756276	0.856597
CHD1	O14646	S92	CHD1_S92	O14646_S92	BG2	Unflavored e-cig - Air	0.163603	0.858504	0.918228
TP53I11	O14683	S14	TP53I11_S14	O14683_S14	BG2	Unflavored e-cig - Air	0.911157	0.223557	0.42255
TP53I11	O14683	T16	TP53I11_T16	O14683_T16	BG2	Unflavored e-cig - Air	0.672486	0.39098	0.586879
KMT2D	O14686	S2274	KMT2D_S2274	O14686_S2274	BG2	Unflavored e-cig - Air	-0.119179	0.94597	0.967249
KMT2D	O14686	S4738	KMT2D_S4738	O14686_S4738	BG2	Unflavored e-cig - Air	-2.41526	0.318263	0.523664
NHERF1	O14745	S2	NHERF1_S2	O14745_S2	BG2	Unflavored e-cig - Air	-0.369065	0.378726	0.576376
NHERF1	O14745	S280	NHERF1_S280	O14745_S280	BG2	Unflavored e-cig - Air	-3.07608	0.147802	0.337364
NHERF1	O14745	S288	NHERF1_S288	O14745_S288	BG2	Unflavored e-cig - Air	-0.420243	0.730972	0.838285
NHERF1	O14745	S290	NHERF1_S290	O14745_S290	BG2	Unflavored e-cig - Air	0.0149842	0.988947	0.99263
NHERF1	O14745	S291	NHERF1_S291	O14745_S291	BG2	Unflavored e-cig - Air	0.0155932	0.988493	0.992329
NHERF1	O14745	S46	NHERF1_S46	O14745_S46	BG2	Unflavored e-cig - Air	-0.760912	0.268767	0.471746
UNC13B	O14795	S254	UNC13B_S254	O14795_S254	BG2	Unflavored e-cig - Air	0.208193	0.797888	0.883083
SCAMP3	O14828	S76	SCAMP3_S76	O14828_S76	BG2	Unflavored e-cig - Air	0.619638	0.687173	0.809292
SCAMP3	O14828	T78	SCAMP3_T78	O14828_T78	BG2	Unflavored e-cig - Air	-0.152314	0.854574	0.915433
BACH1	O14867	S445	BACH1_S445	O14867_S445	BG2	Unflavored e-cig - Air	0.495892	0.445373	0.629242
BCKDK	O14874	S31	BCKDK_S31	O14874_S31	BG2	Unflavored e-cig - Air	-0.710661	0.458827	0.641566
BCKDK	O14874	S33	BCKDK_S33	O14874_S33	BG2	Unflavored e-cig - Air	-0.36818	0.417317	0.607383
BCKDK	O14874	T32	BCKDK_T32	O14874_T32	BG2	Unflavored e-cig - Air	-0.420538	0.363686	0.562277
GIPC1	O14908	S232	GIPC1_S232	O14908_S232	BG2	Unflavored e-cig - Air	-0.376166	0.605501	0.752138
GIPC1	O14908	T238	GIPC1_T238	O14908_T238	BG2	Unflavored e-cig - Air	-0.894065	0.584953	0.738165
IKBKB	O14920	S672	IKBKB_S672	O14920_S672	BG2	Unflavored e-cig - Air	0.952706	0.0880705	0.249152
IKBKB	O14920	S679	IKBKB_S679	O14920_S679	BG2	Unflavored e-cig - Air	2.03657	0.0305252	0.130896
RGS12	O14924	S446	RGS12_S446	O14924_S446	BG2	Unflavored e-cig - Air	#NAME?		0
RGS12	O14924	S844	RGS12_S844	O14924_S844	BG2	Unflavored e-cig - Air	0.307608	0.545313	0.708148
RGS12	O14924	S849	RGS12_S849	O14924_S849	BG2	Unflavored e-cig - Air	-1.70783	0.0757908	0.228113
RGS12	O14924	S850	RGS12_S850	O14924_S850	BG2	Unflavored e-cig - Air	-1.68266	0.0633008	0.204757
RGS12	O14924	S853	RGS12_S853	O14924_S853	BG2	Unflavored e-cig - Air	-1.72974	0.0540161	0.186613
PPP1R12A	O14974	S445	PPP1R12A_S445	O14974_S445	BG2	Unflavored e-cig - Air	-4.50891	0.000114522	0.00945495
PPP1R12A	O14974	S695	PPP1R12A_S695	O14974_S695	BG2	Unflavored e-cig - Air	-1.44892	0.347564	0.550437
PPP1R12A	O14974	S908	PPP1R12A_S908	O14974_S908	BG2	Unflavored e-cig - Air	-0.310495	0.637039	0.776514
PPP1R12A	O14974	S910	PPP1R12A_S910	O14974_S910	BG2	Unflavored e-cig - Air	-0.257375	0.719202	0.830827
PPP1R12A	O14974	T443	PPP1R12A_T443	O14974_T443	BG2	Unflavored e-cig - Air	-3.68296	0.00952759	0.0682627
PPP1R12A	O14974	T696	PPP1R12A_T696	O14974_T696	BG2	Unflavored e-cig - Air	-0.436004	0.760934	0.859839
PPP1R12A	O14974	T700	PPP1R12A_T700	O14974_T700	BG2	Unflavored e-cig - Air	-2.3219	0.0908539	0.252762
PPP1R12A	O14974	Y446	PPP1R12A_Y446	O14974_Y446	BG2	Unflavored e-cig - Air	-4.35228	0.000234347	0.0120915
BTAF1	O14981	T177	BTAF1_T177	O14981_T177	BG2	Unflavored e-cig - Air	0.763308	0.354	0.555131
ZNF609	O15014	S1055	ZNF609_S1055	O15014_S1055	BG2	Unflavored e-cig - Air	-1.55164	0.0518952	0.181871
ZNF609	O15014	S1311	ZNF609_S1311	O15014_S1311	BG2	Unflavored e-cig - Air	1.40071	0.0945967	0.258383
ZNF609	O15014	S1313	ZNF609_S1313	O15014_S1313	BG2	Unflavored e-cig - Air	1.08635	0.167117	0.36024
ZNF609	O15014	S358	ZNF609_S358	O15014_S358	BG2	Unflavored e-cig - Air	#NAME?		0
ZNF609	O15014	S467	ZNF609_S467	O15014_S467	BG2	Unflavored e-cig - Air	-1.9841	0.0166444	0.0912508
ZNF609	O15014	S470	ZNF609_S470	O15014_S470	BG2	Unflavored e-cig - Air	-1.59025	0.0110797	0.074029
ZNF609	O15014	S576	ZNF609_S576	O15014_S576	BG2	Unflavored e-cig - Air	0.322079	0.454792	0.638228
ZNF609	O15014	S578	ZNF609_S578	O15014_S576;O15014_S578	BG2	Unflavored e-cig - Air	-0.307361	0.633309	0.773314
ZNF609	O15014	S581	ZNF609_S581	O15014_S576;O15014_S581	BG2	Unflavored e-cig - Air	0.546332	0.365962	0.564194
ZNF609	O15014	S578	ZNF609_S578	O15014_S578	BG2	Unflavored e-cig - Air	0.327436	0.637508	0.776681
ZNF609	O15014	S580	ZNF609_S580	O15014_S580	BG2	Unflavored e-cig - Air	0.622773	0.230829	0.43106
ZNF609	O15014	S581	ZNF609_S581	O15014_S581	BG2	Unflavored e-cig - Air	0.447512	0.385272	0.582251
ZNF609	O15014	S804	ZNF609_S804	O15014_S804	BG2	Unflavored e-cig - Air	#NAME?		0
ZNF609	O15014	T381	ZNF609_T381	O15014_T381	BG2	Unflavored e-cig - Air	-0.737362	0.481287	0.657021
ZNF609	O15014	T465	ZNF609_T465	O15014_T465	BG2	Unflavored e-cig - Air	-1.39815	0.0499799	0.177688
ZNF609	O15014	T746	ZNF609_T746	O15014_T746	BG2	Unflavored e-cig - Air	0.458258	0.549211	0.711312
MAST4	O15021	S1397	MAST4_S1397	O15021_S1397	BG2	Unflavored e-cig - Air	0.242044	0.785853	0.87621
MAST4	O15021	S1419	MAST4_S1419	O15021_S1419	BG2	Unflavored e-cig - Air	0.423219	0.660496	0.79142
MAST4	O15021	S1860	MAST4_S1860	O15021_S1860	BG2	Unflavored e-cig - Air	0.0919232	0.888721	0.934218
MAST4	O15021	S2520	MAST4_S2520	O15021_S2520	BG2	Unflavored e-cig - Air	0.509037	0.410414	0.602078
MAST4	O15021	S2552	MAST4_S2552	O15021_S2552	BG2	Unflavored e-cig - Air	-0.711534	0.453771	0.63721
MAST4	O15021	T1386	MAST4_T1386	O15021_T1386	BG2	Unflavored e-cig - Air	-0.98959	0.103951	0.27463
SEC16A	O15027	S1069	SEC16A_S1069	O15027_S1069	BG2	Unflavored e-cig - Air	-4.24135	0.162838	0.356509
SEC16A	O15027	S2081	SEC16A_S2081	O15027_S2081	BG2	Unflavored e-cig - Air	-1.21201	0.399866	0.594861
SEC16A	O15027	S2083	SEC16A_S2083	O15027_S2083	BG2	Unflavored e-cig - Air	-1.28978	0.12655	0.305459
SEC16A	O15027	T2088	SEC16A_T2088	O15027_T2088	BG2	Unflavored e-cig - Air	-0.708674	0.460652	0.642964
PLXNB2	O15031	S1564	PLXNB2_S1564	O15031_S1564	BG2	Unflavored e-cig - Air	-0.0154951	0.983057	0.989329
PLXNB2	O15031	S1570	PLXNB2_S1570	O15031_S1570	BG2	Unflavored e-cig - Air	-0.116683	0.901655	0.941995
KIF3B	O15066	S723	KIF3B_S723	O15066_S723	BG2	Unflavored e-cig - Air	#NAME?		0
KIF3B	O15066	S725	KIF3B_S725	O15066_S725	BG2	Unflavored e-cig - Air	#NAME?		0
KIF3B	O15066	S726	KIF3B_S726	O15066_S726	BG2	Unflavored e-cig - Air	#NAME?		0
KIF3B	O15066	S729	KIF3B_S729	O15066_S729	BG2	Unflavored e-cig - Air	#NAME?		0
KIF3B	O15066	S730	KIF3B_S730	O15066_S730	BG2	Unflavored e-cig - Air	#NAME?		0
DCLK1	O15075	S305	DCLK1_S305	O15075_S305	BG2	Unflavored e-cig - Air	-1.77359	0.118284	0.293137
DCLK1	O15075	S307	DCLK1_S307	O15075_S307	BG2	Unflavored e-cig - Air	-2.80287	0.0232759	0.110931
DCLK1	O15075	S352	DCLK1_S352	O15075_S352	BG2	Unflavored e-cig - Air	0.261185	0.444707	0.62893
DCLK1	O15075	S353	DCLK1_S353	O15075_S353	BG2	Unflavored e-cig - Air	0.733811	0.107319	0.279191
DCLK1	O15075	T354	DCLK1_T354	O15075_T354	BG2	Unflavored e-cig - Air	-0.0454787	0.941593	0.964492
ARHGEF11	O15085	S1480	ARHGEF11_S1480	O15085_S1480	BG2	Unflavored e-cig - Air	#NAME?		0
ARHGEF11	O15085	S1489	ARHGEF11_S1489	O15085_S1489	BG2	Unflavored e-cig - Air	-2.47211	0.165526	0.359091
ARHGEF11	O15085	T1292	ARHGEF11_T1292	O15085_T1292	BG2	Unflavored e-cig - Air	0.0835193	0.896619	0.938859
ARHGEF11	O15085	T668	ARHGEF11_T668	O15085_T668	BG2	Unflavored e-cig - Air	-2.89083	0.014519	0.0853718
ARHGEF11	O15085	T672	ARHGEF11_T672	O15085_T672	BG2	Unflavored e-cig - Air	-2.62361	0.0212296	0.105996
SCAMP2	O15127	S319	SCAMP2_S319	O15127_S319	BG2	Unflavored e-cig - Air	0.541818	0.298686	0.503099
SCAMP2	O15127	S320	SCAMP2_S320	O15127_S320	BG2	Unflavored e-cig - Air	0.378217	0.563779	0.723476
TRIM24	O15164	S1042	TRIM24_S1042	O15164_S1042	BG2	Unflavored e-cig - Air	-0.515692	0.412914	0.603691
VILL	O15195	S240	VILL_S240	O15195_S240	BG2	Unflavored e-cig - Air	-2.7896	0.00209157	0.033569
VILL	O15195	S773	VILL_S773	O15195_S773	BG2	Unflavored e-cig - Air	0.667923	0.264925	0.468052
VILL	O15195	T238	VILL_T238	O15195_T238	BG2	Unflavored e-cig - Air	-1.83896	0.0019459	0.0327763
VILL	O15195	T684	VILL_T684	O15195_T684	BG2	Unflavored e-cig - Air	1.77631	0.143263	0.329175
ZNF185	O15231	S446	ZNF185_S446	O15231_S446	BG2	Unflavored e-cig - Air	-1.64874	0.107861	0.279416
ZNF185	O15231	S452	ZNF185_S452	O15231_S452	BG2	Unflavored e-cig - Air	1.45632	0.027608	0.122727
ZNF185	O15231	S453	ZNF185_S453	O15231_S453	BG2	Unflavored e-cig - Air	1.79194	0.00168844	0.0307629
ZNF185	O15231	S60	ZNF185_S60	O15231_S60	BG2	Unflavored e-cig - Air	-1.83607	0.00567652	0.0517123
ZNF185	O15231	S64	ZNF185_S64	O15231_S64	BG2	Unflavored e-cig - Air	#NAME?		0
ZNF185	O15231	S66	ZNF185_S66	O15231_S66	BG2	Unflavored e-cig - Air	0.361643	0.610189	0.756158
ZNF185	O15231	S67	ZNF185_S67	O15231_S67	BG2	Unflavored e-cig - Air	-0.0490949	0.968709	0.97971
ZNF185	O15231	T447	ZNF185_T447	O15231_T447	BG2	Unflavored e-cig - Air	-1.16079	0.0378234	0.150087
ZNF185	O15231	T63	ZNF185_T63	O15231_T63	BG2	Unflavored e-cig - Air	#NAME?		0
CASC3	O15234	S140	CASC3_S140	O15234_S140	BG2	Unflavored e-cig - Air	-1.66104	0.083701	0.242734
CASC3	O15234	S148	CASC3_S148	O15234_S148	BG2	Unflavored e-cig - Air	-2.34603	0.0119852	0.0769814
CASC3	O15234	S154	CASC3_S154	O15234_S154	BG2	Unflavored e-cig - Air	-1.75262	0.0206997	0.104078
CASC3	O15234	S265	CASC3_S265	O15234_S265	BG2	Unflavored e-cig - Air	#NAME?		0
CASC3	O15234	T141	CASC3_T141	O15234_T141	BG2	Unflavored e-cig - Air	-2.43134	0.00198196	0.0330077
CASC3	O15234	T143	CASC3_T143	O15234_T143	BG2	Unflavored e-cig - Air	-1.98731	0.00380426	0.0438609
CASC3	O15234	T155	CASC3_T155	O15234_T155	BG2	Unflavored e-cig - Air	-1.7387	0.0126992	0.079361
RER1	O15258	S100	RER1_S100	O15258_S100	BG2	Unflavored e-cig - Air	#NAME?		0
RER1	O15258	S90	RER1_S90	O15258_S90	BG2	Unflavored e-cig - Air	#NAME?		0
INPP4B	O15327	S490	INPP4B_S490	O15327_S490	BG2	Unflavored e-cig - Air	#NAME?		0
INPP4B	O15327	S491	INPP4B_S491	O15327_S491	BG2	Unflavored e-cig - Air	#NAME?		0
INPP4B	O15327	S495	INPP4B_S495	O15327_S495	BG2	Unflavored e-cig - Air	-0.295365	0.557178	0.718323
INPP4B	O15327	S496	INPP4B_S496	O15327_S496	BG2	Unflavored e-cig - Air	-0.407906	0.462406	0.644269
INPP4B	O15327	T492	INPP4B_T492	O15327_T492	BG2	Unflavored e-cig - Air	-0.29473	0.584092	0.737873
MID1	O15344	S92	MID1_S92	O15344_S92	BG2	Unflavored e-cig - Air	0.979983	0.187234	0.382994
MID1	O15344	S96	MID1_S96	O15344_S96	BG2	Unflavored e-cig - Air	0.221927	0.656851	0.790054
MID1	O15344	S98	MID1_S98	O15344_S98	BG2	Unflavored e-cig - Air	0.732242	0.486879	0.661722
MID1	O15344	T100	MID1_T100	O15344_T100	BG2	Unflavored e-cig - Air	0.528122	0.469951	0.649219
STX7	O15400	S81	STX7_S81	O15400_S81	BG2	Unflavored e-cig - Air	-0.261542	0.769788	0.866339
STX7	O15400	T78	STX7_T78	O15400_T78	BG2	Unflavored e-cig - Air	#NAME?		0
STX7	O15400	T79	STX7_T79	O15400_T79	BG2	Unflavored e-cig - Air	-0.883831	0.687815	0.809901
TNRC18	O15417	S1537	TNRC18_S1537	O15417_S1537	BG2	Unflavored e-cig - Air	1.1824	0.25025	0.452465
TNRC18	O15417	S1540	TNRC18_S1540	O15417_S1540	BG2	Unflavored e-cig - Air	1.23396	0.11025	0.282726
TNRC18	O15417	S2771	TNRC18_S2771	O15417_S2771	BG2	Unflavored e-cig - Air	-0.797938	0.386052	0.582726
TNRC18	O15417	T2146	TNRC18_T2146	O15417_T2146	BG2	Unflavored e-cig - Air	-0.201982	0.648368	0.78386
ABCC4	O15439	T646	ABCC4_T646	O15439_T646	BG2	Unflavored e-cig - Air	-0.831307	0.585293	0.738165
ABCC4	O15439	T648	ABCC4_T648	O15439_T648	BG2	Unflavored e-cig - Air	-1.12083	0.427665	0.616328
PDPK1	O15530	S8	PDPK1_S8	O15530_S35;Q6A1A2_S8	BG2	Unflavored e-cig - Air	-0.350985	0.668622	0.796583
PDPK1	O15530	S9	PDPK1_S9	O15530_S36;Q6A1A2_S9	BG2	Unflavored e-cig - Air	0.364384	0.811899	0.890816
PDPK1	O15530	T218	PDPK1_T218	O15530_T245;Q6A1A2_T218	BG2	Unflavored e-cig - Air	#NAME?		0
PDPK1	O15530	T4	PDPK1_T4	O15530_T31;Q6A1A2_T4	BG2	Unflavored e-cig - Air	0.362031	0.665016	0.793456
PDPK1	O15530	T6	PDPK1_T6	O15530_T33;Q6A1A2_T6	BG2	Unflavored e-cig - Air	-0.410675	0.638294	0.777054
PDPK1	O15530	T10	PDPK1_T10	O15530_T37;Q6A1A2_T10	BG2	Unflavored e-cig - Air	-0.674669	0.494435	0.667781
PDPK1	O15530	Y221	PDPK1_Y221	O15530_Y248;Q6A1A2_Y221	BG2	Unflavored e-cig - Air	#NAME?		0
PER1	O15534	S815	PER1_S815	O15534_S815	BG2	Unflavored e-cig - Air	-0.201244	0.701532	0.818601
CLDN3	O15551	S203	CLDN3_S203	O15551_S203	BG2	Unflavored e-cig - Air	-2.02233	0.00369022	0.0435452
CLDN3	O15551	S209	CLDN3_S209	O15551_S209	BG2	Unflavored e-cig - Air	-0.646146	0.252406	0.455133
CLDN3	O15551	T204	CLDN3_T204	O15551_T204	BG2	Unflavored e-cig - Air	-2.35366	0.00420039	0.0458921
CLDN3	O15551	T212	CLDN3_T212	O15551_T212	BG2	Unflavored e-cig - Air	#NAME?		0
CLDN3	O15551	T204	CLDN3_T204	O15551_Y198;O15551_T204	BG2	Unflavored e-cig - Air	#NAME?		0
SIPA1L1	O43166	S1433	SIPA1L1_S1433	O43166_S1433	BG2	Unflavored e-cig - Air	1.12676	0.381515	0.57885
SIPA1L1	O43166	S1528	SIPA1L1_S1528	O43166_S1528	BG2	Unflavored e-cig - Air	0.802146	0.191365	0.388032
SIPA1L1	O43166	S1549	SIPA1L1_S1549	O43166_S1549	BG2	Unflavored e-cig - Air	-1.79966	0.0217385	0.10744
SIPA1L1	O43166	S1554	SIPA1L1_S1554	O43166_S1554	BG2	Unflavored e-cig - Air	-1.55937	0.0837633	0.242734
SIPA1L1	O43166	S1585	SIPA1L1_S1585	O43166_S1585	BG2	Unflavored e-cig - Air	-0.110111	0.891423	0.935994
SIPA1L1	O43166	S161	SIPA1L1_S161	O43166_S161	BG2	Unflavored e-cig - Air	#NAME?		0
SIPA1L1	O43166	S162	SIPA1L1_S162	O43166_S162	BG2	Unflavored e-cig - Air	#NAME?		0
SIPA1L1	O43166	S208	SIPA1L1_S208	O43166_S208	BG2	Unflavored e-cig - Air	0.880731	0.259618	0.463357
SIPA1L1	O43166	S210	SIPA1L1_S210	O43166_S210	BG2	Unflavored e-cig - Air	1.78601	0.11774	0.292676
SIPA1L1	O43166	T1532	SIPA1L1_T1532	O43166_T1532	BG2	Unflavored e-cig - Air	0.125508	0.863021	0.92067
SIPA1L1	O43166	T1551	SIPA1L1_T1551	O43166_T1551	BG2	Unflavored e-cig - Air	-1.6759	0.061672	0.202074
SIPA1L1	O43166	T1583	SIPA1L1_T1583	O43166_T1583	BG2	Unflavored e-cig - Air	-0.420188	0.470616	0.649682
SIPA1L1	O43166	Y159	SIPA1L1_Y159	O43166_Y159	BG2	Unflavored e-cig - Air	#NAME?		0
PHF1	O43189	S520	PHF1_S520	O43189_S520	BG2	Unflavored e-cig - Air	1.57397	0.000758519	0.0212001
PHF1	O43189	S522	PHF1_S522	O43189_S522	BG2	Unflavored e-cig - Air	0.163713	0.784021	0.874922
DYNC1LI2	O43237	S383	DYNC1LI2_S383	O43237_S383	BG2	Unflavored e-cig - Air	1.31392	0.0876554	0.248846
DYNC1LI2	O43237	S405	DYNC1LI2_S405	O43237_S405	BG2	Unflavored e-cig - Air	0.647258	0.281336	0.485373
DYNC1LI2	O43237	S406	DYNC1LI2_S406	O43237_S406	BG2	Unflavored e-cig - Air	0.876147	0.233647	0.433948
DYNC1LI2	O43237	S407	DYNC1LI2_S407	O43237_S407	BG2	Unflavored e-cig - Air	0.628208	0.420382	0.610058
DYNC1LI2	O43237	S411	DYNC1LI2_S411	O43237_S411	BG2	Unflavored e-cig - Air	0.072478	0.937985	0.962957
DYNC1LI2	O43237	S446	DYNC1LI2_S446	O43237_S446	BG2	Unflavored e-cig - Air	#NAME?		0
DYNC1LI2	O43237	S454	DYNC1LI2_S454	O43237_S454	BG2	Unflavored e-cig - Air	1.51128	0.183289	0.379243
DYNC1LI2	O43237	T410	DYNC1LI2_T410	O43237_T410	BG2	Unflavored e-cig - Air	0.541804	0.474721	0.652602
DYNC1LI2	O43237	T455	DYNC1LI2_T455	O43237_T455	BG2	Unflavored e-cig - Air	1.48834	0.183872	0.380201
EFS	O43281	S298	EFS_S298	O43281_S298	BG2	Unflavored e-cig - Air	-0.737615	0.280795	0.484702
MAP3K13	O43283	S570	MAP3K13_S570	O43283_S570	BG2	Unflavored e-cig - Air	#NAME?		0
SRGAP3	O43295	S1068	SRGAP3_S1068	O43295_S1068	BG2	Unflavored e-cig - Air	0.648584	0.370249	0.569505
SRGAP3	O43295	S1069	SRGAP3_S1069	O43295_S1069	BG2	Unflavored e-cig - Air	0.596655	0.401783	0.59563
SRGAP3	O43295	S1070	SRGAP3_S1070	O43295_S1070	BG2	Unflavored e-cig - Air	0.720286	0.454634	0.638145
SRGAP3	O43295	S1071	SRGAP3_S1071	O43295_S1071	BG2	Unflavored e-cig - Air	0.596655	0.401783	0.59563
SRGAP3	O43295	S1072	SRGAP3_S1072	O43295_S1072	BG2	Unflavored e-cig - Air	0.543326	0.434673	0.621936
SRGAP3	O43295	S1073	SRGAP3_S1073	O43295_S1073	BG2	Unflavored e-cig - Air	0.523878	0.175992	0.371057
SRGAP3	O43295	S1074	SRGAP3_S1074	O43295_S1074	BG2	Unflavored e-cig - Air	1.80687	0.00464167	0.0480923
SRGAP3	O43295	S1078	SRGAP3_S1078	O43295_S1078	BG2	Unflavored e-cig - Air	1.06719	0.189627	0.386059
SRGAP3	O43295	S858	SRGAP3_S858	O43295_S858	BG2	Unflavored e-cig - Air	0.0249047	0.971559	0.981115
SRGAP3	O43295	S894	SRGAP3_S894	O43295_S894	BG2	Unflavored e-cig - Air	-1.48331	0.316052	0.520822
SRGAP3	O43295	S895	SRGAP3_S895	O43295_S895	BG2	Unflavored e-cig - Air	-0.133676	0.916697	0.950344
SRGAP3	O43295	S919	SRGAP3_S919	O43295_S919	BG2	Unflavored e-cig - Air	#NAME?		0
SRGAP3	O43295	T902	SRGAP3_T902	O43295_T902	BG2	Unflavored e-cig - Air	-1.53234	0.0325211	0.136677
SRGAP3	O43295	T916	SRGAP3_T916	O43295_T916	BG2	Unflavored e-cig - Air	0.628391	0.23755	0.438242
CCP110	O43303	S370	CCP110_S370	O43303_S370	BG2	Unflavored e-cig - Air	-0.183897	0.642645	0.780001
CCP110	O43303	S372	CCP110_S372	O43303_S372	BG2	Unflavored e-cig - Air	-0.233498	0.658967	0.790918
ADCY6	O43306	S576	ADCY6_S576	O43306_S576	BG2	Unflavored e-cig - Air	-1.1915	0.104232	0.27463
PPIP5K2	O43314	S1006	PPIP5K2_S1006	O43314_S1006	BG2	Unflavored e-cig - Air	0.418937	0.515934	0.685369
PPIP5K2	O43314	S1172	PPIP5K2_S1172	O43314_S1172	BG2	Unflavored e-cig - Air	#NAME?		0
MAP3K7	O43318	S439	MAP3K7_S439	O43318_S439	BG2	Unflavored e-cig - Air	-0.939529	0.465781	0.646819
MAP3K7	O43318	S454	MAP3K7_S454	O43318_S454	BG2	Unflavored e-cig - Air	-2.03881	0.19086	0.387713
MAP3K7	O43318	S455	MAP3K7_S455	O43318_S455	BG2	Unflavored e-cig - Air	#NAME?		0
MAP3K7	O43318	T444	MAP3K7_T444	O43318_T444	BG2	Unflavored e-cig - Air	#NAME?		0
MAP3K7	O43318	T446	MAP3K7_T446	O43318_T446	BG2	Unflavored e-cig - Air	1.11645	0.119134	0.294331
TPD52L2	O43399	S166	TPD52L2_S166	O43399_S166	BG2	Unflavored e-cig - Air	-1.09164	0.0691006	0.214952
TPD52L2	O43399	S3	TPD52L2_S3	O43399_S3	BG2	Unflavored e-cig - Air	#NAME?		0
TPD52L2	O43399	T23	TPD52L2_T23	O43399_T23	BG2	Unflavored e-cig - Air	#NAME?		0
SYNJ1	O43426	T1220	SYNJ1_T1220	O43426_T1220	BG2	Unflavored e-cig - Air	1.30075	0.0122967	0.0780134
EIF4G3	O43432	S1131	EIF4G3_S1131	O43432_S1131	BG2	Unflavored e-cig - Air	0.150365	0.949182	0.968414
EIF4G3	O43432	S232	EIF4G3_S232	O43432_S232	BG2	Unflavored e-cig - Air	0.695761	0.383094	0.580114
EIF4G3	O43432	S495	EIF4G3_S495	O43432_S495	BG2	Unflavored e-cig - Air	#NAME?		0
EIF4G3	O43432	T830	EIF4G3_T830	O43432_T830	BG2	Unflavored e-cig - Air	-1.99371	0.0196366	0.100323
OIP5	O43482	T14	OIP5_T14	O43482_T14	BG2	Unflavored e-cig - Air	2.8967	0.0284954	0.12538
EPB41L2	O43491	S87	EPB41L2_S87	O43491_S87	BG2	Unflavored e-cig - Air	0.129552	0.915985	0.94991
EPB41L2	O43491	T89	EPB41L2_T89	O43491_T89	BG2	Unflavored e-cig - Air	-0.416754	0.478876	0.655389
EPB41L2	O43491	Y88	EPB41L2_Y88	O43491_Y88	BG2	Unflavored e-cig - Air	-0.325119	0.435745	0.622415
TGOLN2	O43493	S68	TGOLN2_S68	O43493_S68	BG2	Unflavored e-cig - Air	1.56805
TGOLN2	O43493	S70	TGOLN2_S70	O43493_S70	BG2	Unflavored e-cig - Air	1.94871	0.0445328	0.166221
ATP8B1	O43520	S1207	ATP8B1_S1207	O43520_S1207	BG2	Unflavored e-cig - Air	0.104892	0.894454	0.937985
ATP8B1	O43520	S1222	ATP8B1_S1222	O43520_S1222	BG2	Unflavored e-cig - Air	-1.69342	0.19861	0.395709
ATP8B1	O43520	S1223	ATP8B1_S1223	O43520_S1223	BG2	Unflavored e-cig - Air	-2.03281	0.0100535	0.0702223
ATP8B1	O43520	Y1209	ATP8B1_Y1209	O43520_Y1209	BG2	Unflavored e-cig - Air	-0.536306	0.3301	0.53462
FOXO3	O43524	S280	FOXO3_S280	O43524_S280	BG2	Unflavored e-cig - Air	#NAME?		0
FOXO3	O43524	S284	FOXO3_S284	O43524_S284	BG2	Unflavored e-cig - Air	#NAME?		0
FOXO3	O43524	S286	FOXO3_S286	O43524_S286	BG2	Unflavored e-cig - Air	#NAME?		0
FOXO3	O43524	S289	FOXO3_S289	O43524_S289	BG2	Unflavored e-cig - Air	#NAME?		0
RGS14	O43566	S203	RGS14_S203	O43566_S203	BG2	Unflavored e-cig - Air	0.805277	0.108795	0.280353
AKAP10	O43572	S187	AKAP10_S187	O43572_S187	BG2	Unflavored e-cig - Air	-1.42287	0.218915	0.418051
AKAP10	O43572	S189	AKAP10_S189	O43572_S189	BG2	Unflavored e-cig - Air	0.687119	0.457214	0.640377
DNPH1	O43598	S169	DNPH1_S169	O43598_S169	BG2	Unflavored e-cig - Air	-1.30347	0.205358	0.403357
DNPH1	O43598	T173	DNPH1_T173	O43598_T173	BG2	Unflavored e-cig - Air	#NAME?		0
DNPH1	O43598	T174	DNPH1_T174	O43598_T174	BG2	Unflavored e-cig - Air	0.233189	0.861355	0.919803
NCK2	O43639	S90	NCK2_S90	O43639_S90	BG2	Unflavored e-cig - Air	#NAME?		0
NCK2	O43639	T92	NCK2_T92	O43639_T92	BG2	Unflavored e-cig - Air	0.971928	0.360915	0.561154
NCK2	O43639	T95	NCK2_T95	O43639_T95	BG2	Unflavored e-cig - Air	Inf		0
NCK2	O43639	Y99	NCK2_Y99	O43639_Y99	BG2	Unflavored e-cig - Air	#NAME?		0
BUB3	O43684	S211	BUB3_S211	O43684_S211	BG2	Unflavored e-cig - Air	-0.191123	0.901798	0.941995
HTATSF1	O43719	S385	HTATSF1_S385	O43719_S385	BG2	Unflavored e-cig - Air	0.22989	0.704637	0.820153
HTATSF1	O43719	S387	HTATSF1_S387	O43719_S387	BG2	Unflavored e-cig - Air	1.51712	0.0280893	0.123949
HTATSF1	O43719	S389	HTATSF1_S389	O43719_S389	BG2	Unflavored e-cig - Air	1.19611	0.117086	0.291998
SYNGR2	O43760	S3	SYNGR2_S3	O43760_S3	BG2	Unflavored e-cig - Air	0.766374	0.2258	0.425174
SGTA	O43765	S301	SGTA_S301	O43765_S301	BG2	Unflavored e-cig - Air	0.46296	0.587612	0.739237
SGTA	O43765	S305	SGTA_S305	O43765_S305	BG2	Unflavored e-cig - Air	1.51632	0.0974424	0.263706
SGTA	O43765	S307	SGTA_S307	O43765_S307	BG2	Unflavored e-cig - Air	1.61188	0.00192097	0.0326419
SGTA	O43765	T303	SGTA_T303	O43765_T303	BG2	Unflavored e-cig - Air	1.05212	0.0575967	0.194253
ENSA	O43768	S108	ENSA_S108	O43768_S108	BG2	Unflavored e-cig - Air	0.808465	0.33712	0.541602
ENSA	O43768	S109	ENSA_S109	O43768_S109	BG2	Unflavored e-cig - Air	0.261028	0.652069	0.786569
ENSA	O43768	S113	ENSA_S113	O43768_S113	BG2	Unflavored e-cig - Air	-0.43028	0.468256	0.648006
ENSA	O43768	S67	ENSA_S67	O43768_S67	BG2	Unflavored e-cig - Air	-0.815513	0.433229	0.620901
ENSA	O43768	T112	ENSA_T112	O43768_T112	BG2	Unflavored e-cig - Air	0.781572	0.440078	0.625659
ENSA	O43768	Y70	ENSA_Y70	O43768_Y70	BG2	Unflavored e-cig - Air	-1.01861	0.351955	0.553634
CFAP410	O43822	S136	CFAP410_S136	O43822_S136	BG2	Unflavored e-cig - Air	-1.88631	0.208642	0.407735
NRDC	O43847	S94	NRDC_S94	O43847_S94	BG2	Unflavored e-cig - Air	-2.07715	0.000397146	0.0152842
NRDC	O43847	S96	NRDC_S96	O43847_S96	BG2	Unflavored e-cig - Air	-2.16304	0.00650469	0.055873
KIF1C	O43896	S1092	KIF1C_S1092	O43896_S1092	BG2	Unflavored e-cig - Air	-0.132493	0.869416	0.924291
KIF1C	O43896	T1083	KIF1C_T1083	O43896_T1083	BG2	Unflavored e-cig - Air	-0.718791	0.272623	0.475674
PEX1	O43933	S1209	PEX1_S1209	O43933_S1209	BG2	Unflavored e-cig - Air	#NAME?		0
PEX1	O43933	S1211	PEX1_S1211	O43933_S1211	BG2	Unflavored e-cig - Air	-0.492444	0.480868	0.656725
PEX1	O43933	S1216	PEX1_S1216	O43933_S1216	BG2	Unflavored e-cig - Air	#NAME?		0
PEX1	O43933	Y1207	PEX1_Y1207	O43933_Y1207	BG2	Unflavored e-cig - Air	#NAME?		0
KALRN	O60229	S1750	KALRN_S1750	O60229_S1750	BG2	Unflavored e-cig - Air	#NAME?		0
KALRN	O60229	S1757	KALRN_S1757	O60229_S1757	BG2	Unflavored e-cig - Air	#NAME?		0
KALRN	O60229	S1773	KALRN_S1773	O60229_S1773	BG2	Unflavored e-cig - Air	-1.44975	0.0156611	0.0893361
KALRN	O60229	S2392	KALRN_S2392	O60229_S2392	BG2	Unflavored e-cig - Air	0.505175	0.300999	0.504994
KALRN	O60229	S2393	KALRN_S2393	O60229_S2393	BG2	Unflavored e-cig - Air	0.544535	0.309247	0.513928
KALRN	O60229	S2396	KALRN_S2396	O60229_S2396	BG2	Unflavored e-cig - Air	0.430108	0.405138	0.598409
KALRN	O60229	T1772	KALRN_T1772	O60229_T1772	BG2	Unflavored e-cig - Air	-1.48767	0.000993229	0.0240607
BNIP3L	O60238	S166	BNIP3L_S166	O60238_S166	BG2	Unflavored e-cig - Air	-0.363774	0.627089	0.768842
PCDH7	O60245	S1011	PCDH7_S1011	O60245_S1011	BG2	Unflavored e-cig - Air	#NAME?		0
PCDH7	O60245	S972	PCDH7_S972	O60245_S972	BG2	Unflavored e-cig - Air	-3.19201	0.015209	0.0879105
PCDH7	O60245	S974	PCDH7_S974	O60245_S974	BG2	Unflavored e-cig - Air	0.812522	0.27694	0.480227
PCDH7	O60245	S976	PCDH7_S976	O60245_S976	BG2	Unflavored e-cig - Air	-0.0385753	0.947833	0.96839
PCDH7	O60245	S989	PCDH7_S989	O60245_S989	BG2	Unflavored e-cig - Air	-0.103229	0.885643	0.932168
PCDH7	O60245	T1004	PCDH7_T1004	O60245_T1004	BG2	Unflavored e-cig - Air	#NAME?		0
PCDH7	O60245	T1013	PCDH7_T1013	O60245_T1013	BG2	Unflavored e-cig - Air	#NAME?		0
SOX15	O60248	S37	SOX15_S37	O60248_S37	BG2	Unflavored e-cig - Air	-2.76464	0.00936481	0.0680254
SMARCA5	O60264	S116	SMARCA5_S116	O60264_S116	BG2	Unflavored e-cig - Air	0.473225	0.153878	0.345761
SPAG9	O60271	S363	SPAG9_S363	O60271_S363	BG2	Unflavored e-cig - Air	0.467414	0.489468	0.664264
SPAG9	O60271	S364	SPAG9_S364	O60271_S364	BG2	Unflavored e-cig - Air	1.39778	0.114996	0.290192
SPAG9	O60271	S588	SPAG9_S588	O60271_S588	BG2	Unflavored e-cig - Air	#NAME?		0
SPAG9	O60271	S593	SPAG9_S593	O60271_S593	BG2	Unflavored e-cig - Air	0.673076	0.117068	0.291998
SPAG9	O60271	S594	SPAG9_S594	O60271_S594	BG2	Unflavored e-cig - Air	0.516647	0.3782	0.575876
SPAG9	O60271	S597	SPAG9_S597	O60271_S597	BG2	Unflavored e-cig - Air	1.12487	0.251336	0.453582
SPAG9	O60271	T595	SPAG9_T595	O60271_T595	BG2	Unflavored e-cig - Air	0.71931	0.19076	0.387632
SIPA1L3	O60292	S100	SIPA1L3_S100	O60292_S100	BG2	Unflavored e-cig - Air	0.649433	0.572327	0.730141
SIPA1L3	O60292	S102	SIPA1L3_S102	O60292_S102	BG2	Unflavored e-cig - Air	0.832377	0.676519	0.801501
SIPA1L3	O60292	S1364	SIPA1L3_S1364	O60292_S1364	BG2	Unflavored e-cig - Air	0.523636	0.235118	0.43512
SIPA1L3	O60292	S1544	SIPA1L3_S1544	O60292_S1544	BG2	Unflavored e-cig - Air	-0.299127	0.870958	0.925018
SIPA1L3	O60292	T1542	SIPA1L3_T1542	O60292_T1542	BG2	Unflavored e-cig - Air	-1.36803	0.0600943	0.198805
ZFC3H1	O60293	S802	ZFC3H1_S802	O60293_S802	BG2	Unflavored e-cig - Air	#NAME?		0
ZFC3H1	O60293	S804	ZFC3H1_S804	O60293_S804	BG2	Unflavored e-cig - Air	#NAME?		0
ZFC3H1	O60293	S948	ZFC3H1_S948	O60293_S948	BG2	Unflavored e-cig - Air	-0.157976	0.791025	0.879551
ZFC3H1	O60293	S949	ZFC3H1_S949	O60293_S949	BG2	Unflavored e-cig - Air	0.378125	0.423033	0.61212
KATNIP	O60303	S1596	KATNIP_S1596	O60303_S1596	BG2	Unflavored e-cig - Air	-1.62828	0.102387	0.272388
KATNIP	O60303	S453	KATNIP_S453	O60303_S453	BG2	Unflavored e-cig - Air	-1.96277	0.00434089	0.0467948
KATNIP	O60303	T455	KATNIP_T455	O60303_T455	BG2	Unflavored e-cig - Air	-1.88076	0.0252593	0.116356
MAST3	O60307	S146	MAST3_S146	O60307_S146	BG2	Unflavored e-cig - Air	#NAME?		0
MAST3	O60307	S793	MAST3_S793	O60307_S793	BG2	Unflavored e-cig - Air	#NAME?		0
KIF1B	O60333	S1454	KIF1B_S1454	O60333_S1454	BG2	Unflavored e-cig - Air	0.297417	0.722822	0.831987
MAPKBP1	O60336	S819	MAPKBP1_S819	O60336_S819	BG2	Unflavored e-cig - Air	-1.08815	0.411225	0.602682
KDM1A	O60341	S849	KDM1A_S849	O60341_S849	BG2	Unflavored e-cig - Air	-0.132637	0.89501	0.937985
KDM1A	O60341	S851	KDM1A_S851	O60341_S851	BG2	Unflavored e-cig - Air	-0.0701638	0.924648	0.95421
KDM1A	O60341	T841	KDM1A_T841	O60341_T841	BG2	Unflavored e-cig - Air	0.303395	0.714922	0.827952
TBC1D4	O60343	S588	TBC1D4_S588	O60343_S588	BG2	Unflavored e-cig - Air	-0.708807	0.116734	0.291998
TBC1D4	O60343	S591	TBC1D4_S591	O60343_S591	BG2	Unflavored e-cig - Air	0.924745	0.22561	0.42494
TBC1D4	O60343	S666	TBC1D4_S666	O60343_S666	BG2	Unflavored e-cig - Air	0.054042	0.8444	0.908749
FZD6	O60353	S606	FZD6_S606	O60353_S606	BG2	Unflavored e-cig - Air	0.36042	0.685872	0.808497
FZD6	O60353	S620	FZD6_S620	O60353_S620	BG2	Unflavored e-cig - Air	-2.19186	0.3441	0.54803
FZD6	O60353	S624	FZD6_S624	O60353_S624	BG2	Unflavored e-cig - Air	-1.76308	0.312022	0.516592
FZD6	O60353	S626	FZD6_S626	O60353_S626	BG2	Unflavored e-cig - Air	#NAME?		0
FZD6	O60353	T607	FZD6_T607	O60353_T607	BG2	Unflavored e-cig - Air	1.60107	0.0509406	0.179621
NME2	O60361	S120	NME2_S120	O60361_S105;P22392_S120	BG2	Unflavored e-cig - Air	-0.0526317	0.907518	0.944713
NME2	O60361	S122	NME2_S122	O60361_S107;P22392_S122	BG2	Unflavored e-cig - Air	0.0425605	0.918729	0.951231
NME2	O60361	S99	NME2_S99	O60361_S84;P22392_S99	BG2	Unflavored e-cig - Air	-1.7514	0.298988	0.503473
NME2	O60361	T94	NME2_T94	O60361_T79;P22392_T94	BG2	Unflavored e-cig - Air	-0.735454	0.541239	0.70539
NME2	O60361	T103	NME2_T103	O60361_T88;P22392_T103	BG2	Unflavored e-cig - Air	#NAME?		0
PPL	O60437	S14	PPL_S14	O60437_S14	BG2	Unflavored e-cig - Air	0.790393	0.0688682	0.21467
PPL	O60437	T16	PPL_T16	O60437_T16	BG2	Unflavored e-cig - Air	0.36461	0.598077	0.746514
PPL	O60437	Y13	PPL_Y13	O60437_Y13	BG2	Unflavored e-cig - Air	1.07786	0.0224813	0.10927
MPZL2	O60487	S208	MPZL2_S208	O60487_S208	BG2	Unflavored e-cig - Air	-0.364159	0.434869	0.621936
MPZL2	O60487	T214	MPZL2_T214	O60487_T214	BG2	Unflavored e-cig - Air	-0.27085	0.800096	0.884262
MPZL2	O60487	Y210	MPZL2_Y210	O60487_Y210	BG2	Unflavored e-cig - Air	-0.496882	0.440447	0.625659
ADCY9	O60503	S610	ADCY9_S610	O60503_S610	BG2	Unflavored e-cig - Air	#NAME?		0
SORBS3	O60504	S299	SORBS3_S299	O60504_S299	BG2	Unflavored e-cig - Air	-2.02532	0.00976365	0.0691073
SORBS3	O60504	S348	SORBS3_S348	O60504_S348	BG2	Unflavored e-cig - Air	0.392913	0.49364	0.667271
SORBS3	O60504	S530	SORBS3_S530	O60504_S530	BG2	Unflavored e-cig - Air	-2.34524	0.163077	0.356747
SORBS3	O60504	S544	SORBS3_S544	O60504_S544	BG2	Unflavored e-cig - Air	1.66402	0.00110961	0.0254615
SORBS3	O60504	S545	SORBS3_S545	O60504_S545	BG2	Unflavored e-cig - Air	1.37189	0.0304001	0.130824
SORBS3	O60504	T529	SORBS3_T529	O60504_T529	BG2	Unflavored e-cig - Air	-2.01825	0.266337	0.469008
CCNT2	O60583	S475	CCNT2_S475	O60583_S475	BG2	Unflavored e-cig - Air	0.922236	0.343037	0.547032
CCNT2	O60583	S476	CCNT2_S476	O60583_S476	BG2	Unflavored e-cig - Air	Inf		0
CCNT2	O60583	S477	CCNT2_S477	O60583_S477	BG2	Unflavored e-cig - Air	1.558	0.0398588	0.155392
CCNT2	O60583	S480	CCNT2_S480	O60583_S480	BG2	Unflavored e-cig - Air	1.39624	0.100337	0.269287
CCNT2	O60583	T479	CCNT2_T479	O60583_T479	BG2	Unflavored e-cig - Air	1.29959	0.0622684	0.203102
SLC16A7	O60669	S472	SLC16A7_S472	O60669_S472	BG2	Unflavored e-cig - Air	0.67437	0.60009	0.74757
REV3L	O60673	S1724	REV3L_S1724	O60673_S1724	BG2	Unflavored e-cig - Air	-0.676974	0.498841	0.67107
KPNA6	O60684	S6	KPNA6_S6	O60684_S6	BG2	Unflavored e-cig - Air	-2.48349	0.0251729	0.116216
UGDH	O60701	T185	UGDH_T185	O60701_T185	BG2	Unflavored e-cig - Air	1.36153	0.374062	0.572195
CTNND1	O60716	S225	CTNND1_S225	O60716_S225	BG2	Unflavored e-cig - Air	-1.70808	0.214362	0.414125
CTNND1	O60716	S230	CTNND1_S230	O60716_S230	BG2	Unflavored e-cig - Air	-2.06046	0.0599512	0.198608
CTNND1	O60716	S232	CTNND1_S232	O60716_S232	BG2	Unflavored e-cig - Air	-2.81518	0.0240712	0.112902
CTNND1	O60716	S252	CTNND1_S252	O60716_S252	BG2	Unflavored e-cig - Air	-2.96186	0.00487851	0.0484704
CTNND1	O60716	S268	CTNND1_S268	O60716_S268	BG2	Unflavored e-cig - Air	0.559325	0.0078526	0.061714
CTNND1	O60716	S269	CTNND1_S269	O60716_S268;O60716_S269	BG2	Unflavored e-cig - Air	-0.38186	0.488577	0.663332
CTNND1	O60716	S269	CTNND1_S269	O60716_S269	BG2	Unflavored e-cig - Air	0.611	0.00216205	0.0341911
CTNND1	O60716	S312	CTNND1_S312	O60716_S312	BG2	Unflavored e-cig - Air	2.00687	0.0289168	0.126341
CTNND1	O60716	S349	CTNND1_S349	O60716_S349	BG2	Unflavored e-cig - Air	-1.73006	0.0165605	0.0910828
CTNND1	O60716	S352	CTNND1_S352	O60716_S349;O60716_S352	BG2	Unflavored e-cig - Air	-3.55475	0.00195841	0.032816
CTNND1	O60716	S352	CTNND1_S352	O60716_S352	BG2	Unflavored e-cig - Air	-3.21403	0.000605702	0.0193857
CTNND1	O60716	S859	CTNND1_S859	O60716_S859	BG2	Unflavored e-cig - Air	-2.65397	0.180897	0.376824
CTNND1	O60716	S861	CTNND1_S861	O60716_S861	BG2	Unflavored e-cig - Air	-3.3553	0.0831883	0.241944
CTNND1	O60716	S862	CTNND1_S862	O60716_S862	BG2	Unflavored e-cig - Air	-3.3804	0.0824429	0.240849
CTNND1	O60716	S864	CTNND1_S864	O60716_S864	BG2	Unflavored e-cig - Air	-3.6254	0.0364678	0.146827
CTNND1	O60716	S868	CTNND1_S868	O60716_S868	BG2	Unflavored e-cig - Air	-1.54699	0.165555	0.359091
CTNND1	O60716	S899	CTNND1_S899	O60716_S899	BG2	Unflavored e-cig - Air	0.320996	0.393429	0.589241
CTNND1	O60716	S920	CTNND1_S920	O60716_S920	BG2	Unflavored e-cig - Air	-3.11586	0.0245949	0.114404
CTNND1	O60716	T140	CTNND1_T140	O60716_T140	BG2	Unflavored e-cig - Air	0.0736374	0.945594	0.967249
CTNND1	O60716	T199	CTNND1_T199	O60716_T199	BG2	Unflavored e-cig - Air	#NAME?		0
CTNND1	O60716	T201	CTNND1_T201	O60716_T201	BG2	Unflavored e-cig - Air	-0.60969	0.0525733	0.183411
CTNND1	O60716	T308	CTNND1_T308	O60716_T308	BG2	Unflavored e-cig - Air	0.800801	0.362041	0.562057
CTNND1	O60716	T310	CTNND1_T310	O60716_T310	BG2	Unflavored e-cig - Air	0.864256	0.11222	0.285613
CTNND1	O60716	T869	CTNND1_T869	O60716_T869	BG2	Unflavored e-cig - Air	-1.54699	0.165555	0.359091
CTNND1	O60716	Y228	CTNND1_Y228	O60716_Y228	BG2	Unflavored e-cig - Air	-2.80814	0.118333	0.293137
CTNND1	O60716	Y865	CTNND1_Y865	O60716_Y865	BG2	Unflavored e-cig - Air	-3.3804	0.0824429	0.240849
SNX2	O60749	S117	SNX2_S117	O60749_S117	BG2	Unflavored e-cig - Air	0.682461	0.555233	0.71676
SNX2	O60749	S119	SNX2_S119	O60749_S119	BG2	Unflavored e-cig - Air	-0.56785	0.530419	0.696316
DPM1	O60762	S9	DPM1_S9	O60762_S9	BG2	Unflavored e-cig - Air	-0.454477	0.220984	0.419527
PFKFB2	O60825	S466	PFKFB2_S466	O60825_S466	BG2	Unflavored e-cig - Air	-1.5141	0.0669815	0.211232
PFKFB2	O60825	T468	PFKFB2_T468	O60825_T468	BG2	Unflavored e-cig - Air	-3.77516	0.00143489	0.0288569
DKC1	O60832	S494	DKC1_S494	O60832_S494	BG2	Unflavored e-cig - Air	0.109166	0.818221	0.894155
DKC1	O60832	S513	DKC1_S513	O60832_S513	BG2	Unflavored e-cig - Air	0.531278	0.142612	0.328144
DKC1	O60832	T496	DKC1_T496	O60832_T496	BG2	Unflavored e-cig - Air	0.166028	0.70805	0.822646
DKC1	O60832	T497	DKC1_T497	O60832_T497	BG2	Unflavored e-cig - Air	-0.148819	0.756137	0.856597
EIF5B	O60841	S121	EIF5B_S121	O60841_S121	BG2	Unflavored e-cig - Air	-0.512301	0.718397	0.830453
EIF5B	O60841	S214	EIF5B_S214	O60841_S214	BG2	Unflavored e-cig - Air	-1.73177	0.00928738	0.0678
EIF5B	O60841	S222	EIF5B_S222	O60841_S222	BG2	Unflavored e-cig - Air	-3.02654	0.0183964	0.0967305
BRD4	O60885	S1117	BRD4_S1117	O60885_S1117	BG2	Unflavored e-cig - Air	0.588953	0.517246	0.686407
NBN	O60934	S397	NBN_S397	O60934_S397	BG2	Unflavored e-cig - Air	-0.480531	0.402518	0.5959
NBN	O60934	T335	NBN_T335	O60934_T335	BG2	Unflavored e-cig - Air	-1.21185	0.149718	0.339915
NBN	O60934	T337	NBN_T337	O60934_T337	BG2	Unflavored e-cig - Air	#NAME?		0
PLCH2	O75038	S595	PLCH2_S595	O75038_S595	BG2	Unflavored e-cig - Air	0.236415	0.723165	0.831987
PLCH2	O75038	S605	PLCH2_S605	O75038_S605	BG2	Unflavored e-cig - Air	2.35284	0.000112491	0.00944923
NOS1AP	O75052	S266	NOS1AP_S266	O75052_S266	BG2	Unflavored e-cig - Air	-2.31237	0.0415654	0.159932
NOS1AP	O75052	T264	NOS1AP_T264	O75052_T264	BG2	Unflavored e-cig - Air	-0.837227	0.328992	0.533983
TMCC2	O75069	S464	TMCC2_S464	O75069_S464	BG2	Unflavored e-cig - Air	-0.262931	0.570895	0.729609
TMCC2	O75069	T466	TMCC2_T466	O75069_T466	BG2	Unflavored e-cig - Air	-0.956651	0.0743754	0.226062
N4BP1	O75113	S288	N4BP1_S288	O75113_S288	BG2	Unflavored e-cig - Air	0.445656	0.832766	0.901707
N4BP1	O75113	T242	N4BP1_T242	O75113_T242	BG2	Unflavored e-cig - Air	-0.264601	0.550474	0.712378
N4BP1	O75113	T248	N4BP1_T248	O75113_T248	BG2	Unflavored e-cig - Air	0.792994	0.0795482	0.236126
CLASP2	O75122	S313	CLASP2_S313	O75122_S313	BG2	Unflavored e-cig - Air	0.447274	0.585175	0.738165
CLASP2	O75122	S368	CLASP2_S368	O75122_S368	BG2	Unflavored e-cig - Air	-1.42621	0.0409561	0.158156
CLASP2	O75122	S370	CLASP2_S370	O75122_S370	BG2	Unflavored e-cig - Air	-1.63767	0.023967	0.112741
CLASP2	O75122	S455	CLASP2_S455	O75122_S455	BG2	Unflavored e-cig - Air	0.62055	0.401611	0.59563
CLASP2	O75122	S507	CLASP2_S507	O75122_S507	BG2	Unflavored e-cig - Air	-0.209719	0.755173	0.856322
CLASP2	O75122	S509	CLASP2_S509	O75122_S509	BG2	Unflavored e-cig - Air	-0.16631	0.85398	0.914949
CLASP2	O75122	S585	CLASP2_S585	O75122_S585	BG2	Unflavored e-cig - Air	2.10433	0.0766242	0.22966
COBL	O75128	S815	COBL_S815	O75128_S815	BG2	Unflavored e-cig - Air	-0.566899	0.40606	0.599223
ZBED4	O75132	S623	ZBED4_S623	O75132_S623	BG2	Unflavored e-cig - Air	-0.892353	0.402892	0.59618
ZBED4	O75132	S624	ZBED4_S624	O75132_S624	BG2	Unflavored e-cig - Air	-0.428073	0.701359	0.818548
ZBED4	O75132	T627	ZBED4_T627	O75132_T627	BG2	Unflavored e-cig - Air	-0.70363	0.465914	0.646819
PPFIA3	O75145	T714	PPFIA3_T714	O75145_T714	BG2	Unflavored e-cig - Air	#NAME?		0
PPFIA3	O75145	T718	PPFIA3_T718	O75145_T718	BG2	Unflavored e-cig - Air	#NAME?		0
PHF2	O75151	S1058	PHF2_S1058	O75151_S1058	BG2	Unflavored e-cig - Air	0.525458	0.39387	0.589431
PHF2	O75151	S905	PHF2_S905	O75151_S905	BG2	Unflavored e-cig - Air	0.282656	0.667456	0.796073
PHF2	O75151	T907	PHF2_T907	O75151_T907	BG2	Unflavored e-cig - Air	0.532667	0.414345	0.604689
PHF2	O75151	Y904	PHF2_Y904	O75151_Y904	BG2	Unflavored e-cig - Air	0.292588	0.694166	0.814119
ZC3H11A	O75152	S108	ZC3H11A_S108	O75152_S108	BG2	Unflavored e-cig - Air	#NAME?		0
ZC3H11A	O75152	S132	ZC3H11A_S132	O75152_S132	BG2	Unflavored e-cig - Air	0.185645	0.662827	0.792631
ZC3H11A	O75152	S491	ZC3H11A_S491	O75152_S491	BG2	Unflavored e-cig - Air	1.70668	0.129084	0.308968
ZC3H11A	O75152	S492	ZC3H11A_S492	O75152_S492	BG2	Unflavored e-cig - Air	0.0385796	0.98448	0.989999
ZC3H11A	O75152	S494	ZC3H11A_S494	O75152_S494	BG2	Unflavored e-cig - Air	0.0385653	0.984492	0.989999
ZC3H11A	O75152	S495	ZC3H11A_S495	O75152_S495	BG2	Unflavored e-cig - Air	0.558221	0.49874	0.67107
ZC3H11A	O75152	S663	ZC3H11A_S663	O75152_S663	BG2	Unflavored e-cig - Air	-1.06368	0.231641	0.431705
ZC3H11A	O75152	T493	ZC3H11A_T493	O75152_T493	BG2	Unflavored e-cig - Air	1.40196	0.293034	0.496423
ZC3H11A	O75152	T502	ZC3H11A_T502	O75152_T502	BG2	Unflavored e-cig - Air	1.37493	0.302954	0.507513
NPHP4	O75161	S142	NPHP4_S142	O75161_S142	BG2	Unflavored e-cig - Air	-2.69281	0.0062217	0.054307
NPHP4	O75161	S145	NPHP4_S145	O75161_S145	BG2	Unflavored e-cig - Air	-2.0265	0.0929754	0.255847
NPHP4	O75161	S147	NPHP4_S147	O75161_S147	BG2	Unflavored e-cig - Air	-2.82912	0.0397188	0.155194
NPHP4	O75161	S480	NPHP4_S480	O75161_S480	BG2	Unflavored e-cig - Air	-2.2367	0.00370706	0.0435452
CNOT3	O75175	S297	CNOT3_S297	O75175_S297	BG2	Unflavored e-cig - Air	1.38084	4.96429e-05	0.0068139
CNOT3	O75175	S299	CNOT3_S299	O75175_S299	BG2	Unflavored e-cig - Air	1.33271	4.21367e-05	0.00679956
MACROH2A1	O75367	S170	MACROH2A1_S170	O75367_S170	BG2	Unflavored e-cig - Air	-1.89221	0.308175	0.512806
MACROH2A1	O75367	S173	MACROH2A1_S173	O75367_S173	BG2	Unflavored e-cig - Air	-2.12601
MACROH2A1	O75367	T129	MACROH2A1_T129	O75367_T129	BG2	Unflavored e-cig - Air	-0.531641	0.66489	0.793452
MACROH2A1	O75367	T175	MACROH2A1_T175	O75367_T175	BG2	Unflavored e-cig - Air	-2.2817	0.212042	0.411735
MACROH2A1	O75367	T178	MACROH2A1_T178	O75367_T178	BG2	Unflavored e-cig - Air	-2.54897
NCOR1	O75376	S1472	NCOR1_S1472	O75376_S1472	BG2	Unflavored e-cig - Air	-0.958965	0.315617	0.520522
TRIM3	O75382	S7	TRIM3_S7	O75382_S7	BG2	Unflavored e-cig - Air	-0.314148	0.696794	0.816165
ULK1	O75385	S450	ULK1_S450	O75385_S450	BG2	Unflavored e-cig - Air	-1.65475	0.30463	0.509002
ULK1	O75385	S469	ULK1_S469	O75385_S469	BG2	Unflavored e-cig - Air	0.834157
ULK1	O75385	S623	ULK1_S623	O75385_S623	BG2	Unflavored e-cig - Air	#NAME?		0
ULK1	O75385	T625	ULK1_T625	O75385_T625	BG2	Unflavored e-cig - Air	#NAME?		0
SEC22B	O75396	S137	SEC22B_S137	O75396_S137	BG2	Unflavored e-cig - Air	#NAME?		0
SEC22B	O75396	T140	SEC22B_T140	O75396_T140	BG2	Unflavored e-cig - Air	#NAME?		0
LRCH4	O75427	S511	LRCH4_S511	O75427_S511	BG2	Unflavored e-cig - Air	0.342461	0.802628	0.885904
LRCH4	O75427	S512	LRCH4_S512	O75427_S512	BG2	Unflavored e-cig - Air	#NAME?		0
LRCH4	O75427	S513	LRCH4_S513	O75427_S513	BG2	Unflavored e-cig - Air	#NAME?		0
LRCH4	O75427	S515	LRCH4_S515	O75427_S515	BG2	Unflavored e-cig - Air	-1.32333	0.244454	0.445859
VPS26A	O75436	S318	VPS26A_S318	O75436_S318	BG2	Unflavored e-cig - Air	1.89995	0.258951	0.462806
MED24	O75448	S862	MED24_S862	O75448_S862	BG2	Unflavored e-cig - Air	#NAME?		0
MED24	O75448	S872	MED24_S872	O75448_S872	BG2	Unflavored e-cig - Air	#NAME?		0
MED24	O75448	S873	MED24_S873	O75448_S873	BG2	Unflavored e-cig - Air	-2.11919	0.136566	0.320021
MED24	O75448	T875	MED24_T875	O75448_T875	BG2	Unflavored e-cig - Air	#NAME?		0
PSIP1	O75475	S105	PSIP1_S105	O75475_S105	BG2	Unflavored e-cig - Air	1.26102	0.06781	0.212601
PSIP1	O75475	S106	PSIP1_S106	O75475_S106	BG2	Unflavored e-cig - Air	1.58075	0.108052	0.279552
PSIP1	O75475	T141	PSIP1_T141	O75475_T141	BG2	Unflavored e-cig - Air	0.374685	0.489934	0.664617
SRSF10	O75494	S256	SRSF10_S256	O75494_S256	BG2	Unflavored e-cig - Air	0.519353	0.311707	0.516486
SRSF10	O75494	T150	SRSF10_T150	O75494_T150	BG2	Unflavored e-cig - Air	0.543192	0.621086	0.763727
TAF5L	O75529	Y120	TAF5L_Y120	O75529_Y120	BG2	Unflavored e-cig - Air	-0.912178	0.469261	0.648525
SF3B1	O75533	S242	SF3B1_S242	O75533_S242	BG2	Unflavored e-cig - Air	0.579811	0.450161	0.634345
SF3B1	O75533	S251	SF3B1_S251	O75533_S251	BG2	Unflavored e-cig - Air	0.315836	0.809311	0.889135
SF3B1	O75533	T142	SF3B1_T142	O75533_T142	BG2	Unflavored e-cig - Air	-1.19508	0.0250469	0.115882
SF3B1	O75533	T211	SF3B1_T211	O75533_T211	BG2	Unflavored e-cig - Air	-0.894272	0.0813806	0.239259
SF3B1	O75533	T235	SF3B1_T235	O75533_T235	BG2	Unflavored e-cig - Air	0.599538	0.318379	0.523722
SF3B1	O75533	T244	SF3B1_T244	O75533_T244	BG2	Unflavored e-cig - Air	1.04162	0.0910867	0.252962
SF3B1	O75533	T248	SF3B1_T248	O75533_T248	BG2	Unflavored e-cig - Air	0.0663444	0.956723	0.972957
SF3B1	O75533	T313	SF3B1_T313	O75533_T313	BG2	Unflavored e-cig - Air	-0.506312	0.700322	0.817779
SF3B1	O75533	T326	SF3B1_T326	O75533_T326	BG2	Unflavored e-cig - Air	0.328108	0.562205	0.722069
SF3B1	O75533	T328	SF3B1_T328	O75533_T328	BG2	Unflavored e-cig - Air	1.03185	0.317828	0.523216
PRKRA	O75569	S18	PRKRA_S18	O75569_S18	BG2	Unflavored e-cig - Air	-0.969624	0.3388	0.543222
PRKRA	O75569	S22	PRKRA_S22	O75569_S22	BG2	Unflavored e-cig - Air	#NAME?		0
PRKRA	O75569	T20	PRKRA_T20	O75569_T20	BG2	Unflavored e-cig - Air	-1.04523	0.27543	0.47861
MYCBP2	O75592	S2787	MYCBP2_S2787	O75592_S2787	BG2	Unflavored e-cig - Air	-2.62374	0.00140651	0.0286079
MYCBP2	O75592	S2789	MYCBP2_S2789	O75592_S2789	BG2	Unflavored e-cig - Air	-3.27593	0.0123268	0.0780134
MYCBP2	O75592	S2806	MYCBP2_S2806	O75592_S2806	BG2	Unflavored e-cig - Air	0.702331	0.207672	0.406749
MYCBP2	O75592	S2807	MYCBP2_S2807	O75592_S2807	BG2	Unflavored e-cig - Air	-0.194389	0.877308	0.928711
MYCBP2	O75592	S2808	MYCBP2_S2808	O75592_S2808	BG2	Unflavored e-cig - Air	1.15519	0.14992	0.340002
MYCBP2	O75592	S2838	MYCBP2_S2838	O75592_S2838	BG2	Unflavored e-cig - Air	0.31108	0.549148	0.711312
MYCBP2	O75592	S2839	MYCBP2_S2839	O75592_S2839	BG2	Unflavored e-cig - Air	0.0811011	0.884696	0.932168
MYCBP2	O75592	S2871	MYCBP2_S2871	O75592_S2871	BG2	Unflavored e-cig - Air	-2.98963	0.0534537	0.185179
MYCBP2	O75592	S2873	MYCBP2_S2873	O75592_S2873	BG2	Unflavored e-cig - Air	-2.33234	0.0157025	0.0893361
MYCBP2	O75592	S3505	MYCBP2_S3505	O75592_S3505	BG2	Unflavored e-cig - Air	-2.56943	0.00688738	0.0574067
MYCBP2	O75592	T2794	MYCBP2_T2794	O75592_T2794	BG2	Unflavored e-cig - Air	-2.55492	0.0447837	0.166532
MYCBP2	O75592	Y4597	MYCBP2_Y4597	O75592_Y4597	BG2	Unflavored e-cig - Air	#NAME?		0
SPAG6	O75602	S490	SPAG6_S490	O75602_S490	BG2	Unflavored e-cig - Air	0.161659	0.838013	0.904433
SPAG6	O75602	Y488	SPAG6_Y488	O75602_Y488	BG2	Unflavored e-cig - Air	0.0534156	0.959972	0.974435
SPAG6	O75602	Y489	SPAG6_Y489	O75602_Y489	BG2	Unflavored e-cig - Air	-0.137019	0.903679	0.94259
OFD1	O75665	S735	OFD1_S735	O75665_S735	BG2	Unflavored e-cig - Air	-1.54456	0.00135233	0.0278991
OFD1	O75665	S736	OFD1_S736	O75665_S736	BG2	Unflavored e-cig - Air	-1.6248	0.00333888	0.0421794
OFD1	O75665	T737	OFD1_T737	O75665_T737	BG2	Unflavored e-cig - Air	-1.50144	0.00304733	0.0405368
TOM1L1	O75674	S321	TOM1L1_S321	O75674_S321	BG2	Unflavored e-cig - Air	#NAME?		0
TOM1L1	O75674	S323	TOM1L1_S323	O75674_S323	BG2	Unflavored e-cig - Air	#NAME?		0
SURF6	O75683	S138	SURF6_S138	O75683_S138	BG2	Unflavored e-cig - Air	0.203015	0.713673	0.82695
UTP20	O75691	S1747	UTP20_S1747	O75691_S1747	BG2	Unflavored e-cig - Air	-1.19389	0.149796	0.339915
UTP20	O75691	S1751	UTP20_S1751	O75691_S1751	BG2	Unflavored e-cig - Air	-1.25335	0.181381	0.377225
UTP20	O75691	T1741	UTP20_T1741	O75691_T1741	BG2	Unflavored e-cig - Air	0.087339	0.91431	0.948782
UTP20	O75691	T1750	UTP20_T1750	O75691_T1750	BG2	Unflavored e-cig - Air	-1.22926	0.161356	0.355467
PALM	O75781	S124	PALM_S124	O75781_S124	BG2	Unflavored e-cig - Air	2.30247	0.00241073	0.0360192
PALM	O75781	S138	PALM_S138	O75781_S138	BG2	Unflavored e-cig - Air	-1.33873	0.115708	0.290956
PALM	O75781	T145	PALM_T145	O75781_S138;O75781_T145	BG2	Unflavored e-cig - Air	-1.66377	0.117072	0.291998
PALM	O75781	S162	PALM_S162	O75781_S162	BG2	Unflavored e-cig - Air	0.960886	0.149441	0.339915
PALM	O75781	T141	PALM_T141	O75781_T141	BG2	Unflavored e-cig - Air	-0.109485	0.872463	0.925704
PALM	O75781	T145	PALM_T145	O75781_T141;O75781_T145	BG2	Unflavored e-cig - Air	-1.88659	0.072566	0.22255
PALM	O75781	T145	PALM_T145	O75781_T145	BG2	Unflavored e-cig - Air	-1.24975	0.160302	0.354351
BCAR3	O75815	S370	BCAR3_S370	O75815_S370	BG2	Unflavored e-cig - Air	-0.312256	0.763783	0.86168
BCAR3	O75815	S375	BCAR3_S375	O75815_S375	BG2	Unflavored e-cig - Air	-0.651418	0.141447	0.326838
BCAR3	O75815	T368	BCAR3_T368	O75815_T368	BG2	Unflavored e-cig - Air	-0.312256	0.763783	0.86168
EIF3J	O75822	S20	EIF3J_S20	O75822_S20	BG2	Unflavored e-cig - Air	-0.5632	0.323202	0.528047
PPP1R37	O75864	S561	PPP1R37_S561	O75864_S561	BG2	Unflavored e-cig - Air	0.93492	0.00791443	0.0618722
CCNK	O75909	S328	CCNK_S328	O75909_S328	BG2	Unflavored e-cig - Air	0.6685	0.487525	0.662182
CCNK	O75909	S329	CCNK_S329	O75909_S329	BG2	Unflavored e-cig - Air	-0.247524	0.799107	0.883936
CCNK	O75909	S340	CCNK_S340	O75909_S340	BG2	Unflavored e-cig - Air	1.07208	0.00766293	0.0608892
PIAS1	O75925	S503	PIAS1_S503	O75925_S503	BG2	Unflavored e-cig - Air	-0.160257	0.868454	0.923875
PIAS1	O75925	S506	PIAS1_S506	O75925_S506	BG2	Unflavored e-cig - Air	1.88264	0.0890682	0.250802
FLOT1	O75955	S383	FLOT1_S383	O75955_S383	BG2	Unflavored e-cig - Air	#NAME?		0
FLOT1	O75955	S385	FLOT1_S385	O75955_S385	BG2	Unflavored e-cig - Air	#NAME?		0
FLOT1	O75955	T387	FLOT1_T387	O75955_T387	BG2	Unflavored e-cig - Air	#NAME?		0
MPDZ	O75970	S230	MPDZ_S230	O75970_S230	BG2	Unflavored e-cig - Air	-0.163631	0.937496	0.962649
MPDZ	O75970	S234	MPDZ_S234	O75970_S234	BG2	Unflavored e-cig - Air	#NAME?		0
RSL1D1	O76021	S361	RSL1D1_S361	O76021_S361	BG2	Unflavored e-cig - Air	-3.49356	0.0739145	0.225134
RSL1D1	O76021	T358	RSL1D1_T358	O76021_T358	BG2	Unflavored e-cig - Air	-3.1403	0.066528	0.210829
NEBL	O76041	S953	NEBL_S953	O76041_S953	BG2	Unflavored e-cig - Air	1.30973	0.113544	0.287551
STK10	O94804	S438	STK10_S438	O94804_S438	BG2	Unflavored e-cig - Air	-0.628123	0.170888	0.364065
STK10	O94804	S514	STK10_S514	O94804_S514	BG2	Unflavored e-cig - Air	-2.03186	0.0421279	0.160757
STK10	O94804	S516	STK10_S516	O94804_S516	BG2	Unflavored e-cig - Air	-2.03195	0.00344873	0.0425694
STK10	O94804	S951	STK10_S951	O94804_S951	BG2	Unflavored e-cig - Air	0.560652	0.547492	0.710082
STK10	O94804	T952	STK10_T952	O94804_T952	BG2	Unflavored e-cig - Air	1.28186	0.549158	0.711312
TPPP	O94811	S160	TPPP_S160	O94811_S160	BG2	Unflavored e-cig - Air	0.682957	0.00569584	0.0518153
TPPP	O94811	S164	TPPP_S164	O94811_S164	BG2	Unflavored e-cig - Air	0.638217	0.00653854	0.0559408
TPPP	O94811	T162	TPPP_T162	O94811_T162	BG2	Unflavored e-cig - Air	0.581314	0.0148246	0.0864612
BAIAP3	O94812	S113	BAIAP3_S113	O94812_S113	BG2	Unflavored e-cig - Air	-4.28026	0.139337	0.323371
BAIAP3	O94812	S115	BAIAP3_S115	O94812_S115	BG2	Unflavored e-cig - Air	-4.38414	0.123278	0.300599
SORBS2	O94875	S299	SORBS2_S299	O94875_S299	BG2	Unflavored e-cig - Air	0.885562	0.122463	0.299066
SORBS2	O94875	S301	SORBS2_S301	O94875_S301	BG2	Unflavored e-cig - Air	0.934291	0.0213759	0.106354
SORBS2	O94875	S302	SORBS2_S302	O94875_S302	BG2	Unflavored e-cig - Air	1.01119	0.0137022	0.0826909
SORBS2	O94875	S304	SORBS2_S304	O94875_S304	BG2	Unflavored e-cig - Air	0.948991	0.0154249	0.0885069
SORBS2	O94875	T277	SORBS2_T277	O94875_T277	BG2	Unflavored e-cig - Air	#NAME?		0
TMCC1	O94876	S413	TMCC1_S413	O94876_S413	BG2	Unflavored e-cig - Air	-0.595416	0.781939	0.873352
TMCC1	O94876	S414	TMCC1_S414	O94876_S414	BG2	Unflavored e-cig - Air	-1.2515	0.356391	0.556931
SASH1	O94885	S442	SASH1_S442	O94885_S442	BG2	Unflavored e-cig - Air	1.17939	0.0427579	0.162575
SASH1	O94885	S507	SASH1_S507	O94885_S507	BG2	Unflavored e-cig - Air	0.261183	0.713478	0.826873
SASH1	O94885	T444	SASH1_T444	O94885_T444	BG2	Unflavored e-cig - Air	0.303513	0.819706	0.895122
PRPF6	O94906	S261	PRPF6_S261	O94906_S261	BG2	Unflavored e-cig - Air	-1.07254	0.359461	0.559969
PRPF6	O94906	S263	PRPF6_S263	O94906_S263	BG2	Unflavored e-cig - Air	0.18148	0.884991	0.932168
PRPF6	O94906	T266	PRPF6_T266	O94906_T266	BG2	Unflavored e-cig - Air	-0.733929	0.578735	0.734404
FRYL	O94915	S1957	FRYL_S1957	O94915_S1957	BG2	Unflavored e-cig - Air	-0.91419	0.44046	0.625659
FRYL	O94915	S1978	FRYL_S1978	O94915_S1978	BG2	Unflavored e-cig - Air	-0.60915	0.333737	0.537991
FRYL	O94915	S1980	FRYL_S1980	O94915_S1980	BG2	Unflavored e-cig - Air	-0.434544	0.576307	0.732905
FRYL	O94915	T1959	FRYL_T1959	O94915_T1959	BG2	Unflavored e-cig - Air	0.601442	0.72163	0.831552
FRYL	O94915	T1976	FRYL_T1976	O94915_T1976	BG2	Unflavored e-cig - Air	-1.72405	0.0319854	0.135483
FRYL	O94915	T2270	FRYL_T2270	O94915_T2270	BG2	Unflavored e-cig - Air	#NAME?		0
ABLIM3	O94929	S277	ABLIM3_S277	O94929_S277	BG2	Unflavored e-cig - Air	-1.84289	0.0355954	0.144799
ABLIM3	O94929	S280	ABLIM3_S280	O94929_S280	BG2	Unflavored e-cig - Air	-0.131171	0.886106	0.932168
ABLIM3	O94929	S282	ABLIM3_S282	O94929_S282	BG2	Unflavored e-cig - Air	-0.375047	0.569773	0.728462
ABLIM3	O94929	S290	ABLIM3_S290	O94929_S290	BG2	Unflavored e-cig - Air	-1.83414	0.259985	0.463643
ABLIM3	O94929	S372	ABLIM3_S372	O94929_S372	BG2	Unflavored e-cig - Air	-2.21131	0.0144456	0.085117
ABLIM3	O94929	S373	ABLIM3_S373	O94929_S373	BG2	Unflavored e-cig - Air	-2.33333	0.00314011	0.0408657
ABLIM3	O94929	S379	ABLIM3_S379	O94929_S379	BG2	Unflavored e-cig - Air	0.432726	0.712797	0.82674
ABLIM3	O94929	T276	ABLIM3_T276	O94929_T276	BG2	Unflavored e-cig - Air	-1.48266	0.320082	0.525234
ABLIM3	O94929	T279	ABLIM3_T279	O94929_T279	BG2	Unflavored e-cig - Air	#NAME?		0
ABLIM3	O94929	Y376	ABLIM3_Y376	O94929_Y376	BG2	Unflavored e-cig - Air	-1.63234	0.0554559	0.188983
MTCL2	O94964	S1017	MTCL2_S1017	O94964_S1017	BG2	Unflavored e-cig - Air	-1.45969	0.0167344	0.0914947
MTCL2	O94964	Y1016	MTCL2_Y1016	O94964_Y1016	BG2	Unflavored e-cig - Air	-0.857575	0.0994285	0.267737
WDR47	O94967	S296	WDR47_S296	O94967_S296	BG2	Unflavored e-cig - Air	-1.01919	0.0326526	0.137052
WDR47	O94967	S297	WDR47_S297	O94967_S297	BG2	Unflavored e-cig - Air	-1.17175	0.0157043	0.0893361
WDR47	O94967	S304	WDR47_S304	O94967_S304	BG2	Unflavored e-cig - Air	0.240349	0.603448	0.750452
WDR47	O94967	T423	WDR47_T423	O94967_T423	BG2	Unflavored e-cig - Air	-0.483614	0.701958	0.818656
SEC31A	O94979	S799	SEC31A_S799	O94979_S799	BG2	Unflavored e-cig - Air	-2.29272	0.0161181	0.0901017
SEC31A	O94979	Y804	SEC31A_Y804	O94979_Y804	BG2	Unflavored e-cig - Air	-5.75772	0.0140501	0.0842224
FAM13A	O94988	S285	FAM13A_S285	O94988_S285	BG2	Unflavored e-cig - Air	1.12364	0.165464	0.359091
FAM13A	O94988	S287	FAM13A_S287	O94988_S287	BG2	Unflavored e-cig - Air	1.12364	0.241185	0.442926
FAM13A	O94988	S856	FAM13A_S856	O94988_S856	BG2	Unflavored e-cig - Air	-2.88109	0.0117401	0.0762703
FAM13A	O94988	S858	FAM13A_S858	O94988_S858	BG2	Unflavored e-cig - Air	-2.83447	0.00953019	0.0682627
FAM13A	O94988	S859	FAM13A_S859	O94988_S859	BG2	Unflavored e-cig - Air	-3.87829	0.00190149	0.0325366
TJP3	O95049	S106	TJP3_S106	O95049_S106	BG2	Unflavored e-cig - Air	1.693	0.170677	0.363977
TJP3	O95049	S112	TJP3_S112	O95049_S112	BG2	Unflavored e-cig - Air	0.00275292	0.995177	0.996418
TJP3	O95049	S203	TJP3_S203	O95049_S203	BG2	Unflavored e-cig - Air	-0.327349	0.513419	0.68301
TJP3	O95049	S327	TJP3_S327	O95049_S327	BG2	Unflavored e-cig - Air	-0.114386	0.902918	0.942325
TJP3	O95049	S331	TJP3_S331	O95049_S331	BG2	Unflavored e-cig - Air	0.310036	0.663375	0.792631
TJP3	O95049	S346	TJP3_S346	O95049_S346	BG2	Unflavored e-cig - Air	-0.328127	0.656714	0.790054
TJP3	O95049	S369	TJP3_S369	O95049_S369	BG2	Unflavored e-cig - Air	#NAME?		0
TJP3	O95049	S371	TJP3_S371	O95049_S371	BG2	Unflavored e-cig - Air	-1.35761	0.424135	0.613167
TJP3	O95049	S564	TJP3_S564	O95049_S564	BG2	Unflavored e-cig - Air	1.36984	0.234892	0.434888
TJP3	O95049	S565	TJP3_S565	O95049_S565	BG2	Unflavored e-cig - Air	1.04782	0.153903	0.345761
TJP3	O95049	S568	TJP3_S568	O95049_S568	BG2	Unflavored e-cig - Air	-1.35897	0.0799929	0.236418
TJP3	O95049	S591	TJP3_S591	O95049_S591	BG2	Unflavored e-cig - Air	-1.15723	0.0746435	0.226451
TJP3	O95049	S845	TJP3_S845	O95049_S845	BG2	Unflavored e-cig - Air	1.13332	0.359786	0.560071
TJP3	O95049	S854	TJP3_S854	O95049_S854	BG2	Unflavored e-cig - Air	0.157023	0.721353	0.831552
TJP3	O95049	S856	TJP3_S856	O95049_S856	BG2	Unflavored e-cig - Air	-0.272346	0.426764	0.615728
TJP3	O95049	S884	TJP3_S884	O95049_S884	BG2	Unflavored e-cig - Air	1.31592	0.233744	0.433948
TJP3	O95049	T344	TJP3_T344	O95049_T344	BG2	Unflavored e-cig - Air	-2.93	0.00227971	0.0349086
TJP3	O95049	T587	TJP3_T587	O95049_T587	BG2	Unflavored e-cig - Air	-2.38883	0.0255478	0.116862
TJP3	O95049	Y364	TJP3_Y364	O95049_Y364	BG2	Unflavored e-cig - Air	-0.735517	0.320549	0.525274
UBR5	O95071	S1549	UBR5_S1549	O95071_S1549	BG2	Unflavored e-cig - Air	0.175702	0.785152	0.876
UBE4B	O95155	S103	UBE4B_S103	O95155_S103	BG2	Unflavored e-cig - Air	-0.928807	0.353446	0.554663
UBE4B	O95155	S105	UBE4B_S105	O95155_S105	BG2	Unflavored e-cig - Air	-0.838135	0.633693	0.773539
SCEL	O95171	S10	SCEL_S10	O95171_S10	BG2	Unflavored e-cig - Air	1.12393	0.126366	0.305421
SCEL	O95171	S389	SCEL_S389	O95171_S389	BG2	Unflavored e-cig - Air	-1.1548	0.235976	0.436322
SCEL	O95171	S475	SCEL_S475	O95171_S475	BG2	Unflavored e-cig - Air	-1.3787	0.0253722	0.116609
SCEL	O95171	S590	SCEL_S590	O95171_S590	BG2	Unflavored e-cig - Air	-1.36248	0.331386	0.535851
SCEL	O95171	S91	SCEL_S91	O95171_S91	BG2	Unflavored e-cig - Air	0.643553	0.493686	0.667271
SCEL	O95171	T12	SCEL_T12	O95171_T12	BG2	Unflavored e-cig - Air	1.22017	0.094909	0.258818
ZRANB2	O95218	S143	ZRANB2_S143	O95218_S143	BG2	Unflavored e-cig - Air	1.15549	0.0917115	0.253985
ZRANB2	O95218	S153	ZRANB2_S153	O95218_S153	BG2	Unflavored e-cig - Air	-1.27933	0.269723	0.472526
ZRANB2	O95218	S188	ZRANB2_S188	O95218_S188	BG2	Unflavored e-cig - Air	-0.111667	0.829037	0.899362
ZRANB2	O95218	S193	ZRANB2_S193	O95218_S193	BG2	Unflavored e-cig - Air	0.0474962	0.93204	0.959552
ZRANB2	O95218	S280	ZRANB2_S280	O95218_S280	BG2	Unflavored e-cig - Air	2.04001	0.190662	0.387617
SBF1	O95248	T1138	SBF1_T1138	O95248_T1138	BG2	Unflavored e-cig - Air	#NAME?		0
KAT7	O95251	S50	KAT7_S50	O95251_S50	BG2	Unflavored e-cig - Air	-0.658171	0.578265	0.734096
KAT7	O95251	S52	KAT7_S52	O95251_S52	BG2	Unflavored e-cig - Air	-0.263807	0.569735	0.728462
KAT7	O95251	S53	KAT7_S53	O95251_S53	BG2	Unflavored e-cig - Air	-0.159192	0.858092	0.918137
KAT7	O95251	S57	KAT7_S57	O95251_S57	BG2	Unflavored e-cig - Air	1.01853	0.181529	0.377291
KAT7	O95251	T85	KAT7_T85	O95251_T85	BG2	Unflavored e-cig - Air	0.238696	0.816744	0.893403
KAT7	O95251	T88	KAT7_T88	O95251_T88	BG2	Unflavored e-cig - Air	0.640739	0.195705	0.392503
VAPB	O95292	S160	VAPB_S160	O95292_S160	BG2	Unflavored e-cig - Air	-1.07486	0.174156	0.36872
VAPB	O95292	T150	VAPB_T150	O95292_T150	BG2	Unflavored e-cig - Air	-1.4546	0.130842	0.311249
SNAPIN	O95295	S126	SNAPIN_S126	O95295_S126	BG2	Unflavored e-cig - Air	#NAME?		0
SNAPIN	O95295	S133	SNAPIN_S133	O95295_S133	BG2	Unflavored e-cig - Air	-3.74405	0.00164005	0.0300505
SNAPIN	O95295	T14	SNAPIN_T14	O95295_T14	BG2	Unflavored e-cig - Air	-1.27038	0.269861	0.472641
TACC2	O95359	S2072	TACC2_S2072	O95359_S2072	BG2	Unflavored e-cig - Air	0.961238	0.0254384	0.116609
TACC2	O95359	S2075	TACC2_S2075	O95359_S2075	BG2	Unflavored e-cig - Air	0.70616	0.199044	0.396231
TACC2	O95359	S2226	TACC2_S2226	O95359_S2226	BG2	Unflavored e-cig - Air	0.193967	0.744062	0.848034
TACC2	O95359	T2073	TACC2_T2073	O95359_T2073	BG2	Unflavored e-cig - Air	0.604322	0.22372	0.422611
ZBTB7A	O95365	S525	ZBTB7A_S525	O95365_S525	BG2	Unflavored e-cig - Air	-2.13171	0.0690109	0.214907
ZBTB7A	O95365	S526	ZBTB7A_S526	O95365_S526	BG2	Unflavored e-cig - Air	-2.36951	0.0462907	0.169497
SLU7	O95391	S215	SLU7_S215	O95391_S215	BG2	Unflavored e-cig - Air	0.655723	0.378848	0.576427
PGM3	O95394	S64	PGM3_S64	O95394_S64	BG2	Unflavored e-cig - Air	-2.10841	0.109182	0.280902
PGM3	O95394	T62	PGM3_T62	O95394_T62	BG2	Unflavored e-cig - Air	#NAME?		0
CD2BP2	O95400	S195	CD2BP2_S195	O95400_S195	BG2	Unflavored e-cig - Air	-0.919621	0.10382	0.27463
SVIL	O95425	S245	SVIL_S245	O95425_S245	BG2	Unflavored e-cig - Air	0.291881	0.605772	0.752329
SVIL	O95425	T852	SVIL_T852	O95425_T852	BG2	Unflavored e-cig - Air	#NAME?		0
SVIL	O95425	Y850	SVIL_Y850	O95425_Y850	BG2	Unflavored e-cig - Air	-2.01287	0.520431	0.688515
BAG4	O95429	S179	BAG4_S179	O95429_S179	BG2	Unflavored e-cig - Air	0.924997	0.0102899	0.0714878
SLC34A2	O95436	S671	SLC34A2_S671	O95436_S671	BG2	Unflavored e-cig - Air	#NAME?		0
SLC34A2	O95436	S681	SLC34A2_S681	O95436_S681	BG2	Unflavored e-cig - Air	#NAME?		0
SLC34A2	O95436	T669	SLC34A2_T669	O95436_T669	BG2	Unflavored e-cig - Air	#NAME?		0
LCA5L	O95447	S655	LCA5L_S655	O95447_S655	BG2	Unflavored e-cig - Air	-3.17266	0.000279957	0.0127519
LCA5L	O95447	S659	LCA5L_S659	O95447_S659	BG2	Unflavored e-cig - Air	-3.36436	0.00365247	0.0433382
LCA5L	O95447	S660	LCA5L_S660	O95447_S660	BG2	Unflavored e-cig - Air	-2.53351	0.00698004	0.0580294
LCA5L	O95447	T662	LCA5L_T662	O95447_T662	BG2	Unflavored e-cig - Air	-3.26471	0.000895381	0.0230479
PARN	O95453	S619	PARN_S619	O95453_S619	BG2	Unflavored e-cig - Air	0.722207	0.0476363	0.172644
CLDN7	O95471	S206	CLDN7_S206	O95471_S206	BG2	Unflavored e-cig - Air	1.31661	0.0623242	0.203182
CLDN7	O95471	S207	CLDN7_S207	O95471_S207	BG2	Unflavored e-cig - Air	1.53193	0.0323817	0.136357
ADGRL2	O95490	S1430	ADGRL2_S1430	O95490_S1430	BG2	Unflavored e-cig - Air	-3.80305	0.000946045	0.0236256
NADK	O95544	S46	NADK_S46	O95544_S46	BG2	Unflavored e-cig - Air	0.29592	0.544327	0.707112
NADK	O95544	S48	NADK_S48	O95544_S48	BG2	Unflavored e-cig - Air	0.392476	0.345301	0.548329
NADK	O95544	S50	NADK_S50	O95544_S50	BG2	Unflavored e-cig - Air	0.632065	0.0892742	0.251053
CDS2	O95674	S33	CDS2_S33	O95674_S33	BG2	Unflavored e-cig - Air	1.19046	0.130179	0.310242
CDS2	O95674	S35	CDS2_S35	O95674_S35	BG2	Unflavored e-cig - Air	0.148413	0.890951	0.935954
CDS2	O95674	S37	CDS2_S37	O95674_S37	BG2	Unflavored e-cig - Air	0.589216	0.582629	0.736888
EYA4	O95677	S361	EYA4_S361	O95677_S361	BG2	Unflavored e-cig - Air	-0.635195	0.334215	0.538274
CEP43	O95684	S202	CEP43_S202	O95684_S202	BG2	Unflavored e-cig - Air	#NAME?		0
BRD1	O95696	S128	BRD1_S128	O95696_S128	BG2	Unflavored e-cig - Air	-0.806938	0.47263	0.650974
RAB36	O95755	S69	RAB36_S69	O95755_S69	BG2	Unflavored e-cig - Air	-1.15865	0.0101021	0.0702586
RAB36	O95755	S70	RAB36_S70	O95755_S70	BG2	Unflavored e-cig - Air	-1.50901	0.0610095	0.200513
RAB36	O95755	T72	RAB36_T72	O95755_T72	BG2	Unflavored e-cig - Air	#NAME?		0
PTBP3	O95758	S452	PTBP3_S452	O95758_S452	BG2	Unflavored e-cig - Air	#NAME?		0
PTBP3	O95758	S454	PTBP3_S454	O95758_S454	BG2	Unflavored e-cig - Air	1.06817	0.35977	0.560071
PTBP3	O95758	S56	PTBP3_S56	O95758_S56	BG2	Unflavored e-cig - Air	2.2287	0.157561	0.350209
TBC1D8	O95759	S1054	TBC1D8_S1054	O95759_S1054	BG2	Unflavored e-cig - Air	-0.316267	0.760787	0.859824
STARD3NL	O95772	S193	STARD3NL_S193	O95772_S193	BG2	Unflavored e-cig - Air	-1.11277	0.12109	0.297268
STARD3NL	O95772	S39	STARD3NL_S39	O95772_S39	BG2	Unflavored e-cig - Air	-0.486032	0.479268	0.6557
WIZ	O95785	S996	WIZ_S996	O95785_S996	BG2	Unflavored e-cig - Air	-0.186948	0.850488	0.91315
WIZ	O95785	T998	WIZ_T998	O95785_T998	BG2	Unflavored e-cig - Air	-0.0937111	0.90224	0.942152
BAG3	O95817	S136	BAG3_S136	O95817_S136	BG2	Unflavored e-cig - Air	-1.11994	0.276466	0.479663
BAG3	O95817	S171	BAG3_S171	O95817_S171	BG2	Unflavored e-cig - Air	-0.530137	0.575644	0.73235
BAG3	O95817	S173	BAG3_S173	O95817_S173	BG2	Unflavored e-cig - Air	-1.27679	0.170005	0.363245
BAG3	O95817	S177	BAG3_S177	O95817_S177	BG2	Unflavored e-cig - Air	#NAME?		0
BAG3	O95817	S181	BAG3_S181	O95817_S181	BG2	Unflavored e-cig - Air	-1.46507	0.164445	0.358215
BAG3	O95817	S182	BAG3_S182	O95817_S182	BG2	Unflavored e-cig - Air	-1.40904	0.134077	0.315808
BAG3	O95817	S183	BAG3_S183	O95817_S183	BG2	Unflavored e-cig - Air	-1.34791	0.161737	0.356116
BAG3	O95817	S185	BAG3_S185	O95817_S185	BG2	Unflavored e-cig - Air	-0.719222	0.466882	0.647607
BAG3	O95817	S187	BAG3_S187	O95817_S187	BG2	Unflavored e-cig - Air	-0.718147	0.4675	0.648006
BAG3	O95817	S264	BAG3_S264	O95817_S264	BG2	Unflavored e-cig - Air	#NAME?		0
BAG3	O95817	S268	BAG3_S268	O95817_S268	BG2	Unflavored e-cig - Air	#NAME?		0
BAG3	O95817	S274	BAG3_S274	O95817_S274	BG2	Unflavored e-cig - Air	2.5892	0.00526909	0.0501248
BAG3	O95817	S275	BAG3_S275	O95817_S275	BG2	Unflavored e-cig - Air	1.62932	0.0514911	0.181003
BAG3	O95817	S279	BAG3_S279	O95817_S275;O95817_S279	BG2	Unflavored e-cig - Air	1.01976	0.219637	0.418473
BAG3	O95817	S283	BAG3_S283	O95817_S283	BG2	Unflavored e-cig - Air	0.831691	0.303133	0.507682
BAG3	O95817	S289	BAG3_S289	O95817_S289	BG2	Unflavored e-cig - Air	-0.316469	0.64337	0.780588
BAG3	O95817	S291	BAG3_S291	O95817_S291	BG2	Unflavored e-cig - Air	-0.581499	0.523886	0.690966
BAG3	O95817	T285	BAG3_T285	O95817_T285	BG2	Unflavored e-cig - Air	-0.417151	0.491821	0.666477
BAG3	O95817	S289	BAG3_S289	O95817_T285;O95817_S289	BG2	Unflavored e-cig - Air	1.28008	0.0749042	0.226817
MAP4K4	O95819	S631	MAP4K4_S631	O95819_S631	BG2	Unflavored e-cig - Air	1.0651	0.277258	0.48054
MAP4K4	O95819	S639	MAP4K4_S639	O95819_S639	BG2	Unflavored e-cig - Air	-0.86255	0.296861	0.501331
MAP4K4	O95819	S644	MAP4K4_S644	O95819_S644	BG2	Unflavored e-cig - Air	0.353404	0.70055	0.817899
MAP4K4	O95819	S800	MAP4K4_S800	O95819_S800	BG2	Unflavored e-cig - Air	#NAME?		0
MAP4K4	O95819	S801	MAP4K4_S801	O95819_S801	BG2	Unflavored e-cig - Air
MAP4K4	O95819	S900	MAP4K4_S900	O95819_S900	BG2	Unflavored e-cig - Air	0.948054	0.00238586	0.03594
LATS1	O95835	S244	LATS1_S244	O95835_S244	BG2	Unflavored e-cig - Air	-0.223954	0.745573	0.848858
LATS1	O95835	S462	LATS1_S462	O95835_S462	BG2	Unflavored e-cig - Air	-1.37441	0.0233819	0.111049
LATS1	O95835	S464	LATS1_S464	O95835_S464	BG2	Unflavored e-cig - Air	-1.37404	0.0234014	0.111049
LATS1	O95835	S613	LATS1_S613	O95835_S613	BG2	Unflavored e-cig - Air	-0.103478	0.86242	0.920416
LATS1	O95835	T246	LATS1_T246	O95835_T246	BG2	Unflavored e-cig - Air	1.51296	0.128751	0.308697
LATS1	O95835	T612	LATS1_T612	O95835_T612	BG2	Unflavored e-cig - Air	0.297487	0.667984	0.796262
GAS8	O95995	T15	GAS8_T15	O95995_T15	BG2	Unflavored e-cig - Air	#NAME?		0
PAK4	O96013	S104	PAK4_S104	O96013_S104	BG2	Unflavored e-cig - Air	0.53693	0.335556	0.53976
PAK4	O96013	S181	PAK4_S181	O96013_S181	BG2	Unflavored e-cig - Air	-1.37147	0.477697	0.654348
PAK4	O96013	T187	PAK4_T187	O96013_T187	BG2	Unflavored e-cig - Air	-1.42765	0.490617	0.665264
PAK4	O96013	T207	PAK4_T207	O96013_T207	BG2	Unflavored e-cig - Air	-1.6843	0.163468	0.356926
PAK4	O96013	Y208	PAK4_Y208	O96013_Y208	BG2	Unflavored e-cig - Air	-2.18473	0.112965	0.286981
ACTL6A	O96019	S233	ACTL6A_S233	O96019_S233	BG2	Unflavored e-cig - Air	0.573708	0.348821	0.551236
C1R	P00736	Y38	C1R_Y38	P00736_Y38	BG2	Unflavored e-cig - Air
CFB	P00751	T84	CFB_T84	P00751_T84	BG2	Unflavored e-cig - Air	0.617938	0.434858	0.621936
PIGR	P01833	S275	PIGR_S275	P01833_S275	BG2	Unflavored e-cig - Air	#NAME?		0
PIGR	P01833	S673	PIGR_S673	P01833_S673	BG2	Unflavored e-cig - Air	0.138376	0.738473	0.844342
KRT14	P02533	S13	KRT14_S13	P02533_S13	BG2	Unflavored e-cig - Air	0.301746	0.680345	0.804179
KRT14	P02533	S433	KRT14_S433	P02533_S433	BG2	Unflavored e-cig - Air	#NAME?		0
KRT14	P02533	S435	KRT14_S435	P02533_S435	BG2	Unflavored e-cig - Air	#NAME?		0
KRT14	P02533	S44	KRT14_S44	P02533_S44	BG2	Unflavored e-cig - Air	-1.37676	0.0907169	0.252695
KRT14	P02533	T45	KRT14_T45	P02533_T45	BG2	Unflavored e-cig - Air	-1.38334	0.0489935	0.175854
KRT14	P02533	Y46	KRT14_Y46	P02533_Y46	BG2	Unflavored e-cig - Air	0.186082	0.87177	0.925424
KRT6A	P02538	S14	KRT6A_S14	P02538_S14	BG2	Unflavored e-cig - Air	0.240057	0.669278	0.797071
KRT6A	P02538	S19	KRT6A_S19	P02538_S19	BG2	Unflavored e-cig - Air	-1.11845	0.41343	0.604063
KRT6A	P02538	S22	KRT6A_S22	P02538_S22	BG2	Unflavored e-cig - Air	0.0841514	0.794546	0.88195
KRT6A	P02538	S227	KRT6A_S227	P02538_S227	BG2	Unflavored e-cig - Air	-0.208757	0.909907	0.945578
KRT6A	P02538	S237	KRT6A_S237	P02538_S237	BG2	Unflavored e-cig - Air	-0.470638	0.362943	0.562077
KRT6A	P02538	S31	KRT6A_S31	P02538_S31	BG2	Unflavored e-cig - Air	0.527146	0.0598126	0.198292
KRT6A	P02538	S34	KRT6A_S34	P02538_S34	BG2	Unflavored e-cig - Air	0.682539	0.459358	0.64199
KRT6A	P02538	S35	KRT6A_S35	P02538_S35	BG2	Unflavored e-cig - Air	0.630848	0.229999	0.43045
KRT6A	P02538	S37	KRT6A_S37	P02538_S37	BG2	Unflavored e-cig - Air	0.199108	0.597596	0.746331
KRT6A	P02538	S39	KRT6A_S39	P02538_S39	BG2	Unflavored e-cig - Air	0.453557	0.0725262	0.222533
KRT6A	P02538	S41	KRT6A_S41	P02538_S41	BG2	Unflavored e-cig - Air	-0.297024	0.848856	0.912633
KRT6A	P02538	S44	KRT6A_S44	P02538_S44	BG2	Unflavored e-cig - Air	#NAME?		0
KRT6A	P02538	S540	KRT6A_S540	P02538_S540	BG2	Unflavored e-cig - Air	-2.5375	0.0142588	0.0846885
KRT6A	P02538	S541	KRT6A_S541	P02538_S541	BG2	Unflavored e-cig - Air	-3.75489	0.000400124	0.0152842
KRT6A	P02538	S546	KRT6A_S546	P02538_S546	BG2	Unflavored e-cig - Air	-0.367682	0.688493	0.809963
KRT6A	P02538	S547	KRT6A_S547	P02538_S547	BG2	Unflavored e-cig - Air	-0.957656	0.14229	0.327886
KRT6A	P02538	S555	KRT6A_S555	P02538_S555	BG2	Unflavored e-cig - Air	1.03746	0.105289	0.275713
KRT6A	P02538	S556	KRT6A_S556	P02538_S556	BG2	Unflavored e-cig - Air	0.622955	0.180757	0.376824
KRT6A	P02538	S557	KRT6A_S557	P02538_S557	BG2	Unflavored e-cig - Air	0.907569	0.307417	0.512037
KRT6A	P02538	S558	KRT6A_S558	P02538_S558	BG2	Unflavored e-cig - Air	0.277298	0.686458	0.80902
KRT6A	P02538	S60	KRT6A_S60	P02538_S60	BG2	Unflavored e-cig - Air	0.441573	0.170109	0.363245
KRT6A	P02538	S67	KRT6A_S67	P02538_S67	BG2	Unflavored e-cig - Air	-1.11343	0.043988	0.165223
KRT6A	P02538	S71	KRT6A_S71	P02538_S71	BG2	Unflavored e-cig - Air	#NAME?		0
KRT6A	P02538	S76	KRT6A_S76	P02538_S76	BG2	Unflavored e-cig - Air	#NAME?		0
KRT6A	P02538	T548	KRT6A_T548	P02538_T548	BG2	Unflavored e-cig - Air	-1.99499	0.145502	0.33331
KRT6A	P02538	T554	KRT6A_T554	P02538_T554	BG2	Unflavored e-cig - Air	1.00744	0.0761638	0.228872
KRT6A	P02538	Y62	KRT6A_Y62	P02538_Y62	BG2	Unflavored e-cig - Air	0.375166	0.292834	0.496423
LMNA	P02545	S12	LMNA_S12	P02545_S12	BG2	Unflavored e-cig - Air	1.03745	0.192619	0.389453
LMNA	P02545	S18	LMNA_S18	P02545_S18	BG2	Unflavored e-cig - Air	0.220581	0.697352	0.816523
LMNA	P02545	S22	LMNA_S22	P02545_S22	BG2	Unflavored e-cig - Air	0.625129	0.0420847	0.160757
LMNA	P02545	S390	LMNA_S390	P02545_S390	BG2	Unflavored e-cig - Air	-0.601933	0.170042	0.363245
LMNA	P02545	S392	LMNA_S392	P02545_S390;P02545_S392	BG2	Unflavored e-cig - Air	-1.9565	0.000450396	0.0163661
LMNA	P02545	S392	LMNA_S392	P02545_S392	BG2	Unflavored e-cig - Air	-0.0393295	0.933829	0.960255
LMNA	P02545	S403	LMNA_S403	P02545_S403	BG2	Unflavored e-cig - Air	1.66417	0.0319184	0.135376
LMNA	P02545	S404	LMNA_S404	P02545_S404	BG2	Unflavored e-cig - Air	0.671749	0.337216	0.541622
LMNA	P02545	S407	LMNA_S407	P02545_S404;P02545_S407	BG2	Unflavored e-cig - Air	0.480782	0.499107	0.671288
LMNA	P02545	S406	LMNA_S406	P02545_S406	BG2	Unflavored e-cig - Air	1.48592	0.0515342	0.181055
LMNA	P02545	S407	LMNA_S407	P02545_S406;P02545_S407	BG2	Unflavored e-cig - Air	0.887629	0.261746	0.464591
LMNA	P02545	T409	LMNA_T409	P02545_S406;P02545_T409	BG2	Unflavored e-cig - Air	0.643114	0.391984	0.58784
LMNA	P02545	S407	LMNA_S407	P02545_S407	BG2	Unflavored e-cig - Air	1.49054	0.0153984	0.0885069
LMNA	P02545	T409	LMNA_T409	P02545_S407;P02545_T409	BG2	Unflavored e-cig - Air	0.712135	0.362353	0.562057
LMNA	P02545	S423	LMNA_S423	P02545_S423	BG2	Unflavored e-cig - Air	0.619253	0.391319	0.587115
LMNA	P02545	S426	LMNA_S426	P02545_S426	BG2	Unflavored e-cig - Air	0.81968	0.166064	0.359477
LMNA	P02545	S5	LMNA_S5	P02545_S5	BG2	Unflavored e-cig - Air	0.8889	0.0557785	0.189597
LMNA	P02545	S533	LMNA_S533	P02545_S533	BG2	Unflavored e-cig - Air	#NAME?		0
LMNA	P02545	S601	LMNA_S601	P02545_S601	BG2	Unflavored e-cig - Air	-2.11763	0.190481	0.387431
LMNA	P02545	S603	LMNA_S603	P02545_S603	BG2	Unflavored e-cig - Air	-2.52628	0.0418706	0.160628
LMNA	P02545	S616	LMNA_S616	P02545_S616	BG2	Unflavored e-cig - Air	-2.62685	0.028822	0.126045
LMNA	P02545	S632	LMNA_S632	P02545_S632	BG2	Unflavored e-cig - Air	#NAME?		0
LMNA	P02545	S636	LMNA_S636	P02545_S636	BG2	Unflavored e-cig - Air	#NAME?		0
LMNA	P02545	S651	LMNA_S651	P02545_S651	BG2	Unflavored e-cig - Air	0.581675	0.427909	0.616328
LMNA	P02545	S652	LMNA_S652	P02545_S652	BG2	Unflavored e-cig - Air	1.44315	0.00731308	0.0592935
LMNA	P02545	T19	LMNA_T19	P02545_T19	BG2	Unflavored e-cig - Air	0.601794	0.113294	0.287338
LMNA	P02545	T24	LMNA_T24	P02545_T24	BG2	Unflavored e-cig - Air	0.720314	0.0155287	0.0887273
LMNA	P02545	T27	LMNA_T27	P02545_T27	BG2	Unflavored e-cig - Air	-1.62571	0.463563	0.64483
LMNA	P02545	T394	LMNA_T394	P02545_T394	BG2	Unflavored e-cig - Air	0.958884	0.00313273	0.0408657
LMNA	P02545	T409	LMNA_T409	P02545_T409	BG2	Unflavored e-cig - Air	0.604201	0.406902	0.599508
LMNA	P02545	T424	LMNA_T424	P02545_T424	BG2	Unflavored e-cig - Air	-0.211194	0.827833	0.899121
LMNA	P02545	T534	LMNA_T534	P02545_T534	BG2	Unflavored e-cig - Air	#NAME?		0
ALB	P02768	T502	ALB_T502	P02768_T502	BG2	Unflavored e-cig - Air	-3.38445	0.0687836	0.214569
FTH1	P02794	S17	FTH1_S17	P02794_S17	BG2	Unflavored e-cig - Air	0.773958	0.572463	0.73017
FTH1	P02794	S179	FTH1_S179	P02794_S179	BG2	Unflavored e-cig - Air	1.70194	4.31018e-05	0.00679956
FTH1	P02794	T175	FTH1_T175	P02794_T175	BG2	Unflavored e-cig - Air	1.87626	0.00227908	0.0349086
FTH1	P02794	Y13	FTH1_Y13	P02794_Y13	BG2	Unflavored e-cig - Air	2.74589	0.10585	0.276844
RAF1	P04049	S257	RAF1_S257	P04049_S257	BG2	Unflavored e-cig - Air	-2.44967	0.295123	0.499178
RAF1	P04049	S259	RAF1_S259	P04049_S259	BG2	Unflavored e-cig - Air	-2.48338	0.288631	0.492058
RAF1	P04049	S267	RAF1_S267	P04049_S267	BG2	Unflavored e-cig - Air	#NAME?		0
RAF1	P04049	T258	RAF1_T258	P04049_T258	BG2	Unflavored e-cig - Air	-2.5577	0.286215	0.490005
RAF1	P04049	T260	RAF1_T260	P04049_T260	BG2	Unflavored e-cig - Air	#NAME?		0
ALDOA	P04075	S36	ALDOA_S36	P04075_S36	BG2	Unflavored e-cig - Air	-3.00259	0.00333156	0.0421693
ALDOA	P04075	S39	ALDOA_S39	P04075_S39	BG2	Unflavored e-cig - Air	-2.26913	0.0006805	0.0202833
ALDOA	P04075	S46	ALDOA_S46	P04075_S46	BG2	Unflavored e-cig - Air	0.217479	0.680768	0.804533
ALDOA	P04075	T37	ALDOA_T37	P04075_T37	BG2	Unflavored e-cig - Air	-2.07292	0.00483876	0.0483391
NR3C1	P04150	S42	NR3C1_S42	P04150_S42	BG2	Unflavored e-cig - Air	1.75153	0.44043	0.625659
NR3C1	P04150	S44	NR3C1_S44	P04150_S44	BG2	Unflavored e-cig - Air	0.67301	0.128329	0.308333
NR3C1	P04150	S45	NR3C1_S45	P04150_S45	BG2	Unflavored e-cig - Air	1.03221	0.101374	0.270526
NR3C1	P04150	S47	NR3C1_S47	P04150_S47	BG2	Unflavored e-cig - Air	0.584426	0.240156	0.441664
KRT6B	P04259	S37	KRT6B_S37	P04259_S37	BG2	Unflavored e-cig - Air	-0.320822	0.383957	0.580804
KRT6B	P04259	S39	KRT6B_S39	P04259_S39	BG2	Unflavored e-cig - Air	-0.330022	0.381995	0.579442
GAPDH	P04406	S210	GAPDH_S210	P04406_S210	BG2	Unflavored e-cig - Air	-3.82307	0.0273105	0.122161
GAPDH	P04406	T211	GAPDH_T211	P04406_T211	BG2	Unflavored e-cig - Air	-2.81834	0.0553828	0.188933
ERBB2	P04626	S1054	ERBB2_S1054	P04626_S1054	BG2	Unflavored e-cig - Air	-2.96491	0.333659	0.537991
ERBB2	P04626	T1166	ERBB2_T1166	P04626_T1166	BG2	Unflavored e-cig - Air	-1.40466	0.0420966	0.160757
HSPB1	P04792	S176	HSPB1_S176	P04792_S176	BG2	Unflavored e-cig - Air	#NAME?		0
HSPB1	P04792	S199	HSPB1_S199	P04792_S199	BG2	Unflavored e-cig - Air	-0.018882	0.984735	0.989999
HSPB1	P04792	S82	HSPB1_S82	P04792_S82	BG2	Unflavored e-cig - Air	0.931813	0.0118547	0.0765995
HSPB1	P04792	S83	HSPB1_S83	P04792_S83	BG2	Unflavored e-cig - Air	0.950121	0.0114501	0.0753471
HSPB1	P04792	T202	HSPB1_T202	P04792_T202	BG2	Unflavored e-cig - Air	0.691706	0.142261	0.327886
SLC4A2	P04920	S170	SLC4A2_S170	P04920_S170	BG2	Unflavored e-cig - Air	#NAME?		0
SLC4A2	P04920	S172	SLC4A2_S172	P04920_S172	BG2	Unflavored e-cig - Air	-2.22233	0.0141003	0.0843493
SLC4A2	P04920	S173	SLC4A2_S173	P04920_S173	BG2	Unflavored e-cig - Air	-0.916207	0.265865	0.468688
SLC4A2	P04920	T183	SLC4A2_T183	P04920_T183	BG2	Unflavored e-cig - Air	-1.80879	0.00268912	0.0383379
ATP1A1	P05023	S217	ATP1A1_S217	P05023_S217	BG2	Unflavored e-cig - Air	0.553973	0.219715	0.418473
ATP1A1	P05023	S222	ATP1A1_S222	P05023_S222	BG2	Unflavored e-cig - Air	0.784611	0.140805	0.325732
ATP1A1	P05023	S653	ATP1A1_S653	P05023_S653	BG2	Unflavored e-cig - Air	#NAME?		0
ATP1A1	P05023	T219	ATP1A1_T219	P05023_T219	BG2	Unflavored e-cig - Air	0.563593	0.281629	0.485495
HMGN1	P05114	S7	HMGN1_S7	P05114_S7	BG2	Unflavored e-cig - Air	0.981604	0.176349	0.37128
HMGN1	P05114	S8	HMGN1_S8	P05114_S8	BG2	Unflavored e-cig - Air	0.257087	0.724249	0.833086
RPLP2	P05387	S105	RPLP2_S105	P05387_S102;P05387_S105	BG2	Unflavored e-cig - Air	-0.166474	0.758513	0.858342
JUN	P05412	S100	JUN_S100	P05412_S73;P17535_S100	BG2	Unflavored e-cig - Air	1.96503	0.0674429	0.212353
SSB	P05455	S366	SSB_S366	P05455_S366	BG2	Unflavored e-cig - Air	-2.63733	0.02649	0.1199
SSB	P05455	T379	SSB_T379	P05455_T379	BG2	Unflavored e-cig - Air	-1.83659	0.153302	0.345009
KRT18	P05783	S15	KRT18_S15	P05783_S15	BG2	Unflavored e-cig - Air	-2.75755	0.00402711	0.0449092
KRT18	P05783	S18	KRT18_S18	P05783_S18	BG2	Unflavored e-cig - Air	-2.74193	0.00518359	0.0497035
KRT18	P05783	S31	KRT18_S31	P05783_S31	BG2	Unflavored e-cig - Air	-1.19711	0.0619552	0.202592
KRT18	P05783	S34	KRT18_S34	P05783_S34	BG2	Unflavored e-cig - Air	-1.7328	0.00660231	0.0561891
KRT18	P05783	S7	KRT18_S7	P05783_S7	BG2	Unflavored e-cig - Air	0.568396	0.25351	0.456367
KRT18	P05783	T8	KRT18_T8	P05783_T8	BG2	Unflavored e-cig - Air	0.564332	0.257436	0.461245
KRT8	P05787	S13	KRT8_S13	P05787_S13	BG2	Unflavored e-cig - Air	-0.473371	0.409009	0.601244
KRT8	P05787	S15	KRT8_S15	P05787_S15	BG2	Unflavored e-cig - Air	0.849963	0.172792	0.366673
KRT8	P05787	S2	KRT8_S2	P05787_S2	BG2	Unflavored e-cig - Air	0.300216	0.557354	0.718407
KRT8	P05787	S22	KRT8_S22	P05787_S22	BG2	Unflavored e-cig - Air	-2.10717	0.0113978	0.0753026
KRT8	P05787	S24	KRT8_S24	P05787_S24	BG2	Unflavored e-cig - Air	-0.401415	0.324555	0.529503
KRT8	P05787	S27	KRT8_S27	P05787_S27	BG2	Unflavored e-cig - Air	-0.542487	0.310908	0.515672
KRT8	P05787	S31	KRT8_S31	P05787_S31	BG2	Unflavored e-cig - Air	-2.24091	0.0523203	0.182923
KRT8	P05787	S34	KRT8_S34	P05787_S34	BG2	Unflavored e-cig - Air	-2.19919	0.0145867	0.0856141
KRT8	P05787	S35	KRT8_S35	P05787_S35	BG2	Unflavored e-cig - Air	0.126656	0.826984	0.899121
KRT8	P05787	S36	KRT8_S36	P05787_S36	BG2	Unflavored e-cig - Air	-0.0618493	0.924211	0.954157
KRT8	P05787	S37	KRT8_S37	P05787_S37	BG2	Unflavored e-cig - Air	-0.315307	0.362787	0.562077
KRT8	P05787	S39	KRT8_S39	P05787_S39	BG2	Unflavored e-cig - Air	0.674263	0.0313276	0.133483
KRT8	P05787	S43	KRT8_S43	P05787_S43	BG2	Unflavored e-cig - Air	0.789545	0.00128892	0.027282
KRT8	P05787	S44	KRT8_S44	P05787_S44	BG2	Unflavored e-cig - Air	0.801867	0.000880935	0.0228072
KRT8	P05787	S456	KRT8_S456	P05787_S456	BG2	Unflavored e-cig - Air	0.297153	0.562037	0.721997
KRT8	P05787	S457	KRT8_S457	P05787_S457	BG2	Unflavored e-cig - Air	-0.341973	0.575205	0.73208
KRT8	P05787	S458	KRT8_S458	P05787_S458	BG2	Unflavored e-cig - Air	-0.454384	0.477378	0.654348
KRT8	P05787	S475	KRT8_S475	P05787_S475	BG2	Unflavored e-cig - Air	#NAME?		0
KRT8	P05787	S477	KRT8_S477	P05787_S477	BG2	Unflavored e-cig - Air	-1.55267	0.142019	0.327595
KRT8	P05787	S478	KRT8_S478	P05787_S478	BG2	Unflavored e-cig - Air	-1.49647	0.176567	0.371515
KRT8	P05787	T14	KRT8_T14	P05787_T14	BG2	Unflavored e-cig - Air	0.949251	0.320154	0.525234
KRT8	P05787	T26	KRT8_T26	P05787_T26	BG2	Unflavored e-cig - Air	0.131373	0.660771	0.791457
KRT8	P05787	T455	KRT8_T455	P05787_T455	BG2	Unflavored e-cig - Air	0.159008	0.767167	0.863865
KRT8	P05787	Y25	KRT8_Y25	P05787_Y25	BG2	Unflavored e-cig - Air	-1.54225	0.0339764	0.140511
LCK	P06239	Y419	LCK_Y419	P06239_Y394;P06241_Y420;P07947_Y426;P12931_Y419	BG2	Unflavored e-cig - Air	0.0648945	0.876577	0.928242
RB1	P06400	S249	RB1_S249	P06400_S249	BG2	Unflavored e-cig - Air	-0.705333	0.242679	0.444407
RB1	P06400	T373	RB1_T373	P06400_T373	BG2	Unflavored e-cig - Air	-0.523764	0.559281	0.719886
RB1	P06400	T821	RB1_T821	P06400_T821	BG2	Unflavored e-cig - Air	0.118937	0.81523	0.892385
RB1	P06400	T823	RB1_T823	P06400_T823	BG2	Unflavored e-cig - Air	1.24061	0.101804	0.271533
PTMA	P06454	S10	PTMA_S10	P06454_S10	BG2	Unflavored e-cig - Air	0.481366	0.440348	0.625659
PTMA	P06454	S2	PTMA_S2	P06454_S2	BG2	Unflavored e-cig - Air	-0.859253	0.0855232	0.246042
PTMA	P06454	S9	PTMA_S9	P06454_S9	BG2	Unflavored e-cig - Air	0.370347	0.504069	0.675505
PTMA	P06454	T13	PTMA_T13	P06454_T13	BG2	Unflavored e-cig - Air	#NAME?		0
PTMA	P06454	T14	PTMA_T14	P06454_T14	BG2	Unflavored e-cig - Air	0.276452	0.657189	0.790152
PTMA	P06454	T8	PTMA_T8	P06454_T8	BG2	Unflavored e-cig - Air	0.906143	0.203446	0.400819
CDK1	P06493	T14	CDK1_T14	P06493_T14;P24941_T14;Q00526_T14	BG2	Unflavored e-cig - Air	-0.18154	0.747943	0.850957
CDK1	P06493	Y15	CDK1_Y15	P06493_Y15;P24941_Y15;Q00526_Y15	BG2	Unflavored e-cig - Air	-0.0937637	0.832073	0.90118
ATP5F1B	P06576	S528	ATP5F1B_S528	P06576_S528	BG2	Unflavored e-cig - Air	0.495256	0.398219	0.593202
ATP5F1B	P06576	S529	ATP5F1B_S529	P06576_S529	BG2	Unflavored e-cig - Air	1.3266	0.0434707	0.16409
NPM1	P06748	S137	NPM1_S137	P06748_S137	BG2	Unflavored e-cig - Air	0.089231	0.939438	0.963572
NPM1	P06748	S217	NPM1_S217	P06748_S217	BG2	Unflavored e-cig - Air	0.87506	0.548533	0.711004
NPM1	P06748	S243	NPM1_S243	P06748_S243	BG2	Unflavored e-cig - Air	0.43033	0.498392	0.67107
NPM1	P06748	T219	NPM1_T219	P06748_T219	BG2	Unflavored e-cig - Air	1.65617	0.121807	0.298201
H1-0	P07305	S5	H1-0_S5	P07305_S5	BG2	Unflavored e-cig - Air	0.82913	0.401547	0.59563
ANXA2	P07355	S12	ANXA2_S12	P07355_S12	BG2	Unflavored e-cig - Air	-0.486106	0.410781	0.602479
ANXA2	P07355	S18	ANXA2_S18	P07355_S18	BG2	Unflavored e-cig - Air	-1.59679	0.140808	0.325732
ANXA2	P07355	S22	ANXA2_S22	P07355_S22	BG2	Unflavored e-cig - Air	-1.9334	0.135956	0.319187
ANXA2	P07355	S26	ANXA2_S26	P07355_S26	BG2	Unflavored e-cig - Air	-0.119455	0.885923	0.932168
ANXA2	P07355	T19	ANXA2_T19	P07355_T19	BG2	Unflavored e-cig - Air	0.119885	0.964013	0.977003
ANXA2	P07355	Y24	ANXA2_Y24	P07355_Y24	BG2	Unflavored e-cig - Air	-3.1259	0.182889	0.378696
EPRS1	P07814	S880	EPRS1_S880	P07814_S880	BG2	Unflavored e-cig - Air	-3.08447	0.0454548	0.168001
EPRS1	P07814	S882	EPRS1_S882	P07814_S882	BG2	Unflavored e-cig - Air	-3.21862	0.0455435	0.168233
EPRS1	P07814	S883	EPRS1_S883	P07814_S883	BG2	Unflavored e-cig - Air	-2.13535	0.133175	0.314485
EPRS1	P07814	S885	EPRS1_S885	P07814_S885	BG2	Unflavored e-cig - Air	-3.1559	0.0499722	0.177688
EPRS1	P07814	S886	EPRS1_S886	P07814_S886	BG2	Unflavored e-cig - Air	-1.63268	0.247449	0.449199
EPRS1	P07814	S990	EPRS1_S990	P07814_S990	BG2	Unflavored e-cig - Air	-2.31491	0.0858311	0.246548
EPRS1	P07814	S998	EPRS1_S998	P07814_S998	BG2	Unflavored e-cig - Air	#NAME?		0
EPRS1	P07814	S999	EPRS1_S999	P07814_S999	BG2	Unflavored e-cig - Air	-1.08559	0.443028	0.62785
EPRS1	P07814	T888	EPRS1_T888	P07814_T888	BG2	Unflavored e-cig - Air	-1.81269	0.178715	0.373844
HSP90AA1	P07900	S263	HSP90AA1_S263	P07900_S263	BG2	Unflavored e-cig - Air	-1.75721	0.000148257	0.0106547
HNRNPC	P07910	S233	HNRNPC_S233	P07910_S233	BG2	Unflavored e-cig - Air	1.09456	0.101863	0.271578
LYN	P07948	S11	LYN_S11	P07948_S11	BG2	Unflavored e-cig - Air	-2.3323	0.000711106	0.0207182
LYN	P07948	S13	LYN_S13	P07948_S13	BG2	Unflavored e-cig - Air	-1.49413	0.00597911	0.0532352
LYN	P07948	T398	LYN_T398	P07948_T398	BG2	Unflavored e-cig - Air	0.277927	0.342524	0.546599
LYN	P07948	Y397	LYN_Y397	P07948_Y397	BG2	Unflavored e-cig - Air	0.657837	0.208075	0.407087
NR3C2	P08235	S298	NR3C2_S298	P08235_S298	BG2	Unflavored e-cig - Air	0.5347	0.529867	0.695973
NR3C2	P08235	S299	NR3C2_S299	P08235_S299	BG2	Unflavored e-cig - Air	0.740628	0.486375	0.661176
NR3C2	P08235	S306	NR3C2_S306	P08235_S306	BG2	Unflavored e-cig - Air	1.18054	0.312522	0.517113
HSP90AB1	P08238	S255	HSP90AB1_S255	P08238_S255	BG2	Unflavored e-cig - Air	0.718568	0.334463	0.538274
HSP90AB1	P08238	S261	HSP90AB1_S261	P08238_S261	BG2	Unflavored e-cig - Air	1.02665	0.155542	0.348113
GSTA1	P08263	S202	GSTA1_S202	P08263_S202;P09210_S202	BG2	Unflavored e-cig - Air	-0.116075	0.754297	0.855718
PDHA1	P08559	S232	PDHA1_S232	P08559_S232	BG2	Unflavored e-cig - Air	1.6434	0.00737972	0.0595768
PDHA1	P08559	S293	PDHA1_S293	P08559_S293	BG2	Unflavored e-cig - Air	-3.63006	0.0366345	0.147175
PDHA1	P08559	S295	PDHA1_S295	P08559_S295	BG2	Unflavored e-cig - Air	-4.07475	0.0114945	0.0753471
PDHA1	P08559	Y289	PDHA1_Y289	P08559_Y289	BG2	Unflavored e-cig - Air	-2.4424	0.00376274	0.0438609
MET	P08581	S990	MET_S990	P08581_S990	BG2	Unflavored e-cig - Air	-1.77743	0.311744	0.516486
MET	P08581	T992	MET_T992	P08581_T992	BG2	Unflavored e-cig - Air	-1.74719	0.445229	0.629176
MET	P08581	T993	MET_T993	P08581_T993	BG2	Unflavored e-cig - Air	-1.73607	0.45206	0.635497
SNRNP70	P08621	S226	SNRNP70_S226	P08621_S226	BG2	Unflavored e-cig - Air	-4.6248	0.00157409	0.0295616
SNRNP70	P08621	T216	SNRNP70_T216	P08621_T216	BG2	Unflavored e-cig - Air	-1.29134	0.414203	0.604652
SNRNP70	P08621	Y219	SNRNP70_Y219	P08621_Y219	BG2	Unflavored e-cig - Air	-3.31285	0.0157522	0.0893622
NFIC	P08651	S322	NFIC_S322	P08651_S322	BG2	Unflavored e-cig - Air	#NAME?		0
NFIC	P08651	S323	NFIC_S323	P08651_S323	BG2	Unflavored e-cig - Air	#NAME?		0
NFIC	P08651	S333	NFIC_S333	P08651_S333	BG2	Unflavored e-cig - Air	-0.491687	0.00610043	0.0538303
NFIC	P08651	S339	NFIC_S339	P08651_S339	BG2	Unflavored e-cig - Air	#NAME?		0
KRT19	P08727	S10	KRT19_S10	P08727_S10	BG2	Unflavored e-cig - Air	-2.57528	0.00657063	0.0561412
KRT19	P08727	S13	KRT19_S13	P08727_S13	BG2	Unflavored e-cig - Air	-2.78668	0.00919383	0.0673855
KRT19	P08727	S14	KRT19_S14	P08727_S14	BG2	Unflavored e-cig - Air	-2.06371	0.00344026	0.0425694
KRT19	P08727	S22	KRT19_S22	P08727_S22	BG2	Unflavored e-cig - Air	-2.77101	0.00465458	0.0480923
KRT19	P08727	S3	KRT19_S3	P08727_S3	BG2	Unflavored e-cig - Air	-3.05002	0.086233	0.246785
KRT19	P08727	S35	KRT19_S35	P08727_S35	BG2	Unflavored e-cig - Air	-3.07802	0.0103357	0.0716026
KRT19	P08727	S397	KRT19_S397	P08727_S397	BG2	Unflavored e-cig - Air	#NAME?		0
KRT19	P08727	S40	KRT19_S40	P08727_S40	BG2	Unflavored e-cig - Air	-1.44573	0.0533075	0.184876
KRT19	P08727	S46	KRT19_S46	P08727_S46	BG2	Unflavored e-cig - Air	1.16788	0.0490583	0.17599
KRT19	P08727	S49	KRT19_S49	P08727_S49	BG2	Unflavored e-cig - Air	1.66565	0.0642413	0.206517
KRT19	P08727	S9	KRT19_S9	P08727_S9	BG2	Unflavored e-cig - Air	-2.72697	0.00589077	0.0528454
KRT19	P08727	T12	KRT19_T12	P08727_T12	BG2	Unflavored e-cig - Air	-3.06985	0.00560103	0.0514595
KRT19	P08727	T323	KRT19_T323	P08727_T323	BG2	Unflavored e-cig - Air	-1.27608	0.0476719	0.172644
KRT19	P08727	Y6	KRT19_Y6	P08727_Y6	BG2	Unflavored e-cig - Air	-2.45599	0.355226	0.555949
KRT7	P08729	S2	KRT7_S2	P08729_S2	BG2	Unflavored e-cig - Air	-3.79037	0.236177	0.436332
KRT7	P08729	S45	KRT7_S45	P08729_S45	BG2	Unflavored e-cig - Air	0.0851497
KRT7	P08729	S53	KRT7_S53	P08729_S53	BG2	Unflavored e-cig - Air	#NAME?		0
KRT7	P08729	S7	KRT7_S7	P08729_S7	BG2	Unflavored e-cig - Air	#NAME?		0
KRT7	P08729	Y55	KRT7_Y55	P08729_Y55	BG2	Unflavored e-cig - Air	0.520039	0.604939	0.751872
KRT16	P08779	S44	KRT16_S44	P08779_S44	BG2	Unflavored e-cig - Air	0.216182	0.727345	0.835556
KRT16	P08779	S447	KRT16_S447	P08779_S447	BG2	Unflavored e-cig - Air	0.34817	0.522677	0.690357
KRT16	P08779	S448	KRT16_S448	P08779_S448	BG2	Unflavored e-cig - Air	0.797161	0.186397	0.382128
KRT16	P08779	S449	KRT16_S449	P08779_S449	BG2	Unflavored e-cig - Air	1.37985	0.0380713	0.150869
KRT16	P08779	S450	KRT16_S450	P08779_S450	BG2	Unflavored e-cig - Air	0.259916	0.691006	0.811435
KRT16	P08779	S451	KRT16_S451	P08779_S451	BG2	Unflavored e-cig - Air	0.35963	0.550617	0.712421
KRT16	P08779	S452	KRT16_S452	P08779_S452	BG2	Unflavored e-cig - Air	0.351617	0.577545	0.733613
KRT16	P08779	T45	KRT16_T45	P08779_T45	BG2	Unflavored e-cig - Air	-0.739061	0.170069	0.363245
KRT16	P08779	Y46	KRT16_Y46	P08779_Y46	BG2	Unflavored e-cig - Air	0.765115	0.268765	0.471746
HNRNPA1	P09651	S2	HNRNPA1_S2	P09651_S2	BG2	Unflavored e-cig - Air	-0.773634	0.226712	0.426071
HNRNPA1	P09651	S360	HNRNPA1_S360	P09651_S360	BG2	Unflavored e-cig - Air	1.70598	0.0174611	0.0935651
HNRNPA1	P09651	S361	HNRNPA1_S361	P09651_S361	BG2	Unflavored e-cig - Air	1.18523	0.0681168	0.213356
HNRNPA1	P09651	S362	HNRNPA1_S362	P09651_S362	BG2	Unflavored e-cig - Air	0.510997	0.428169	0.616328
HNRNPA1	P09651	S363	HNRNPA1_S363	P09651_S363	BG2	Unflavored e-cig - Air	-0.0474687	0.964206	0.977046
HNRNPA1	P09651	S364	HNRNPA1_S364	P09651_S364	BG2	Unflavored e-cig - Air	1.39999	0.0743652	0.226062
HNRNPA1	P09651	S365	HNRNPA1_S365	P09651_S365	BG2	Unflavored e-cig - Air	-0.0293223	0.978303	0.985925
HNRNPA1	P09651	S368	HNRNPA1_S368	P09651_S368	BG2	Unflavored e-cig - Air	0.0616222	0.938432	0.962999
HNRNPA1	P09651	S4	HNRNPA1_S4	P09651_S4	BG2	Unflavored e-cig - Air	-0.584774	0.137204	0.320258
HNRNPA1	P09651	S6	HNRNPA1_S6	P09651_S6	BG2	Unflavored e-cig - Air	-0.569952	0.157995	0.350935
HNRNPA1	P09651	Y366	HNRNPA1_Y366	P09651_Y366	BG2	Unflavored e-cig - Air	1.05186	0.2541	0.457168
TACSTD2	P09758	S322	TACSTD2_S322	P09758_S322	BG2	Unflavored e-cig - Air	-4.16531	0.00919801	0.0673855
TFPT	P0C1Z6	S180	TFPT_S180	P0C1Z6_S180	BG2	Unflavored e-cig - Air	-2.01314	0.161761	0.356116
POLR2M	P0CAP2	S270	POLR2M_S270	P0CAP2_S270	BG2	Unflavored e-cig - Air	1.02137	0.128872	0.308719
HSPA1A	P0DMV8	S631	HSPA1A_S631	P0DMV8_S631;P0DMV9_S631	BG2	Unflavored e-cig - Air	0.218069	0.679915	0.803819
HSPA1A	P0DMV8	S633	HSPA1A_S633	P0DMV8_S633;P0DMV9_S633	BG2	Unflavored e-cig - Air	-0.484518	0.663998	0.792826
HSPA1A	P0DMV8	T636	HSPA1A_T636	P0DMV8_T636;P0DMV9_T636	BG2	Unflavored e-cig - Air	0.951283	0.339083	0.543436
POLR1D	P0DPB5	S104	POLR1D_S104	P0DPB5_S104	BG2	Unflavored e-cig - Air	1.23887	0.0799764	0.236418
ZNF875	P10072	S219	ZNF875_S219	P10072_S219	BG2	Unflavored e-cig - Air
ZNF875	P10072	S220	ZNF875_S220	P10072_S220	BG2	Unflavored e-cig - Air	Inf		0
ZSCAN22	P10073	T337	ZSCAN22_T337	P10073_T337	BG2	Unflavored e-cig - Air	0.139225	0.809871	0.889195
ARAF	P10398	S257	ARAF_S257	P10398_S257	BG2	Unflavored e-cig - Air	1.22757	0.30106	0.504994
ARAF	P10398	S259	ARAF_S259	P10398_S259	BG2	Unflavored e-cig - Air	0.433051	0.58731	0.739051
ARAF	P10398	S580	ARAF_S580	P10398_S580	BG2	Unflavored e-cig - Air	0.786836	0.613596	0.758406
ARAF	P10398	S582	ARAF_S582	P10398_S582	BG2	Unflavored e-cig - Air	1.37917	0.0223003	0.10927
ARAF	P10398	T253	ARAF_T253	P10398_T253	BG2	Unflavored e-cig - Air	0.830131	0.459767	0.642283
H1-4	P10412	S187	H1-4_S187	P10412_S187	BG2	Unflavored e-cig - Air	-0.34457	0.646578	0.783012
H1-4	P10412	S2	H1-4_S2	P10412_S2	BG2	Unflavored e-cig - Air	-3.42071	4.88555e-05	0.0068139
H1-4	P10412	T18	H1-4_T18	P10412_T18	BG2	Unflavored e-cig - Air	-5.5665	0.0109569	0.073735
H1-4	P10412	T4	H1-4_T4	P10412_T4	BG2	Unflavored e-cig - Air	-2.69869	0.000296961	0.0131558
PRKAR1A	P10644	S77	PRKAR1A_S77	P10644_S77	BG2	Unflavored e-cig - Air	-3.17413	0.00136687	0.0279775
PRKAR1A	P10644	S83	PRKAR1A_S83	P10644_S83	BG2	Unflavored e-cig - Air	-1.10712	0.373853	0.572195
PRKAR1A	P10644	T75	PRKAR1A_T75	P10644_T75	BG2	Unflavored e-cig - Air	-2.20841	0.0791491	0.235591
HSPD1	P10809	S67	HSPD1_S67	P10809_S67	BG2	Unflavored e-cig - Air	-2.08796	0.048534	0.174885
HSPD1	P10809	S70	HSPD1_S70	P10809_S70	BG2	Unflavored e-cig - Air	-2.26898	0.0162457	0.0903023
MAP2	P11137	S1621	MAP2_S1621	P11137_S1621	BG2	Unflavored e-cig - Air	-1.26063	0.212399	0.411933
MAP2	P11137	T1613	MAP2_T1613	P11137_T1613	BG2	Unflavored e-cig - Air	-0.940799	0.348453	0.551185
MAP2	P11137	T1616	MAP2_T1616	P11137_T1616	BG2	Unflavored e-cig - Air	0.602034	0.274737	0.477688
SLC2A2	P11168	S503	SLC2A2_S503	P11168_S503	BG2	Unflavored e-cig - Air	-1.59409	0.151192	0.341807
EPB41	P11171	S712	EPB41_S712	P11171_S712	BG2	Unflavored e-cig - Air	-0.681764	0.317342	0.522681
EPB41	P11171	T734	EPB41_T734	P11171_T734	BG2	Unflavored e-cig - Air	0.527401	0.659961	0.791219
EPB41	P11171	T736	EPB41_T736	P11171_T736	BG2	Unflavored e-cig - Air	-0.573061	0.659717	0.791219
EPB41	P11171	T738	EPB41_T738	P11171_T738	BG2	Unflavored e-cig - Air	-0.395767	0.74018	0.845094
BCR	P11274	S1264	BCR_S1264	P11274_S1264	BG2	Unflavored e-cig - Air	-0.564326	0.598242	0.746562
BCR	P11274	S356	BCR_S356	P11274_S356	BG2	Unflavored e-cig - Air	1.02887	0.162876	0.356509
BCR	P11274	T359	BCR_T359	P11274_T359	BG2	Unflavored e-cig - Air	0.880679	0.270551	0.473465
TOP2A	P11388	S1213	TOP2A_S1213	P11388_S1213	BG2	Unflavored e-cig - Air	-0.618387	0.426679	0.615728
DMD	P11532	S3621	DMD_S3621	P11532_S3621	BG2	Unflavored e-cig - Air	0.438903	0.62795	0.769239
DMD	P11532	S3623	DMD_S3623	P11532_S3623	BG2	Unflavored e-cig - Air	0.569209	0.543237	0.706263
DMD	P11532	S3624	DMD_S3624	P11532_S3624	BG2	Unflavored e-cig - Air	1.08429	0.328848	0.533882
IGF2R	P11717	S2409	IGF2R_S2409	P11717_S2409	BG2	Unflavored e-cig - Air	#NAME?		0
IGF2R	P11717	T445	IGF2R_T445	P11717_T445	BG2	Unflavored e-cig - Air	-0.688532
TPR	P12270	S619	TPR_S619	P12270_S619	BG2	Unflavored e-cig - Air	-0.646875	0.323355	0.528146
TPR	P12270	S958	TPR_S958	P12270_S958	BG2	Unflavored e-cig - Air	0.429877	0.667846	0.796245
CDH1	P12830	S793	CDH1_S793	P12830_S793	BG2	Unflavored e-cig - Air	-2.60484	1.1779e-05	0.00499712
CDH1	P12830	T790	CDH1_T790	P12830_T790	BG2	Unflavored e-cig - Air	-2.60986	0.000369583	0.0149404
EEF2	P13639	T57	EEF2_T57	P13639_T57	BG2	Unflavored e-cig - Air	2.06705	0.0185324	0.0971373
KRT13	P13646	S421	KRT13_S421	P13646_S421	BG2	Unflavored e-cig - Air	-6.81809	0.0036205	0.0433338
KRT13	P13646	S422	KRT13_S422	P13646_S422	BG2	Unflavored e-cig - Air	-6.86776	0.00385886	0.0440196
KRT13	P13646	S425	KRT13_S425	P13646_S425	BG2	Unflavored e-cig - Air	-6.81751	0.00356966	0.0432264
KRT13	P13646	S427	KRT13_S427	P13646_S427	BG2	Unflavored e-cig - Air	-6.87361	0.00385499	0.0440196
KRT5	P13647	S11	KRT5_S11	P13647_S11	BG2	Unflavored e-cig - Air	-5.04145	0.00461549	0.048035
KRT5	P13647	S21	KRT5_S21	P13647_S11;P13647_S21	BG2	Unflavored e-cig - Air	-3.05168	0.00217293	0.0341959
KRT5	P13647	S14	KRT5_S14	P13647_S14	BG2	Unflavored e-cig - Air	-4.33244	0.000845759	0.0224965
KRT5	P13647	S16	KRT5_S16	P13647_S16	BG2	Unflavored e-cig - Air	-3.19799	0.126951	0.305817
KRT5	P13647	S21	KRT5_S21	P13647_S16;P13647_S21	BG2	Unflavored e-cig - Air	-5.19488	0.000203156	0.0120915
KRT5	P13647	S26	KRT5_S26	P13647_S16;P13647_S26	BG2	Unflavored e-cig - Air	-3.06694	0.00384043	0.0440196
KRT5	P13647	T19	KRT5_T19	P13647_S16;P13647_T19	BG2	Unflavored e-cig - Air	-5.16773	0.000223367	0.0120915
KRT5	P13647	S18	KRT5_S18	P13647_S18	BG2	Unflavored e-cig - Air	-5.91845	0.00103567	0.0242749
KRT5	P13647	S21	KRT5_S21	P13647_S18;P13647_S21	BG2	Unflavored e-cig - Air	-4.26439	0.00161688	0.0298385
KRT5	P13647	S2	KRT5_S2	P13647_S2	BG2	Unflavored e-cig - Air	0.234913	0.574376	0.7316
KRT5	P13647	S6	KRT5_S6	P13647_S2;P13647_S6	BG2	Unflavored e-cig - Air	-0.416952	0.628191	0.769388
KRT5	P13647	S21	KRT5_S21	P13647_S21	BG2	Unflavored e-cig - Air	-4.33182	0.000466518	0.0163991
KRT5	P13647	S28	KRT5_S28	P13647_S21;P13647_S28	BG2	Unflavored e-cig - Air	-3.66271	0.00536856	0.050717
KRT5	P13647	S26	KRT5_S26	P13647_S26	BG2	Unflavored e-cig - Air	-4.26142	0.00977167	0.0691073
KRT5	P13647	S28	KRT5_S28	P13647_S28	BG2	Unflavored e-cig - Air	-4.26813	0.00996808	0.0700038
KRT5	P13647	S31	KRT5_S31	P13647_S31	BG2	Unflavored e-cig - Air	0.537806	0.133473	0.314734
KRT5	P13647	S34	KRT5_S34	P13647_S34	BG2	Unflavored e-cig - Air	0.783057	0.125808	0.304424
KRT5	P13647	S36	KRT5_S36	P13647_S36	BG2	Unflavored e-cig - Air	0.460387	0.0216956	0.107366
KRT5	P13647	S38	KRT5_S38	P13647_S38	BG2	Unflavored e-cig - Air	-0.390539	0.633733	0.773539
KRT5	P13647	S5	KRT5_S5	P13647_S5	BG2	Unflavored e-cig - Air	0.955525	0.00866822	0.0648913
KRT5	P13647	S6	KRT5_S6	P13647_S5;P13647_S6	BG2	Unflavored e-cig - Air	0.519756	0.405543	0.598734
KRT5	P13647	S50	KRT5_S50	P13647_S50	BG2	Unflavored e-cig - Air	-1.07629	0.350467	0.552748
KRT5	P13647	S567	KRT5_S567	P13647_S567	BG2	Unflavored e-cig - Air	-2.10475	0.00908771	0.0671764
KRT5	P13647	S571	KRT5_S571	P13647_S571	BG2	Unflavored e-cig - Air	-1.777	0.00542267	0.0508781
KRT5	P13647	S572	KRT5_S572	P13647_S572	BG2	Unflavored e-cig - Air	-1.70563	0.0049502	0.0487757
KRT5	P13647	S573	KRT5_S573	P13647_S573	BG2	Unflavored e-cig - Air	-1.38497	0.00937968	0.0680254
KRT5	P13647	S574	KRT5_S574	P13647_S574	BG2	Unflavored e-cig - Air	-1.46454	0.00441067	0.0469987
KRT5	P13647	S583	KRT5_S583	P13647_S583	BG2	Unflavored e-cig - Air	0.641656	0.263254	0.466117
KRT5	P13647	S584	KRT5_S584	P13647_S584	BG2	Unflavored e-cig - Air	1.10439	0.0198878	0.10114
KRT5	P13647	S6	KRT5_S6	P13647_S6	BG2	Unflavored e-cig - Air	1.13164	0.0117448	0.0762703
KRT5	P13647	S62	KRT5_S62	P13647_S62	BG2	Unflavored e-cig - Air	#NAME?		0
KRT5	P13647	S64	KRT5_S64	P13647_S64	BG2	Unflavored e-cig - Air	0.0839714	0.839183	0.90531
KRT5	P13647	S71	KRT5_S71	P13647_S71	BG2	Unflavored e-cig - Air	0.76549	0.178071	0.372738
KRT5	P13647	S75	KRT5_S75	P13647_S75	BG2	Unflavored e-cig - Air	-4.5509	0.000254914	0.0120915
KRT5	P13647	S77	KRT5_S77	P13647_S77	BG2	Unflavored e-cig - Air	-3.66007	3.29848e-05	0.00627487
KRT5	P13647	S79	KRT5_S79	P13647_S79	BG2	Unflavored e-cig - Air	-3.11501	0.00189798	0.0325366
KRT5	P13647	S8	KRT5_S8	P13647_S8	BG2	Unflavored e-cig - Air	0.681841	0.242362	0.444096
KRT5	P13647	S82	KRT5_S82	P13647_S82	BG2	Unflavored e-cig - Air	-3.02132	0.000134444	0.00999518
KRT5	P13647	T19	KRT5_T19	P13647_T19	BG2	Unflavored e-cig - Air	-3.72727	0.00102077	0.0242254
KRT5	P13647	S21	KRT5_S21	P13647_T19;P13647_S21	BG2	Unflavored e-cig - Air	-5.1787	0.00273016	0.0385561
KRT5	P13647	T24	KRT5_T24	P13647_T24	BG2	Unflavored e-cig - Air	-2.41379	0.00492619	0.0487195
KRT5	P13647	T30	KRT5_T30	P13647_T30	BG2	Unflavored e-cig - Air	0.879898	0.0902128	0.25205
KRT5	P13647	T580	KRT5_T580	P13647_T580	BG2	Unflavored e-cig - Air	1.14532	0.0333778	0.138835
KRT5	P13647	T581	KRT5_T581	P13647_T581	BG2	Unflavored e-cig - Air	0.710053	0.0656578	0.209303
KRT5	P13647	T78	KRT5_T78	P13647_T78	BG2	Unflavored e-cig - Air	-3.12185	0.000224213	0.0120915
KRT5	P13647	Y60	KRT5_Y60	P13647_Y60	BG2	Unflavored e-cig - Air	-0.800163	0.246882	0.448467
KRT5	P13647	Y66	KRT5_Y66	P13647_Y66	BG2	Unflavored e-cig - Air	-0.0842637	0.885602	0.932168
APEH	P13798	S185	APEH_S185	P13798_S185	BG2	Unflavored e-cig - Air	-1.14755	0.234424	0.434719
APEH	P13798	S187	APEH_S187	P13798_S187	BG2	Unflavored e-cig - Air	-1.19266	0.19988	0.396882
PRKAR2A	P13861	T104	PRKAR2A_T104	P13861_T104	BG2	Unflavored e-cig - Air	#NAME?		0
PRKAR2A	P13861	T54	PRKAR2A_T54	P13861_T54	BG2	Unflavored e-cig - Air	0.220555	0.797281	0.882563
HCLS1	P14317	T308	HCLS1_T308	P14317_T308	BG2	Unflavored e-cig - Air	#NAME?		0
PKM	P14618	S37	PKM_S37	P14618_S37	BG2	Unflavored e-cig - Air	-0.470441	0.490909	0.66552
POU2F1	P14859	S267	POU2F1_S267	P14859_S267	BG2	Unflavored e-cig - Air	-0.857193	0.543653	0.706662
POU2F1	P14859	S269	POU2F1_S269	P14859_S269	BG2	Unflavored e-cig - Air	-1.62584	0.142398	0.327886
POU2F1	P14859	T270	POU2F1_T270	P14859_T270	BG2	Unflavored e-cig - Air	-1.62584	0.142398	0.327886
JUP	P14923	S182	JUP_S182	P14923_S182	BG2	Unflavored e-cig - Air	-1.44793	0.0630112	0.204391
BRAF	P15056	S147	BRAF_S147	P15056_S147	BG2	Unflavored e-cig - Air	0.573282	0.372958	0.571769
BRAF	P15056	S419	BRAF_S419	P15056_S419	BG2	Unflavored e-cig - Air	1.87578	0.00546465	0.0510306
BRAF	P15056	S727	BRAF_S727	P15056_S727	BG2	Unflavored e-cig - Air	1.06713	0.00558353	0.0513717
BRAF	P15056	S729	BRAF_S729	P15056_S729	BG2	Unflavored e-cig - Air	1.07496	0.0181676	0.0960818
EZR	P15311	T567	EZR_T567	P15311_T567	BG2	Unflavored e-cig - Air	-0.536711	0.187707	0.383476
ATF2	P15336	T69	ATF2_T69	P15336_T69	BG2	Unflavored e-cig - Air	-2.06735	0.0447888	0.166532
ATF2	P15336	T71	ATF2_T71	P15336_T71	BG2	Unflavored e-cig - Air	-1.11247	0.202645	0.400425
ATF2	P15336	T73	ATF2_T73	P15336_T73	BG2	Unflavored e-cig - Air	-0.616895	0.292161	0.495853
UCHL3	P15374	S128	UCHL3_S128	P15374_S128	BG2	Unflavored e-cig - Air	-1.62882	0.107544	0.279191
UCHL3	P15374	S130	UCHL3_S130	P15374_S130	BG2	Unflavored e-cig - Air	-2.03232	0.397143	0.592281
NQO1	P15559	S82	NQO1_S82	P15559_S82	BG2	Unflavored e-cig - Air	#NAME?		0
HIVEP1	P15822	S2599	HIVEP1_S2599	P15822_S2599	BG2	Unflavored e-cig - Air	-0.390904	0.522815	0.690398
HIVEP1	P15822	T2597	HIVEP1_T2597	P15822_T2597	BG2	Unflavored e-cig - Air	-1.09317	0.110193	0.282716
DSP	P15924	S1049	DSP_S1049	P15924_S1049	BG2	Unflavored e-cig - Air	0.870147	0.338756	0.543222
DSP	P15924	S22	DSP_S22	P15924_S22	BG2	Unflavored e-cig - Air	-0.887537	0.0134772	0.0821587
DSP	P15924	S2207	DSP_S2207	P15924_S2207	BG2	Unflavored e-cig - Air	-0.497139	0.61035	0.756158
DSP	P15924	S2209	DSP_S2209	P15924_S2209	BG2	Unflavored e-cig - Air	-0.134951	0.836317	0.90353
DSP	P15924	S2821	DSP_S2821	P15924_S2821	BG2	Unflavored e-cig - Air	-4.11202	0.000350682	0.0146922
DSP	P15924	S2825	DSP_S2825	P15924_S2821;P15924_S2825	BG2	Unflavored e-cig - Air	-2.50472	0.209889	0.409151
DSP	P15924	S2825	DSP_S2825	P15924_S2825	BG2	Unflavored e-cig - Air	-2.67124	0.0107218	0.0731527
DSP	P15924	S32	DSP_S32	P15924_S32	BG2	Unflavored e-cig - Air	0.248557	0.777492	0.870655
DSP	P15924	S38	DSP_S38	P15924_S38	BG2	Unflavored e-cig - Air	-0.10461	0.92131	0.952988
DSP	P15924	T31	DSP_T31	P15924_T31	BG2	Unflavored e-cig - Air	0.471334	0.431673	0.620045
DSP	P15924	T37	DSP_T37	P15924_T37	BG2	Unflavored e-cig - Air	0.572615	0.407475	0.60002
MUC1	P15941	S1233	MUC1_S1233	P15941_S1233	BG2	Unflavored e-cig - Air	#NAME?		0
MUC1	P15941	S1240	MUC1_S1240	P15941_S1240	BG2	Unflavored e-cig - Air	-4.12283	0.372913	0.571769
MUC1	P15941	S1242	MUC1_S1242	P15941_S1242	BG2	Unflavored e-cig - Air	-2.90846	0.457976	0.640889
MUC1	P15941	T1211	MUC1_T1211	P15941_T1211	BG2	Unflavored e-cig - Air	-3.06998	0.0594754	0.197778
MUC1	P15941	T1214	MUC1_T1214	P15941_T1214	BG2	Unflavored e-cig - Air	-3.37982	0.00101998	0.0242254
MUC1	P15941	T1224	MUC1_T1224	P15941_T1224	BG2	Unflavored e-cig - Air	-3.27984	0.000248609	0.0120915
MUC1	P15941	T1244	MUC1_T1244	P15941_T1244	BG2	Unflavored e-cig - Air	-2.18468	0.503608	0.675505
MUC1	P15941	Y1212	MUC1_Y1212	P15941_Y1212	BG2	Unflavored e-cig - Air	#NAME?		0
MUC1	P15941	Y1243	MUC1_Y1243	P15941_Y1243	BG2	Unflavored e-cig - Air	-2.92205	0.47961	0.6557
H2AX	P16104	S140	H2AX_S140	P16104_S140	BG2	Unflavored e-cig - Air	1.41866	0.00526977	0.0501248
ITGB4	P16144	S1494	ITGB4_S1494	P16144_S1494	BG2	Unflavored e-cig - Air	1.60472	0.00961364	0.0683647
ITGB4	P16144	T1487	ITGB4_T1487	P16144_T1487	BG2	Unflavored e-cig - Air	0.342663	0.647994	0.783847
ITGB4	P16144	T1489	ITGB4_T1489	P16144_T1489	BG2	Unflavored e-cig - Air	0.496478	0.444888	0.628969
ITGB4	P16144	T1496	ITGB4_T1496	P16144_T1496	BG2	Unflavored e-cig - Air	0.331121	0.438477	0.624479
ITGB4	P16144	T1530	ITGB4_T1530	P16144_T1530	BG2	Unflavored e-cig - Air	1.40747	0.183255	0.379243
PDGFRA	P16234	S227	PDGFRA_S227	P16234_S227	BG2	Unflavored e-cig - Air	-0.761314	0.510895	0.681214
H1-5	P16401	S18	H1-5_S18	P16401_S18	BG2	Unflavored e-cig - Air	-3.00052	0.00754254	0.0604678
H1-5	P16401	S2	H1-5_S2	P16401_S2	BG2	Unflavored e-cig - Air	-1.25483	0.00712105	0.0586332
H1-5	P16401	T4	H1-5_T4	P16401_S2;P16401_T4	BG2	Unflavored e-cig - Air	0.390725	0.500349	0.672539
H1-5	P16401	T11	H1-5_T11	P16401_T11	BG2	Unflavored e-cig - Air	-0.623543	0.3377	0.541877
H1-5	P16401	T39	H1-5_T39	P16401_T39	BG2	Unflavored e-cig - Air
H1-5	P16401	T4	H1-5_T4	P16401_T4	BG2	Unflavored e-cig - Air	-1.34512	0.0488082	0.175714
H1-5	P16401	T9	H1-5_T9	P16401_T4;P16401_T9	BG2	Unflavored e-cig - Air	0.267316	0.596909	0.7461
H1-5	P16401	T9	H1-5_T9	P16401_T9	BG2	Unflavored e-cig - Air	-0.0624825	0.897491	0.93962
H1-3	P16402	S2	H1-3_S2	P16402_S2	BG2	Unflavored e-cig - Air	-2.22874	0.110683	0.282962
H1-3	P16402	T18	H1-3_T18	P16402_T18	BG2	Unflavored e-cig - Air	-2.48885	0.302415	0.506872
H1-3	P16402	T4	H1-3_T4	P16402_T4	BG2	Unflavored e-cig - Air	-2.23995	0.112544	0.28625
H1-2	P16403	S102	H1-2_S102	P16403_S102	BG2	Unflavored e-cig - Air	#NAME?		0
H1-2	P16403	S104	H1-2_S104	P16403_S104	BG2	Unflavored e-cig - Air	#NAME?		0
H1-2	P16403	S173	H1-2_S173	P16403_S173	BG2	Unflavored e-cig - Air	0.0860829	0.918192	0.951034
H1-2	P16403	S2	H1-2_S2	P16403_S2	BG2	Unflavored e-cig - Air	-1.54891	0.0910088	0.252854
H1-2	P16403	S36	H1-2_S36	P16403_S36	BG2	Unflavored e-cig - Air	-1.19181	0.057824	0.194653
H1-2	P16403	T4	H1-2_T4	P16403_T4	BG2	Unflavored e-cig - Air	-2.03035	0.00336546	0.0421809
MGMT	P16455	S199	MGMT_S199	P16455_S199	BG2	Unflavored e-cig - Air	1.72408	0.045055	0.167
MGMT	P16455	S201	MGMT_S201	P16455_S201	BG2	Unflavored e-cig - Air	1.22443	0.0889395	0.250681
ATP2A2	P16615	S663	ATP2A2_S663	P16615_S663	BG2	Unflavored e-cig - Air	-1.78831	0.013466	0.0821587
STMN1	P16949	S25	STMN1_S25	P16949_S25	BG2	Unflavored e-cig - Air	-1.32786	0.37122	0.57069
STMN1	P16949	S38	STMN1_S38	P16949_S38	BG2	Unflavored e-cig - Air	0.348993	0.7704	0.866599
YBX3	P16989	S369	YBX3_S369	P16989_S369	BG2	Unflavored e-cig - Air	-1.08112	0.104629	0.274633
YBX3	P16989	S370	YBX3_S370	P16989_S370	BG2	Unflavored e-cig - Air	-0.992111	0.0483506	0.174513
YBX3	P16989	T13	YBX3_T13	P16989_T13	BG2	Unflavored e-cig - Air	#NAME?		0
YBX3	P16989	T366	YBX3_T366	P16989_T366	BG2	Unflavored e-cig - Air	-0.912179	0.122622	0.299203
ZKSCAN1	P17029	S13	ZKSCAN1_S13	P17029_S13	BG2	Unflavored e-cig - Air	0.457138	0.191376	0.388032
HMGA1	P17096	S8	HMGA1_S8	P17096_S8	BG2	Unflavored e-cig - Air	1.74068	0.00318534	0.040916
HMGA1	P17096	S9	HMGA1_S9	P17096_S9	BG2	Unflavored e-cig - Air	1.36356	0.00294933	0.0402453
PRKCA	P17252	S226	PRKCA_S226	P17252_S226	BG2	Unflavored e-cig - Air	#NAME?		0
PRKCA	P17252	T228	PRKCA_T228	P17252_T228	BG2	Unflavored e-cig - Air	#NAME?		0
JUNB	P17275	S251	JUNB_S251	P17275_S251	BG2	Unflavored e-cig - Air	-0.760092	0.589847	0.740658
UBTF	P17480	S389	UBTF_S389	P17480_S389	BG2	Unflavored e-cig - Air	0.531087	0.511902	0.681605
UBTF	P17480	S484	UBTF_S484	P17480_S484	BG2	Unflavored e-cig - Air	1.27304	0.238506	0.439503
UBTF	P17480	S638	UBTF_S638	P17480_S638	BG2	Unflavored e-cig - Air	0.44073	0.592088	0.742032
UBTF	P17480	T388	UBTF_T388	P17480_T388	BG2	Unflavored e-cig - Air	#NAME?		0
HOXB6	P17509	S141	HOXB6_S141	P17509_S141	BG2	Unflavored e-cig - Air	-3.98936	0.00390372	0.0442194
ATF7	P17544	T51	ATF7_T51	P17544_T51	BG2	Unflavored e-cig - Air	0.243346	0.725613	0.83421
ATF7	P17544	T53	ATF7_T53	P17544_T53	BG2	Unflavored e-cig - Air	-0.598563	0.585121	0.738165
ATF7	P17544	T55	ATF7_T55	P17544_T55	BG2	Unflavored e-cig - Air	0.314318	0.699406	0.817501
CAPN2	P17655	S20	CAPN2_S20	P17655_S20	BG2	Unflavored e-cig - Air	-1.41542	0.284415	0.487683
XBP1	P17861	S47	XBP1_S47	P17861_S47	BG2	Unflavored e-cig - Air	1.21942	0.26199	0.464655
VCL	P18206	S346	VCL_S346	P18206_S346	BG2	Unflavored e-cig - Air	0.955033	0.00303188	0.0405368
SON	P18583	S1026	SON_S1026	P18583_S1026	BG2	Unflavored e-cig - Air	-0.466824	0.555421	0.716772
SON	P18583	S1076	SON_S1076	P18583_S1076	BG2	Unflavored e-cig - Air	0.379013	0.616704	0.760919
SON	P18583	S1556	SON_S1556	P18583_S1556	BG2	Unflavored e-cig - Air	#NAME?		0
SON	P18583	S1766	SON_S1766	P18583_S1766	BG2	Unflavored e-cig - Air	0.00161814	0.996769	0.99754
SON	P18583	S1769	SON_S1769	P18583_S1769	BG2	Unflavored e-cig - Air	-0.0233159	0.951884	0.969114
SON	P18583	S1952	SON_S1952	P18583_S1952	BG2	Unflavored e-cig - Air	1.84307	0.0281083	0.123949
SON	P18583	S2013	SON_S2013	P18583_S2013	BG2	Unflavored e-cig - Air	0.25424	0.823093	0.897314
SON	P18583	S283	SON_S283	P18583_S283	BG2	Unflavored e-cig - Air	1.35661	0.00488827	0.0484805
SON	P18583	S287	SON_S287	P18583_S287	BG2	Unflavored e-cig - Air	1.2927	0.00256487	0.0370303
SON	P18583	T1549	SON_T1549	P18583_T1549	BG2	Unflavored e-cig - Air	#NAME?		0
SON	P18583	T1555	SON_T1555	P18583_T1555	BG2	Unflavored e-cig - Air	#NAME?		0
SON	P18583	T282	SON_T282	P18583_T282	BG2	Unflavored e-cig - Air	1.37035	0.00482296	0.0483226
SON	P18583	Y956	SON_Y956	P18583_Y956	BG2	Unflavored e-cig - Air	#NAME?		0
NELFE	P18615	S113	NELFE_S113	P18615_S113	BG2	Unflavored e-cig - Air	0.560122	0.362435	0.562057
NELFE	P18615	S115	NELFE_S115	P18615_S115	BG2	Unflavored e-cig - Air	-0.21824	0.673143	0.799464
NELFE	P18615	S181	NELFE_S181	P18615_S181	BG2	Unflavored e-cig - Air	0.483035	0.629005	0.769936
NELFE	P18615	S353	NELFE_S353	P18615_S353	BG2	Unflavored e-cig - Air	-1.28101	0.352227	0.553799
NELFE	P18615	S49	NELFE_S49	P18615_S49	BG2	Unflavored e-cig - Air	#NAME?		0
NELFE	P18615	S51	NELFE_S51	P18615_S51	BG2	Unflavored e-cig - Air	#NAME?		0
RCC1	P18754	S11	RCC1_S11	P18754_S11	BG2	Unflavored e-cig - Air	-1.4681	0.0144062	0.0850174
XRCC1	P18887	S241	XRCC1_S241	P18887_S241	BG2	Unflavored e-cig - Air	1.78687	0.00702125	0.0582224
XRCC1	P18887	S266	XRCC1_S266	P18887_S266	BG2	Unflavored e-cig - Air	-2.03571	0.0421031	0.160757
XRCC1	P18887	S268	XRCC1_S268	P18887_S268	BG2	Unflavored e-cig - Air	#NAME?		0
XRCC1	P18887	S446	XRCC1_S446	P18887_S446	BG2	Unflavored e-cig - Air	#NAME?		0
XRCC1	P18887	S447	XRCC1_S447	P18887_S447	BG2	Unflavored e-cig - Air	-1.87269	0.104161	0.27463
XRCC1	P18887	T440	XRCC1_T440	P18887_T440	BG2	Unflavored e-cig - Air	#NAME?		0
XRCC1	P18887	T453	XRCC1_T453	P18887_T453	BG2	Unflavored e-cig - Air	#NAME?		0
KRT15	P19012	S17	KRT15_S17	P19012_S17	BG2	Unflavored e-cig - Air	-2.72991	0.26512	0.468267
KRT15	P19012	S22	KRT15_S22	P19012_S22	BG2	Unflavored e-cig - Air	-1.67741	0.271646	0.474698
KRT15	P19012	S34	KRT15_S34	P19012_S34	BG2	Unflavored e-cig - Air	-2.91383	0.0394084	0.154387
KRT15	P19012	S36	KRT15_S36	P19012_S36	BG2	Unflavored e-cig - Air	-1.41283	0.184202	0.380397
KRT15	P19012	S41	KRT15_S41	P19012_S41	BG2	Unflavored e-cig - Air	-1.52123	0.199468	0.396727
KRT15	P19012	S54	KRT15_S54	P19012_S54	BG2	Unflavored e-cig - Air	-2.11506	0.006459	0.0556532
KRT15	P19012	S56	KRT15_S56	P19012_S56	BG2	Unflavored e-cig - Air	-1.75402	0.0320927	0.135848
KRT15	P19012	T18	KRT15_T18	P19012_T18	BG2	Unflavored e-cig - Air	-3.70615	0.023104	0.11071
KRT15	P19012	Y60	KRT15_Y60	P19012_Y60	BG2	Unflavored e-cig - Air	-2.91474	0.0167753	0.0916409
KRT4	P19013	S16	KRT4_S16	P19013_S16	BG2	Unflavored e-cig - Air	-1.84502	0.0953061	0.259306
KRT4	P19013	S19	KRT4_S19	P19013_S19	BG2	Unflavored e-cig - Air	-2.16565	0.0875116	0.248699
KRT4	P19013	S32	KRT4_S32	P19013_S32	BG2	Unflavored e-cig - Air	-1.68009	0.0416931	0.160156
KRT4	P19013	S34	KRT4_S34	P19013_S34	BG2	Unflavored e-cig - Air	-0.646511	0.137552	0.320549
KRT4	P19013	S36	KRT4_S36	P19013_S36	BG2	Unflavored e-cig - Air	-0.484481	0.239061	0.440025
KRT4	P19013	S51	KRT4_S51	P19013_S51	BG2	Unflavored e-cig - Air	-1.00083	0.164266	0.357977
KRT4	P19013	S62	KRT4_S62	P19013_S62	BG2	Unflavored e-cig - Air	0.94911	0.195456	0.392245
KRT4	P19013	S64	KRT4_S64	P19013_S64	BG2	Unflavored e-cig - Air	0.804214	0.218018	0.416831
KRT4	P19013	S68	KRT4_S68	P19013_S68	BG2	Unflavored e-cig - Air	0.498283	0.468145	0.648006
KRT4	P19013	T515	KRT4_T515	P19013_T515	BG2	Unflavored e-cig - Air	1.02423	0.0620707	0.202707
NCL	P19338	S563	NCL_S563	P19338_S563	BG2	Unflavored e-cig - Air	-1.42272	0.00132054	0.0275523
NCL	P19338	S67	NCL_S67	P19338_S67	BG2	Unflavored e-cig - Air	0.593499	0.222345	0.421151
NCL	P19338	T121	NCL_T121	P19338_T121	BG2	Unflavored e-cig - Air	-0.429975	0.497095	0.670254
NCL	P19338	T480	NCL_T480	P19338_T480	BG2	Unflavored e-cig - Air	0.0168655	0.984832	0.989999
NCL	P19338	T69	NCL_T69	P19338_T69	BG2	Unflavored e-cig - Air	0.662306	0.122121	0.298517
NCL	P19338	T76	NCL_T76	P19338_T76	BG2	Unflavored e-cig - Air	1.14016	0.315709	0.520522
TFEB	P19484	S466	TFEB_S466	P19484_S466	BG2	Unflavored e-cig - Air	-0.526249	0.552336	0.713788
TFEB	P19484	S467	TFEB_S467	P19484_S467	BG2	Unflavored e-cig - Air	0.587335
TFE3	P19532	S553	TFE3_S553	P19532_S553	BG2	Unflavored e-cig - Air	0.409429	0.545961	0.708522
TFE3	P19532	S554	TFE3_S554	P19532_S554	BG2	Unflavored e-cig - Air	-1.472	0.263151	0.466063
TFE3	P19532	S556	TFE3_S556	P19532_S556	BG2	Unflavored e-cig - Air	-0.481938	0.706975	0.821839
TFE3	P19532	S560	TFE3_S560	P19532_S560	BG2	Unflavored e-cig - Air	-1.37868	0.0855154	0.246042
TFE3	P19532	S567	TFE3_S567	P19532_S567	BG2	Unflavored e-cig - Air	-1.17691	0.0762058	0.228872
TFE3	P19532	S568	TFE3_S568	P19532_S568	BG2	Unflavored e-cig - Air	-1.08914	0.136381	0.319837
TFE3	P19532	S570	TFE3_S570	P19532_S570	BG2	Unflavored e-cig - Air	1.01518	0.22146	0.420059
SLC9A1	P19634	S605	SLC9A1_S605	P19634_S605	BG2	Unflavored e-cig - Air	-0.51107	0.766032	0.86313
SLC9A1	P19634	S693	SLC9A1_S693	P19634_S693	BG2	Unflavored e-cig - Air	0.564758	0.468711	0.64846
SLC9A1	P19634	S697	SLC9A1_S697	P19634_S697	BG2	Unflavored e-cig - Air	-3.01165	0.467941	0.648006
SLC9A1	P19634	S783	SLC9A1_S783	P19634_S783	BG2	Unflavored e-cig - Air	-2.94982	0.0688028	0.214569
SLC9A1	P19634	S785	SLC9A1_S785	P19634_S785	BG2	Unflavored e-cig - Air	-1.98767	0.269611	0.472458
SLC9A1	P19634	S787	SLC9A1_S787	P19634_S787	BG2	Unflavored e-cig - Air	-2.86125	0.148282	0.338183
SLC9A1	P19634	S788	SLC9A1_S788	P19634_S788	BG2	Unflavored e-cig - Air	-2.42617	0.215341	0.414607
SLC9A1	P19634	T603	SLC9A1_T603	P19634_T603	BG2	Unflavored e-cig - Air	#NAME?		0
SLC9A1	P19634	S605	SLC9A1_S605	P19634_T603;P19634_S605	BG2	Unflavored e-cig - Air	-0.949583	0.556296	0.717616
SLC9A1	P19634	T685	SLC9A1_T685	P19634_T685	BG2	Unflavored e-cig - Air	#NAME?		0
SLC9A1	P19634	T695	SLC9A1_T695	P19634_T695	BG2	Unflavored e-cig - Air	#NAME?		0
NFKB1	P19838	S907	NFKB1_S907	P19838_S907	BG2	Unflavored e-cig - Air	-1.45301	0.020104	0.101906
NFKB1	P19838	S910	NFKB1_S910	P19838_S910	BG2	Unflavored e-cig - Air	-1.32635	0.0544005	0.187196
NFKB1	P19838	T911	NFKB1_T911	P19838_T911	BG2	Unflavored e-cig - Air	-0.275965	0.829222	0.899362
EIF2S2	P20042	S2	EIF2S2_S2	P20042_S2	BG2	Unflavored e-cig - Air	-4.28132	0.000209284	0.0120915
RAB6A	P20340	S2	RAB6A_S2	P20340_S2	BG2	Unflavored e-cig - Air	-1.22474	0.288288	0.491732
LMNB1	P20700	S23	LMNB1_S23	P20700_S23	BG2	Unflavored e-cig - Air	0.533776	0.10052	0.269441
LMNB1	P20700	S404	LMNB1_S404	P20700_S404	BG2	Unflavored e-cig - Air	0.631364	0.498043	0.670973
LMNB1	P20700	T20	LMNB1_T20	P20700_T20	BG2	Unflavored e-cig - Air	0.49297	0.191701	0.388204
LMNB1	P20700	T25	LMNB1_T25	P20700_T25	BG2	Unflavored e-cig - Air	0.208133	0.518317	0.687405
BCL3	P20749	S41	BCL3_S41	P20749_S41	BG2	Unflavored e-cig - Air	0.730816	0.305778	0.510656
PTMS	P20962	S2	PTMS_S2	P20962_S2	BG2	Unflavored e-cig - Air	-2.28223	0.143957	0.330651
FLNA	P21333	S1081	FLNA_S1081	P21333_S1081	BG2	Unflavored e-cig - Air	0.374652	0.756343	0.856597
FLNA	P21333	S1084	FLNA_S1084	P21333_S1084	BG2	Unflavored e-cig - Air	0.374652	0.756343	0.856597
NF1	P21359	S2515	NF1_S2515	P21359_S2515	BG2	Unflavored e-cig - Air	-1.73389	0.253469	0.456367
NF1	P21359	S2521	NF1_S2521	P21359_S2521	BG2	Unflavored e-cig - Air	-0.600042	0.164695	0.358337
NF1	P21359	S864	NF1_S864	P21359_S864	BG2	Unflavored e-cig - Air	-2.35147	0.232753	0.432767
NF1	P21359	T2510	NF1_T2510	P21359_T2510	BG2	Unflavored e-cig - Air	-1.84537	0.329366	0.534321
NF1	P21359	T2514	NF1_T2514	P21359_T2514	BG2	Unflavored e-cig - Air	-1.97262	0.260687	0.463988
VDAC1	P21796	S101	VDAC1_S101	P21796_S101	BG2	Unflavored e-cig - Air	-2.55742	0.0528595	0.183815
VDAC1	P21796	S102	VDAC1_S102	P21796_S102	BG2	Unflavored e-cig - Air	#NAME?		0
VDAC1	P21796	S104	VDAC1_S104	P21796_S104	BG2	Unflavored e-cig - Air	-3.45196	0.0107687	0.073318
VDAC1	P21796	T107	VDAC1_T107	P21796_T107	BG2	Unflavored e-cig - Air	-1.97768	0.0160732	0.09001
ERBB3	P21860	S686	ERBB3_S686	P21860_S686	BG2	Unflavored e-cig - Air	-0.528741	0.46234	0.644269
COMT	P21964	S267	COMT_S267	P21964_S267	BG2	Unflavored e-cig - Air	0.536902	0.590984	0.741367
GART	P22102	S802	GART_S802	P22102_S802	BG2	Unflavored e-cig - Air	#NAME?		0
UBA1	P22314	S3	UBA1_S3	P22314_S3	BG2	Unflavored e-cig - Air	0.430625	0.194047	0.390863
UBA1	P22314	S4	UBA1_S4	P22314_S4	BG2	Unflavored e-cig - Air	0.528383	0.191866	0.388417
USF1	P22415	S186	USF1_S186	P22415_S186	BG2	Unflavored e-cig - Air	0.568017	0.387163	0.584131
SPRR1B	P22528	T11	SPRR1B_T11	P22528_T11	BG2	Unflavored e-cig - Air	0.58317	0.766843	0.86365
SPRR2D	P22532	S60	SPRR2D_S60	P22532_S60;P35325_S60	BG2	Unflavored e-cig - Air	-1.55287	0.265968	0.468741
HNRNPA2B1	P22626	S212	HNRNPA2B1_S212	P22626_S212	BG2	Unflavored e-cig - Air	-0.0193449	0.986573	0.991016
CCNO	P22674	S10	CCNO_S10	P22674_S10	BG2	Unflavored e-cig - Air	-0.0614992	0.963188	0.976627
CCNO	P22674	S11	CCNO_S11	P22674_S11	BG2	Unflavored e-cig - Air	0.313433	0.81306	0.891159
CCNO	P22674	T7	CCNO_T7	P22674_T7	BG2	Unflavored e-cig - Air	-0.30255	0.812299	0.8909
TGM1	P22735	S95	TGM1_S95	P22735_S95	BG2	Unflavored e-cig - Air	2.43578	0.0164199	0.0907517
TGM1	P22735	T559	TGM1_T559	P22735_T559	BG2	Unflavored e-cig - Air	-0.218721	0.829748	0.899716
TCEA1	P23193	S100	TCEA1_S100	P23193_S100	BG2	Unflavored e-cig - Air	1.07722	0.0504941	0.178777
SFPQ	P23246	T687	SFPQ_T687	P23246_T687	BG2	Unflavored e-cig - Air	-0.736612	0.411281	0.602682
RPS3	P23396	S224	RPS3_S224	P23396_S224	BG2	Unflavored e-cig - Air	-3.07769	0.00504033	0.0490238
RPS3	P23396	T220	RPS3_T220	P23396_T220	BG2	Unflavored e-cig - Air	-3.04358	0.00854676	0.0643676
RPS3	P23396	T221	RPS3_T221	P23396_T221	BG2	Unflavored e-cig - Air	-2.8972	0.0130553	0.0808828
PTPRZ1	P23471	S2055	PTPRZ1_S2055	P23471_S2055	BG2	Unflavored e-cig - Air	-0.929314	0.0894552	0.251053
PTPRZ1	P23471	S2056	PTPRZ1_S2056	P23471_S2056	BG2	Unflavored e-cig - Air	-0.283477	0.678442	0.802517
PTPRZ1	P23471	T2054	PTPRZ1_T2054	P23471_T2054	BG2	Unflavored e-cig - Air	-0.420192	0.542959	0.706263
MCC	P23508	S293	MCC_S293	P23508_S293	BG2	Unflavored e-cig - Air	0.64555	0.359271	0.559943
MCC	P23508	S294	MCC_S294	P23508_S294	BG2	Unflavored e-cig - Air	1.43539	0.130129	0.310242
MCC	P23508	T290	MCC_T290	P23508_T290	BG2	Unflavored e-cig - Air	1.08467	0.0974046	0.263706
CFL1	P23528	S3	CFL1_S3	P23528_S3	BG2	Unflavored e-cig - Air	0.0041606	0.992595	0.994594
CFL1	P23528	S8	CFL1_S8	P23528_S3;P23528_S8	BG2	Unflavored e-cig - Air	-2.13998	0.0175037	0.0935651
EIF4B	P23588	S406	EIF4B_S406	P23588_S406	BG2	Unflavored e-cig - Air	-0.465762	0.51874	0.687726
EIF4B	P23588	S418	EIF4B_S418	P23588_S418	BG2	Unflavored e-cig - Air	#NAME?		0
EIF4B	P23588	S422	EIF4B_S422	P23588_S422	BG2	Unflavored e-cig - Air	0.197348	0.750978	0.85321
EIF4B	P23588	S424	EIF4B_S424	P23588_S424	BG2	Unflavored e-cig - Air	0.237444	0.696938	0.816186
EIF4B	P23588	S425	EIF4B_S425	P23588_S425	BG2	Unflavored e-cig - Air	0.819053	0.182908	0.378696
EIF4B	P23588	S495	EIF4B_S495	P23588_S495	BG2	Unflavored e-cig - Air	0.302819	0.67928	0.803214
EIF4B	P23588	S497	EIF4B_S497	P23588_S497	BG2	Unflavored e-cig - Air	1.89526	0.0229847	0.110504
EIF4B	P23588	S498	EIF4B_S498	P23588_S498	BG2	Unflavored e-cig - Air	1.1348	0.23769	0.438374
EIF4B	P23588	S504	EIF4B_S504	P23588_S504	BG2	Unflavored e-cig - Air	0.780293	0.337684	0.541877
EIF4B	P23588	T420	EIF4B_T420	P23588_T420	BG2	Unflavored e-cig - Air	0.712836	0.273449	0.476276
EIF4B	P23588	T427	EIF4B_T427	P23588_T427	BG2	Unflavored e-cig - Air	0.855661	0.194866	0.391427
EIF4B	P23588	T500	EIF4B_T500	P23588_T500	BG2	Unflavored e-cig - Air	1.70487	0.0904208	0.252304
ATP2B4	P23634	S17	ATP2B4_S17	P23634_S17	BG2	Unflavored e-cig - Air	0.96468	0.286311	0.49004
PRKCH	P24723	S317	PRKCH_S317	P24723_S317	BG2	Unflavored e-cig - Air	0.51972	0.508422	0.679659
PRKCH	P24723	S320	PRKCH_S320	P24723_S320	BG2	Unflavored e-cig - Air	-0.423863	0.63159	0.771797
POLR2A	P24928	S1845	POLR2A_S1845	P24928_S1845	BG2	Unflavored e-cig - Air	-0.986459	0.482716	0.658555
POLR2A	P24928	S1875	POLR2A_S1875	P24928_S1875	BG2	Unflavored e-cig - Air	-0.850957	0.125754	0.304409
POLR2A	P24928	S1878	POLR2A_S1878	P24928_S1878	BG2	Unflavored e-cig - Air	-2.96552	0.00128056	0.027282
POLR2A	P24928	S1882	POLR2A_S1882	P24928_S1882	BG2	Unflavored e-cig - Air	-3.2494	0.0095639	0.0683529
POLR2A	P24928	S1910	POLR2A_S1910	P24928_S1910	BG2	Unflavored e-cig - Air	-0.739165	0.409629	0.601685
POLR2A	P24928	S1913	POLR2A_S1913	P24928_S1913	BG2	Unflavored e-cig - Air	-1.42575	0.0132816	0.081427
POLR2A	P24928	S1920	POLR2A_S1920	P24928_S1920	BG2	Unflavored e-cig - Air	-2.42903	0.0460711	0.169119
POLR2A	P24928	T1877	POLR2A_T1877	P24928_T1877	BG2	Unflavored e-cig - Air	-3.0129	0.00530519	0.0502401
POLR2A	P24928	T1880	POLR2A_T1880	P24928_T1880	BG2	Unflavored e-cig - Air	-2.67052	0.0373616	0.148711
POLR2A	P24928	T1884	POLR2A_T1884	P24928_T1884	BG2	Unflavored e-cig - Air	-2.84775	0.0297744	0.129076
POLR2A	P24928	T1885	POLR2A_T1885	P24928_T1885	BG2	Unflavored e-cig - Air	-2.82331	0.00474676	0.0482738
POLR2A	P24928	T1912	POLR2A_T1912	P24928_T1912	BG2	Unflavored e-cig - Air	-1.34716	0.0176254	0.093983
POLR2A	P24928	T1915	POLR2A_T1915	P24928_T1915	BG2	Unflavored e-cig - Air	-1.39821	0.0767644	0.229973
POLR2A	P24928	T1919	POLR2A_T1919	P24928_T1919	BG2	Unflavored e-cig - Air	-1.45061	0.053481	0.185179
POLR2A	P24928	Y1881	POLR2A_Y1881	P24928_Y1881	BG2	Unflavored e-cig - Air	-2.94583	0.00516299	0.049629
POLR2A	P24928	Y1916	POLR2A_Y1916	P24928_Y1916	BG2	Unflavored e-cig - Air	-1.29782	0.0268049	0.120987
APC	P25054	S1038	APC_S1038	P25054_S1038	BG2	Unflavored e-cig - Air	#NAME?		0
APC	P25054	S1042	APC_S1042	P25054_S1042	BG2	Unflavored e-cig - Air	-1.18794	0.320208	0.525234
APC	P25054	S1044	APC_S1044	P25054_S1044	BG2	Unflavored e-cig - Air	#NAME?		0
APC	P25054	S1360	APC_S1360	P25054_S1360	BG2	Unflavored e-cig - Air	1.52031	0.0580699	0.194912
APC	P25054	S1436	APC_S1436	P25054_S1436	BG2	Unflavored e-cig - Air	1.07837	0.0757632	0.228113
APC	P25054	T1438	APC_T1438	P25054_T1438	BG2	Unflavored e-cig - Air	0.809578	0.297495	0.502139
PSMA3	P25788	S250	PSMA3_S250	P25788_S250	BG2	Unflavored e-cig - Air	1.94771	0.0637788	0.205765
PTPN3	P26045	S357	PTPN3_S357	P26045_S357	BG2	Unflavored e-cig - Air	-1.60346	0.352671	0.554257
PTPN3	P26045	S359	PTPN3_S359	P26045_S359	BG2	Unflavored e-cig - Air	-1.17055	0.0927871	0.255697
PTPN3	P26045	S425	PTPN3_S425	P26045_S425	BG2	Unflavored e-cig - Air	0.466199	0.224625	0.423721
PTPN3	P26045	S427	PTPN3_S427	P26045_S427	BG2	Unflavored e-cig - Air	0.68577	0.219408	0.418376
PTPN3	P26045	S430	PTPN3_S430	P26045_S430	BG2	Unflavored e-cig - Air	0.496287	0.317708	0.523151
U2AF2	P26368	S2	U2AF2_S2	P26368_S2	BG2	Unflavored e-cig - Air	-2.75381	0.00626906	0.0544272
U2AF2	P26368	S79	U2AF2_S79	P26368_S79	BG2	Unflavored e-cig - Air	-2.18686	0.0185182	0.0971373
PTBP1	P26599	S140	PTBP1_S140	P26599_S140	BG2	Unflavored e-cig - Air	1.45467	0.139759	0.32389
PTBP1	P26599	S141	PTBP1_S141	P26599_S141	BG2	Unflavored e-cig - Air	1.26122	0.112152	0.285613
PTBP1	P26599	S459	PTBP1_S459	P26599_S459	BG2	Unflavored e-cig - Air	0.73362	0.550908	0.712512
PTBP1	P26599	T138	PTBP1_T138	P26599_T138	BG2	Unflavored e-cig - Air	0.768689	0.213479	0.41289
TARS1	P26639	S10	TARS1_S10	P26639_S10	BG2	Unflavored e-cig - Air	-1.43655	0.118579	0.293633
TARS1	P26639	S8	TARS1_S8	P26639_S8	BG2	Unflavored e-cig - Air	-0.830561	0.167715	0.360873
STOM	P27105	S141	STOM_S141	P27105_S141	BG2	Unflavored e-cig - Air	1.89301	0.217283	0.416542
MARK3	P27448	S469	MARK3_S469	P27448_S469	BG2	Unflavored e-cig - Air	-3.30608	0.0158716	0.0895326
MARK3	P27448	S476	MARK3_S476	P27448_S476	BG2	Unflavored e-cig - Air	-1.40506	0.181062	0.376939
MARK3	P27448	S598	MARK3_S598	P27448_S598	BG2	Unflavored e-cig - Air	-0.850477	0.179256	0.37443
MARK3	P27448	S601	MARK3_S601	P27448_S601	BG2	Unflavored e-cig - Air	-0.894519	0.203368	0.400819
MARK3	P27448	T507	MARK3_T507	P27448_T507	BG2	Unflavored e-cig - Air	0.450487	0.809699	0.889157
MARK3	P27448	T602	MARK3_T602	P27448_T602	BG2	Unflavored e-cig - Air	-0.884709	0.206994	0.405707
MAP4	P27816	S1073	MAP4_S1073	P27816_S1073	BG2	Unflavored e-cig - Air	-3.23599	0.0248458	0.115147
MAP4	P27816	S280	MAP4_S280	P27816_S280	BG2	Unflavored e-cig - Air	-2.361	0.129932	0.310111
MAP4	P27816	S358	MAP4_S358	P27816_S358	BG2	Unflavored e-cig - Air	-2.79855	0.0388712	0.152986
MAP4	P27816	S787	MAP4_S787	P27816_S787	BG2	Unflavored e-cig - Air	0.830601	0.46652	0.647522
MAP4	P27816	S789	MAP4_S789	P27816_S789	BG2	Unflavored e-cig - Air	1.4967	0.106568	0.278037
MAP4	P27816	S825	MAP4_S825	P27816_S825	BG2	Unflavored e-cig - Air	-0.67117	0.327927	0.533056
MAP4	P27816	S827	MAP4_S827	P27816_S827	BG2	Unflavored e-cig - Air	#NAME?		0
MAP4	P27816	S928	MAP4_S928	P27816_S928	BG2	Unflavored e-cig - Air	0.468752	0.417032	0.60713
MAP4	P27816	S941	MAP4_S941	P27816_S941	BG2	Unflavored e-cig - Air	0.2596	0.46143	0.643633
MAP4	P27816	T521	MAP4_T521	P27816_T521	BG2	Unflavored e-cig - Air	-2.57413	0.329826	0.534531
MAP4	P27816	T925	MAP4_T925	P27816_T925	BG2	Unflavored e-cig - Air	0.0357782	0.949926	0.968493
MAP4	P27816	T927	MAP4_T927	P27816_T927	BG2	Unflavored e-cig - Air	-0.345001	0.571562	0.729849
MAP4	P27816	T942	MAP4_T942	P27816_T942	BG2	Unflavored e-cig - Air	0.0352469	0.895399	0.938041
CANX	P27824	S554	CANX_S554	P27824_S554	BG2	Unflavored e-cig - Air	-0.425492	0.382321	0.579801
CANX	P27824	S564	CANX_S564	P27824_S564	BG2	Unflavored e-cig - Air	-2.1946	0.016966	0.0921685
CANX	P27824	S583	CANX_S583	P27824_S583	BG2	Unflavored e-cig - Air	-1.599	0.000411888	0.0153942
CANX	P27824	T562	CANX_T562	P27824_T562	BG2	Unflavored e-cig - Air	-0.276335	0.537101	0.702237
ITPKB	P27987	S31	ITPKB_S31	P27987_S31	BG2	Unflavored e-cig - Air	0.73674	0.205941	0.404134
ITPKB	P27987	T33	ITPKB_T33	P27987_T33	BG2	Unflavored e-cig - Air	0.0414762	0.940733	0.964371
PSMA5	P28066	S16	PSMA5_S16	P28066_S16	BG2	Unflavored e-cig - Air	0.785977	0.424771	0.613811
ITPRID2	P28290	S1131	ITPRID2_S1131	P28290_S1131	BG2	Unflavored e-cig - Air	0.433344	0.356857	0.55739
ITPRID2	P28290	S1134	ITPRID2_S1134	P28290_S1134	BG2	Unflavored e-cig - Air	0.330188	0.45818	0.641036
ITPRID2	P28290	S1161	ITPRID2_S1161	P28290_S1161	BG2	Unflavored e-cig - Air	-0.244021	0.821908	0.896627
ITPRID2	P28290	S668	ITPRID2_S668	P28290_S668	BG2	Unflavored e-cig - Air	0.523945	0.434812	0.621936
ITPRID2	P28290	S737	ITPRID2_S737	P28290_S737	BG2	Unflavored e-cig - Air	#NAME?		0
ITPRID2	P28290	S739	ITPRID2_S739	P28290_S739	BG2	Unflavored e-cig - Air	-2.80869	0.00863729	0.064885
ITPRID2	P28290	T1132	ITPRID2_T1132	P28290_T1132	BG2	Unflavored e-cig - Air	0.279727	0.616107	0.760492
ITPRID2	P28290	T1140	ITPRID2_T1140	P28290_T1140	BG2	Unflavored e-cig - Air	1.6542	0.0602599	0.199061
ITPRID2	P28290	T1156	ITPRID2_T1156	P28290_T1156	BG2	Unflavored e-cig - Air	-0.294793	0.65166	0.78649
ITPRID2	P28290	T1158	ITPRID2_T1158	P28290_T1158	BG2	Unflavored e-cig - Air	-1.00589	0.198171	0.395505
ITPRID2	P28290	T291	ITPRID2_T291	P28290_T291	BG2	Unflavored e-cig - Air	1.09175	0.154728	0.346891
SMARCA1	P28370	S119	SMARCA1_S119	P28370_S119	BG2	Unflavored e-cig - Air	0.310056	0.589532	0.740432
SMARCA1	P28370	T118	SMARCA1_T118	P28370_T118	BG2	Unflavored e-cig - Air	0.00748271	0.995185	0.996418
ERCC5	P28715	S382	ERCC5_S382	P28715_S382	BG2	Unflavored e-cig - Air	0.307519	0.306634	0.511557
ERCC5	P28715	S384	ERCC5_S384	P28715_S384	BG2	Unflavored e-cig - Air	-0.358	0.214773	0.414324
EPHA2	P29317	S901	EPHA2_S901	P29317_S901	BG2	Unflavored e-cig - Air	-0.713737	0.616805	0.760919
KDM5A	P29375	S1329	KDM5A_S1329	P29375_S1329	BG2	Unflavored e-cig - Air	0.806024	0.0586987	0.195905
KDM5A	P29375	S1330	KDM5A_S1330	P29375_S1330	BG2	Unflavored e-cig - Air	0.944311	0.122484	0.299066
KDM5A	P29375	S1331	KDM5A_S1331	P29375_S1331	BG2	Unflavored e-cig - Air	0.842736	0.116195	0.291299
SERPINB3	P29508	T63	SERPINB3_T63	P29508_T63	BG2	Unflavored e-cig - Air	-5.41016	0.00074243	0.0209696
SERPINB3	P29508	T66	SERPINB3_T66	P29508_T66	BG2	Unflavored e-cig - Air	-1.72265	0.280243	0.484137
SERPINB3	P29508	T67	SERPINB3_T67	P29508_T67	BG2	Unflavored e-cig - Air	-0.932369	0.536797	0.702108
SERPINB3	P29508	T72	SERPINB3_T72	P29508_T72	BG2	Unflavored e-cig - Air	0.765033	0.267457	0.470597
SERPINB3	P29508	Y73	SERPINB3_Y73	P29508_Y73	BG2	Unflavored e-cig - Air	2.56097	0.0128801	0.0800274
PML	P29590	S403	PML_S403	P29590_S403	BG2	Unflavored e-cig - Air	1.69266	0.0123501	0.0780591
PML	P29590	S504	PML_S504	P29590_S504	BG2	Unflavored e-cig - Air	0.593013	0.38397	0.580804
PML	P29590	S505	PML_S505	P29590_S505	BG2	Unflavored e-cig - Air	0.636993	0.332996	0.537513
PML	P29590	T867	PML_T867	P29590_T867	BG2	Unflavored e-cig - Air	0.370564	0.383127	0.580114
EEF1D	P29692	S118	EEF1D_S118	P29692_S118	BG2	Unflavored e-cig - Air	-0.404324	0.418813	0.608763
EEF1D	P29692	S119	EEF1D_S119	P29692_S119	BG2	Unflavored e-cig - Air	-2.10906	0.0235477	0.11158
EEF1D	P29692	S133	EEF1D_S133	P29692_S133	BG2	Unflavored e-cig - Air	-0.0832427	0.821487	0.896621
EEF1D	P29692	T125	EEF1D_T125	P29692_T125	BG2	Unflavored e-cig - Air	0.260946	0.644332	0.781316
EEF1D	P29692	T129	EEF1D_T129	P29692_T129	BG2	Unflavored e-cig - Air	0.294252	0.597118	0.7461
MARCKS	P29966	S134	MARCKS_S134	P29966_S134	BG2	Unflavored e-cig - Air	-0.142463
MARCKS	P29966	S145	MARCKS_S145	P29966_S145	BG2	Unflavored e-cig - Air	1.11186	0.00020414	0.0120915
MARCKS	P29966	S147	MARCKS_S147	P29966_S147	BG2	Unflavored e-cig - Air	1.08853	0.00362413	0.0433338
MARCKS	P29966	S170	MARCKS_S170	P29966_S170	BG2	Unflavored e-cig - Air	-1.83434	0.0168258	0.0918391
MARCKS	P29966	S26	MARCKS_S26	P29966_S26	BG2	Unflavored e-cig - Air	-0.894521	0.228866	0.428824
MARCKS	P29966	T150	MARCKS_T150	P29966_T150	BG2	Unflavored e-cig - Air	1.24141	0.00356379	0.0432264
PRDX6	P30041	T221	PRDX6_T221	P30041_T221	BG2	Unflavored e-cig - Air	1.96954	0.0129749	0.0804617
NKTR	P30414	S1146	NKTR_S1146	P30414_S1146	BG2	Unflavored e-cig - Air	2.02468	0.00179555	0.0318042
NKTR	P30414	S244	NKTR_S244	P30414_S244	BG2	Unflavored e-cig - Air	1.98134	0.0436498	0.164239
NKTR	P30414	S379	NKTR_S379	P30414_S379	BG2	Unflavored e-cig - Air	-2.91063	0.00199797	0.0330509
NKTR	P30414	S390	NKTR_S390	P30414_S390	BG2	Unflavored e-cig - Air	#NAME?		0
NKTR	P30414	S463	NKTR_S463	P30414_S463	BG2	Unflavored e-cig - Air	-4.22719	0.00384719	0.0440196
NKTR	P30414	S468	NKTR_S468	P30414_S468	BG2	Unflavored e-cig - Air	-4.4492	0.00115029	0.0259237
NKTR	P30414	S471	NKTR_S471	P30414_S471	BG2	Unflavored e-cig - Air	-3.73482	0.0583725	0.195421
NKTR	P30414	T1145	NKTR_T1145	P30414_T1145	BG2	Unflavored e-cig - Air	1.8946	0.00423995	0.0462269
NKTR	P30414	T472	NKTR_T472	P30414_T472	BG2	Unflavored e-cig - Air	-3.9967	0.00779742	0.0616549
NMT1	P30419	S47	NMT1_S47	P30419_S47	BG2	Unflavored e-cig - Air	0.758571	0.0745824	0.226372
CLIP1	P30622	S143	CLIP1_S143	P30622_S143	BG2	Unflavored e-cig - Air	-1.8455	0.0554429	0.188983
CLIP1	P30622	S195	CLIP1_S195	P30622_S195	BG2	Unflavored e-cig - Air	-0.0611208	0.935111	0.961268
CLIP1	P30622	S197	CLIP1_S197	P30622_S197	BG2	Unflavored e-cig - Air	-1.55367	0.38625	0.58289
CLIP1	P30622	S200	CLIP1_S200	P30622_S200	BG2	Unflavored e-cig - Air	-0.195212	0.886104	0.932168
CLIP1	P30622	S204	CLIP1_S204	P30622_S200;P30622_S204	BG2	Unflavored e-cig - Air	#NAME?		0
CLIP1	P30622	S204	CLIP1_S204	P30622_S204	BG2	Unflavored e-cig - Air	-2.25412	0.211675	0.411392
CLIP1	P30622	T191	CLIP1_T191	P30622_T191	BG2	Unflavored e-cig - Air	-0.0830208	0.919178	0.951391
ALDH3A1	P30838	S2	ALDH3A1_S2	P30838_S2	BG2	Unflavored e-cig - Air	-1.59487	0.0258745	0.117856
ALDH3A1	P30838	S446	ALDH3A1_S446	P30838_S446	BG2	Unflavored e-cig - Air	#NAME?		0
POLR2B	P30876	T331	POLR2B_T331	P30876_T331	BG2	Unflavored e-cig - Air	-0.418951	0.678658	0.802625
AKT1	P31749	S122	AKT1_S122	P31749_S122	BG2	Unflavored e-cig - Air	#NAME?		0
AKT1	P31749	S124	AKT1_S124	P31749_S124	BG2	Unflavored e-cig - Air	#NAME?		0
HNRNPH1	P31943	S104	HNRNPH1_S104	P31943_S104;P55795_S104	BG2	Unflavored e-cig - Air	-2.78365	0.021273	0.106013
HNRNPH1	P31943	T100	HNRNPH1_T100	P31943_T100;P55795_T100	BG2	Unflavored e-cig - Air	-2.96445	0.0204432	0.103097
HNRNPH1	P31943	T107	HNRNPH1_T107	P31943_T107;P55795_T107	BG2	Unflavored e-cig - Air	-2.02363	0.0564343	0.191309
S100A11	P31949	S5	S100A11_S5	P31949_S5	BG2	Unflavored e-cig - Air	0.983786	0.03305	0.138094
S100A11	P31949	S6	S100A11_S6	P31949_S6	BG2	Unflavored e-cig - Air	1.42891	0.0162382	0.0903023
ELF1	P32519	S163	ELF1_S163	P32519_S163	BG2	Unflavored e-cig - Air	0.838764	0.268731	0.471746
ELF1	P32519	S167	ELF1_S167	P32519_S167	BG2	Unflavored e-cig - Air	1.34139	0.00943077	0.0681037
ELF1	P32519	S168	ELF1_S168	P32519_S168	BG2	Unflavored e-cig - Air	1.2047	0.128809	0.308697
ELF1	P32519	S187	ELF1_S187	P32519_S187	BG2	Unflavored e-cig - Air	-2.34626	0.00210418	0.0335995
ELF1	P32519	S432	ELF1_S432	P32519_S432	BG2	Unflavored e-cig - Air	0.785129	0.217296	0.416542
ELF1	P32519	Y160	ELF1_Y160	P32519_Y160	BG2	Unflavored e-cig - Air	-0.146015	0.841073	0.906375
KIF5B	P33176	T614	KIF5B_T614	P33176_T614	BG2	Unflavored e-cig - Air	-1.25061	0.370018	0.569285
LSP1	P33241	S252	LSP1_S252	P33241_S252	BG2	Unflavored e-cig - Air	-2.75342	0.0601208	0.198805
ABCC1	P33527	S278	ABCC1_S278	P33527_S278	BG2	Unflavored e-cig - Air	-0.539112	0.671182	0.798309
ABCC1	P33527	S915	ABCC1_S915	P33527_S915	BG2	Unflavored e-cig - Air	0.326785	0.729175	0.836818
ABCC1	P33527	S916	ABCC1_S916	P33527_S916	BG2	Unflavored e-cig - Air	-0.877102	0.326527	0.531449
ABCC1	P33527	S917	ABCC1_S917	P33527_S917	BG2	Unflavored e-cig - Air	-0.329509	0.557667	0.718667
ABCC1	P33527	S918	ABCC1_S918	P33527_S918	BG2	Unflavored e-cig - Air	0.955761	0.493274	0.667271
ABCC1	P33527	S919	ABCC1_S919	P33527_S919	BG2	Unflavored e-cig - Air	0.912648	0.288875	0.492157
ABCC1	P33527	S921	ABCC1_S921	P33527_S921	BG2	Unflavored e-cig - Air	0.33474	0.704159	0.820039
ABCC1	P33527	S930	ABCC1_S930	P33527_S930	BG2	Unflavored e-cig - Air	0.238183	0.772063	0.867628
ABCC1	P33527	T931	ABCC1_T931	P33527_T931	BG2	Unflavored e-cig - Air	0.703011	0.262069	0.464655
ABCC1	P33527	Y277	ABCC1_Y277	P33527_Y277	BG2	Unflavored e-cig - Air	#NAME?		0
ABCC1	P33527	Y920	ABCC1_Y920	P33527_Y920	BG2	Unflavored e-cig - Air	0.162695	0.909806	0.945578
CTNNA1	P35221	S652	CTNNA1_S652	P35221_S652	BG2	Unflavored e-cig - Air	-2.41182	0.0345397	0.141933
CTNNA1	P35221	T658	CTNNA1_T658	P35221_S652;P35221_T658	BG2	Unflavored e-cig - Air	-3.38921	0.00681134	0.0569196
CTNNA1	P35221	S655	CTNNA1_S655	P35221_S655	BG2	Unflavored e-cig - Air	-1.77765	0.224136	0.423274
CTNNA1	P35221	T654	CTNNA1_T654	P35221_T654	BG2	Unflavored e-cig - Air	-1.86858	0.105985	0.277087
CTNNA1	P35221	T658	CTNNA1_T658	P35221_T658	BG2	Unflavored e-cig - Air	-1.68197	0.101078	0.270265
CTNNB1	P35222	S191	CTNNB1_S191	P35222_S191	BG2	Unflavored e-cig - Air	-1.62669	0.0387176	0.152512
CTNNB1	P35222	S552	CTNNB1_S552	P35222_S552	BG2	Unflavored e-cig - Air	-1.43021	0.406319	0.599428
CTNNB1	P35222	T551	CTNNB1_T551	P35222_T551	BG2	Unflavored e-cig - Air	-1.68063	0.393956	0.589431
CTNNB1	P35222	T556	CTNNB1_T556	P35222_T556	BG2	Unflavored e-cig - Air	-2.09242	0.262056	0.464655
GTF2F1	P35269	S385	GTF2F1_S385	P35269_S385	BG2	Unflavored e-cig - Air	-0.786903	0.333117	0.537574
GTF2F1	P35269	S391	GTF2F1_S391	P35269_S391	BG2	Unflavored e-cig - Air	0.33557	0.497284	0.67037
GTF2F1	P35269	S433	GTF2F1_S433	P35269_S433	BG2	Unflavored e-cig - Air	0.878219	0.347196	0.550139
PTGER4	P35408	S245	PTGER4_S245	P35408_S245	BG2	Unflavored e-cig - Air	0.243949	0.731683	0.838597
MYH9	P35579	S1943	MYH9_S1943	P35579_S1943	BG2	Unflavored e-cig - Air	-0.367073	0.563859	0.723476
MYH10	P35580	S1935	MYH10_S1935	P35580_S1935	BG2	Unflavored e-cig - Air	2.6745	0.0939009	0.256868
MYH10	P35580	S1937	MYH10_S1937	P35580_S1937	BG2	Unflavored e-cig - Air	2.19319	0.0779809	0.232863
MYH10	P35580	S1938	MYH10_S1938	P35580_S1938	BG2	Unflavored e-cig - Air	-0.162311	0.835882	0.90349
MYH10	P35580	S1939	MYH10_S1939	P35580_S1939	BG2	Unflavored e-cig - Air	0.94333	0.214471	0.414213
MYH10	P35580	S1975	MYH10_S1975	P35580_S1975	BG2	Unflavored e-cig - Air	0.0439586	0.960687	0.974855
COPB2	P35606	S859	COPB2_S859	P35606_S859	BG2	Unflavored e-cig - Air	-3.49509	0.104258	0.27463
COPB2	P35606	S867	COPB2_S867	P35606_S867	BG2	Unflavored e-cig - Air	-2.78141	0.10814	0.279655
COPB2	P35606	T861	COPB2_T861	P35606_T861	BG2	Unflavored e-cig - Air	-2.346	0.106411	0.277864
COPB2	P35606	T869	COPB2_T869	P35606_T869	BG2	Unflavored e-cig - Air	-2.78254	0.110345	0.28277
ADD1	P35611	S12	ADD1_S12	P35611_S12	BG2	Unflavored e-cig - Air	-0.722397	0.0626843	0.203842
ADD1	P35611	S353	ADD1_S353	P35611_S353	BG2	Unflavored e-cig - Air	-1.1796	0.125475	0.304073
ADD1	P35611	S355	ADD1_S355	P35611_S355	BG2	Unflavored e-cig - Air	0.361672	0.526733	0.693306
ADD1	P35611	S358	ADD1_S358	P35611_S358	BG2	Unflavored e-cig - Air	1.31239	0.0168809	0.0919844
ADD1	P35611	S457	ADD1_S457	P35611_S457	BG2	Unflavored e-cig - Air	-2.43663	0.0473893	0.172102
ADD1	P35611	S464	ADD1_S464	P35611_S464	BG2	Unflavored e-cig - Air	-2.33973	0.0143102	0.0848384
ADD1	P35611	S465	ADD1_S465	P35611_S465	BG2	Unflavored e-cig - Air	-1.50089	0.014777	0.0863392
ADD1	P35611	S586	ADD1_S586	P35611_S586	BG2	Unflavored e-cig - Air	0.483875	0.339606	0.543436
ADD1	P35611	S726	ADD1_S726	P35611_S726	BG2	Unflavored e-cig - Air	-0.642792	0.361471	0.561883
ADD1	P35611	T11	ADD1_T11	P35611_T11	BG2	Unflavored e-cig - Air	-0.772221	0.269473	0.472344
ADD1	P35611	T16	ADD1_T16	P35611_T16	BG2	Unflavored e-cig - Air	-2.36969	0.0396897	0.155194
ADD1	P35611	T17	ADD1_T17	P35611_T17	BG2	Unflavored e-cig - Air	-2.50335	0.0197366	0.100676
ADD1	P35611	T364	ADD1_T364	P35611_T364	BG2	Unflavored e-cig - Air	1.55074	0.0901409	0.251958
NUP214	P35658	S430	NUP214_S430	P35658_S430	BG2	Unflavored e-cig - Air	1.40468	0.0614366	0.201556
NUP214	P35658	S433	NUP214_S433	P35658_S433	BG2	Unflavored e-cig - Air	1.56764	0.211459	0.411096
NUP214	P35658	S646	NUP214_S646	P35658_S646	BG2	Unflavored e-cig - Air	0.0577437	0.957029	0.972975
NUP214	P35658	S648	NUP214_S648	P35658_S648	BG2	Unflavored e-cig - Air	#NAME?		0
NUP214	P35658	S655	NUP214_S655	P35658_S655	BG2	Unflavored e-cig - Air	0.0354304	0.948177	0.96839
NUP214	P35658	S656	NUP214_S656	P35658_S656	BG2	Unflavored e-cig - Air	0.0214869	0.970025	0.979719
NUP214	P35658	S657	NUP214_S657	P35658_S657	BG2	Unflavored e-cig - Air	0.0598423	0.910513	0.946056
NUP214	P35658	S678	NUP214_S678	P35658_S678	BG2	Unflavored e-cig - Air	0.0470005	0.94926	0.968414
NUP214	P35658	T434	NUP214_T434	P35658_T434	BG2	Unflavored e-cig - Air	0.952302	0.432825	0.620734
NUP214	P35658	T437	NUP214_T437	P35658_T437	BG2	Unflavored e-cig - Air	#NAME?		0
SOX5	P35711	S439	SOX5_S439	P35711_S439	BG2	Unflavored e-cig - Air	-0.960108	0.138067	0.32139
SOX5	P35711	S441	SOX5_S441	P35711_S441	BG2	Unflavored e-cig - Air	-0.272812	0.677514	0.80172
MYH11	P35749	S49	MYH11_S49	P35749_S49	BG2	Unflavored e-cig - Air	2.09549	0.0831516	0.241944
MAP2K2	P36507	T394	MAP2K2_T394	P36507_T394	BG2	Unflavored e-cig - Air	-0.126121	0.759892	0.859113
MAP2K2	P36507	T396	MAP2K2_T396	P36507_T396	BG2	Unflavored e-cig - Air	0.973194	0.102419	0.272388
MAP2K2	P36507	T398	MAP2K2_T398	P36507_T398	BG2	Unflavored e-cig - Air	-1.12626	0.15756	0.350209
RPL4	P36578	S295	RPL4_S295	P36578_S295	BG2	Unflavored e-cig - Air	-0.622853	0.0964499	0.262007
TAGLN2	P37802	S185	TAGLN2_S185	P37802_S185	BG2	Unflavored e-cig - Air	-2.42243	0.157073	0.349762
TALDO1	P37837	S237	TALDO1_S237	P37837_S237	BG2	Unflavored e-cig - Air	-0.0122225	0.992014	0.994461
TALDO1	P37837	S3	TALDO1_S3	P37837_S3	BG2	Unflavored e-cig - Air	1.03116	0.00138005	0.0281582
TALDO1	P37837	S4	TALDO1_S4	P37837_S4	BG2	Unflavored e-cig - Air	1.03026	0.00129914	0.027282
RBMX	P38159	S88	RBMX_S88	P38159_S88	BG2	Unflavored e-cig - Air	#NAME?		0
RBMX	P38159	S91	RBMX_S91	P38159_S91	BG2	Unflavored e-cig - Air	-0.656321	0.320393	0.525234
RBMX	P38159	T85	RBMX_T85	P38159_T85	BG2	Unflavored e-cig - Air	-2.74608	0.000612785	0.0193857
COIL	P38432	S305	COIL_S305	P38432_S305	BG2	Unflavored e-cig - Air	-0.356776	0.511196	0.681214
COIL	P38432	S568	COIL_S568	P38432_S568	BG2	Unflavored e-cig - Air	-1.84782	0.0589813	0.196544
COIL	P38432	T303	COIL_T303	P38432_T303	BG2	Unflavored e-cig - Air	0.629405	0.294701	0.498595
COIL	P38432	T570	COIL_T570	P38432_T570	BG2	Unflavored e-cig - Air	-1.92678	0.0273978	0.122298
CDKN1A	P38936	S130	CDKN1A_S130	P38936_S130	BG2	Unflavored e-cig - Air	0.911322	0.0908686	0.252762
CAP2	P40123	S309	CAP2_S309	P40123_S309	BG2	Unflavored e-cig - Air	1.44423	0.0799233	0.236418
CAP2	P40123	S312	CAP2_S312	P40123_S312	BG2	Unflavored e-cig - Air	1.47515	0.0118715	0.0766315
CAP2	P40123	T311	CAP2_T311	P40123_T311	BG2	Unflavored e-cig - Air	1.01811	0.0623751	0.203245
CAP2	P40123	Y316	CAP2_Y316	P40123_Y316	BG2	Unflavored e-cig - Air	-0.801047	0.438453	0.624479
TXLNA	P40222	S514	TXLNA_S514	P40222_S514	BG2	Unflavored e-cig - Air	1.99437	0.0443086	0.165813
TXLNA	P40222	S515	TXLNA_S515	P40222_S515	BG2	Unflavored e-cig - Air	1.20531	0.0461815	0.169332
PSMB10	P40306	S229	PSMB10_S229	P40306_S229	BG2	Unflavored e-cig - Air	0.131198	0.804833	0.886724
PSMB10	P40306	S230	PSMB10_S230	P40306_S230	BG2	Unflavored e-cig - Air	0.224281	0.690982	0.811435
PSMB10	P40306	T232	PSMB10_T232	P40306_T232	BG2	Unflavored e-cig - Air	0.471305	0.393656	0.589254
PBX2	P40425	S330	PBX2_S330	P40425_S330	BG2	Unflavored e-cig - Air	1.08283	0.166262	0.359567
USP8	P40818	S389	USP8_S389	P40818_S389	BG2	Unflavored e-cig - Air	-1.38207	0.0907158	0.252695
USP8	P40818	S392	USP8_S392	P40818_S392	BG2	Unflavored e-cig - Air	-0.959141	0.452011	0.635497
USP8	P40818	S584	USP8_S584	P40818_S584	BG2	Unflavored e-cig - Air	-0.522717	0.299743	0.503965
USP8	P40818	S716	USP8_S716	P40818_S716	BG2	Unflavored e-cig - Air	-1.56507	0.542793	0.706263
USP8	P40818	S718	USP8_S718	P40818_S718	BG2	Unflavored e-cig - Air	#NAME?		0
USP8	P40818	S719	USP8_S719	P40818_S719	BG2	Unflavored e-cig - Air	0.818404	0.6569	0.790054
USP8	P40818	Y717	USP8_Y717	P40818_Y717	BG2	Unflavored e-cig - Air	#NAME?		0
PEX19	P40855	T154	PEX19_T154	P40855_T154	BG2	Unflavored e-cig - Air	#NAME?		0
MDH1	P40925	S242	MDH1_S242	P40925_S242	BG2	Unflavored e-cig - Air	-0.106225	0.900107	0.941597
ETV3	P41162	S132	ETV3_S132	P41162_S132	BG2	Unflavored e-cig - Air	-0.472412	0.721199	0.831552
ETV3	P41162	S133	ETV3_S133	P41162_S133	BG2	Unflavored e-cig - Air	-1.22321	0.275563	0.47861
ETV3	P41162	S139	ETV3_S139	P41162_S139	BG2	Unflavored e-cig - Air	-1.05247	0.279024	0.482458
ETV3	P41162	S147	ETV3_S147	P41162_S147	BG2	Unflavored e-cig - Air	#NAME?		0
ETV3	P41162	S148	ETV3_S148	P41162_S148	BG2	Unflavored e-cig - Air	#NAME?		0
ETV3	P41162	T145	ETV3_T145	P41162_T145	BG2	Unflavored e-cig - Air	#NAME?		0
ETV6	P41212	S213	ETV6_S213	P41212_S213	BG2	Unflavored e-cig - Air	0.358844	0.610374	0.756158
P2RY2	P41231	T330	P2RY2_T330	P41231_T330	BG2	Unflavored e-cig - Air	-0.602645	0.722042	0.831731
ELK3	P41970	S396	ELK3_S396	P41970_S396	BG2	Unflavored e-cig - Air	0.107409	0.89881	0.940544
TMPO	P42166	S351	TMPO_S351	P42166_S351	BG2	Unflavored e-cig - Air	-0.461262	0.526901	0.693387
TMPO	P42167	S156	TMPO_S156	P42167_S156	BG2	Unflavored e-cig - Air	1.36276	0.00480458	0.0483226
TMPO	P42167	S158	TMPO_S158	P42167_S158	BG2	Unflavored e-cig - Air	-3.90134	0.00804557	0.0625465
TMPO	P42167	T160	TMPO_T160	P42167_T160	BG2	Unflavored e-cig - Air	-3.88877	0.00511645	0.0494667
TMPO	P42167	T208	TMPO_T208	P42167_T208	BG2	Unflavored e-cig - Air	0.279426	0.205429	0.403375
PI4KA	P42356	S256	PI4KA_S256	P42356_S256	BG2	Unflavored e-cig - Air	-1.77169	0.00838387	0.0636238
PI4KA	P42356	S257	PI4KA_S257	P42356_S257	BG2	Unflavored e-cig - Air	-1.56201	0.0644804	0.206977
PI4KA	P42356	S260	PI4KA_S260	P42356_S260	BG2	Unflavored e-cig - Air	-1.2655	0.144539	0.331634
PI4KA	P42356	S262	PI4KA_S262	P42356_S262	BG2	Unflavored e-cig - Air	-1.03014	0.159494	0.353168
PI4KA	P42356	S265	PI4KA_S265	P42356_S265	BG2	Unflavored e-cig - Air	0.175434	0.898697	0.940544
PI4KA	P42356	T255	PI4KA_T255	P42356_T255	BG2	Unflavored e-cig - Air	-1.47899	0.0925249	0.25553
ABL2	P42684	S618	ABL2_S618	P42684_S618	BG2	Unflavored e-cig - Air	1.29863	0.0924985	0.25553
ABL2	P42684	S620	ABL2_S620	P42684_S620	BG2	Unflavored e-cig - Air	1.45362	0.0405994	0.157055
ABL2	P42684	S781	ABL2_S781	P42684_S781	BG2	Unflavored e-cig - Air	0.861471	0.174077	0.368673
ABL2	P42684	S783	ABL2_S783	P42684_S783	BG2	Unflavored e-cig - Air	#NAME?		0
ABL2	P42684	S785	ABL2_S785	P42684_S785	BG2	Unflavored e-cig - Air	0.861471	0.174077	0.368673
ABL2	P42684	S786	ABL2_S786	P42684_S786	BG2	Unflavored e-cig - Air	-0.314216	0.664837	0.793452
ABL2	P42684	S936	ABL2_S936	P42684_S936	BG2	Unflavored e-cig - Air	#NAME?		0
ABL2	P42684	T784	ABL2_T784	P42684_T784	BG2	Unflavored e-cig - Air	#NAME?		0
ABL2	P42684	T938	ABL2_T938	P42684_T938	BG2	Unflavored e-cig - Air	-0.761329	0.392683	0.588674
FRK	P42685	S62	FRK_S62	P42685_S62	BG2	Unflavored e-cig - Air	-0.107225	0.903336	0.942393
HTT	P42858	S1199	HTT_S1199	P42858_S1199	BG2	Unflavored e-cig - Air	-1.00067	0.152333	0.343426
HTT	P42858	S1874	HTT_S1874	P42858_S1874	BG2	Unflavored e-cig - Air	-2.82857	0.0939593	0.256868
HTT	P42858	S1880	HTT_S1880	P42858_S1880	BG2	Unflavored e-cig - Air	#NAME?		0
MATR3	P43243	S596	MATR3_S596	P43243_S596	BG2	Unflavored e-cig - Air	1.0047	0.0740489	0.225281
MATR3	P43243	S598	MATR3_S598	P43243_S598	BG2	Unflavored e-cig - Air	0.820276	0.0894761	0.251053
MATR3	P43243	S604	MATR3_S604	P43243_S604	BG2	Unflavored e-cig - Air	1.02943	0.0204943	0.103238
MATR3	P43243	S606	MATR3_S606	P43243_S606	BG2	Unflavored e-cig - Air	1.63946	0.0665037	0.210829
MATR3	P43243	S9	MATR3_S9	P43243_S9	BG2	Unflavored e-cig - Air	Inf		0
MATR3	P43243	T396	MATR3_T396	P43243_T396	BG2	Unflavored e-cig - Air	0.0896297	0.951106	0.968953
MATR3	P43243	Y597	MATR3_Y597	P43243_Y597	BG2	Unflavored e-cig - Air	1.60323	0.0622027	0.202991
ALDH3B1	P43353	S278	ALDH3B1_S278	P43353_S278	BG2	Unflavored e-cig - Air	-2.38331	0.0215762	0.107026
ALDH3B1	P43353	S279	ALDH3B1_S279	P43353_S279	BG2	Unflavored e-cig - Air	-2.95811	0.0012981	0.027282
VDAC2	P45880	S115	VDAC2_S115	P45880_S115	BG2	Unflavored e-cig - Air	-0.37175	0.141488	0.326838
VDAC2	P45880	T112	VDAC2_T112	P45880_T112	BG2	Unflavored e-cig - Air	#NAME?		0
VDAC2	P45880	T113	VDAC2_T113	P45880_T113	BG2	Unflavored e-cig - Air	#NAME?		0
VDAC2	P45880	T118	VDAC2_T118	P45880_T118	BG2	Unflavored e-cig - Air	-0.319166	0.865486	0.922657
USP5	P45974	S783	USP5_S783	P45974_S783	BG2	Unflavored e-cig - Air	-1.05646	0.0154727	0.0885208
USP5	P45974	S785	USP5_S785	P45974_S785	BG2	Unflavored e-cig - Air	-0.156827	0.90571	0.944099
USP5	P45974	S787	USP5_S787	P45974_S787	BG2	Unflavored e-cig - Air	-0.453513	0.677058	0.801612
MKI67	P46013	S584	MKI67_S584	P46013_S584	BG2	Unflavored e-cig - Air	-2.18121	0.00242341	0.0360336
PHKA2	P46019	S5	PHKA2_S5	P46019_S5;P46020_S5	BG2	Unflavored e-cig - Air	-0.634444	0.260577	0.463988
PHKA2	P46019	S7	PHKA2_S7	P46019_S7;P46020_S7	BG2	Unflavored e-cig - Air	-2.03385	0.00690634	0.0574906
NOP2	P46087	S786	NOP2_S786	P46087_S786	BG2	Unflavored e-cig - Air	-1.33481	0.10423	0.27463
NOP2	P46087	T784	NOP2_T784	P46087_T784	BG2	Unflavored e-cig - Air	-0.298827	0.663832	0.792826
ATRX	P46100	S598	ATRX_S598	P46100_S598	BG2	Unflavored e-cig - Air	-1.97401	0.0141951	0.0846213
CRK	P46108	S40	CRK_S40	P46108_S40	BG2	Unflavored e-cig - Air	-1.39454	0.336497	0.541005
CRK	P46108	S41	CRK_S41	P46108_S41	BG2	Unflavored e-cig - Air	-0.0222304	0.984909	0.989999
CRK	P46108	S43	CRK_S43	P46108_S43	BG2	Unflavored e-cig - Air	0.927405	0.593795	0.743594
CRK	P46108	T42	CRK_T42	P46108_T42	BG2	Unflavored e-cig - Air	-0.164398	0.881416	0.931384
BAG6	P46379	S1081	BAG6_S1081	P46379_S1081	BG2	Unflavored e-cig - Air	-0.746569	0.297895	0.502615
BAG6	P46379	S1084	BAG6_S1084	P46379_S1084	BG2	Unflavored e-cig - Air	-1.67942	0.163508	0.356926
BAG6	P46379	S1086	BAG6_S1086	P46379_S1086	BG2	Unflavored e-cig - Air	-1.4219	0.155152	0.34748
BAG6	P46379	S1117	BAG6_S1117	P46379_S1117	BG2	Unflavored e-cig - Air	#NAME?		0
BAG6	P46379	S964	BAG6_S964	P46379_S964	BG2	Unflavored e-cig - Air	-1.16484	0.47106	0.650044
BAG6	P46379	S973	BAG6_S973	P46379_S973	BG2	Unflavored e-cig - Air	-1.65953	0.395533	0.591243
BAG6	P46379	T1080	BAG6_T1080	P46379_T1080	BG2	Unflavored e-cig - Air	-0.703001	0.273483	0.476276
BAG6	P46379	Y1116	BAG6_Y1116	P46379_Y1116	BG2	Unflavored e-cig - Air	#NAME?		0
CDKN1B	P46527	S10	CDKN1B_S10	P46527_S10	BG2	Unflavored e-cig - Air	0.783631	0.0166484	0.0912508
CDKN1B	P46527	S12	CDKN1B_S12	P46527_S12	BG2	Unflavored e-cig - Air	-0.185106	0.842093	0.907323
RPS10	P46783	T159	RPS10_T159	P46783_T148;Q9NQ39_T159	BG2	Unflavored e-cig - Air	-0.566373	0.593637	0.743541
MAP1B	P46821	S1252	MAP1B_S1252	P46821_S1252	BG2	Unflavored e-cig - Air	#NAME?		0
MAP1B	P46821	S1256	MAP1B_S1256	P46821_S1256	BG2	Unflavored e-cig - Air	0.405348	0.467908	0.648006
MAP1B	P46821	S1258	MAP1B_S1258	P46821_S1258	BG2	Unflavored e-cig - Air	-1.78203	0.58065	0.735355
MAP1B	P46821	S1260	MAP1B_S1260	P46821_S1260	BG2	Unflavored e-cig - Air	-0.95493	0.520367	0.688515
MAP1B	P46821	S1262	MAP1B_S1262	P46821_S1262	BG2	Unflavored e-cig - Air	#NAME?		0
MAP1B	P46821	S1265	MAP1B_S1265	P46821_S1265	BG2	Unflavored e-cig - Air	#NAME?		0
MAP1B	P46821	S1376	MAP1B_S1376	P46821_S1376	BG2	Unflavored e-cig - Air	#NAME?		0
MAP1B	P46821	S1378	MAP1B_S1378	P46821_S1378	BG2	Unflavored e-cig - Air	-2.07048	0.303923	0.508215
MAP1B	P46821	S1427	MAP1B_S1427	P46821_S1427	BG2	Unflavored e-cig - Air	0.449637	0.347167	0.550139
MAP1B	P46821	S1779	MAP1B_S1779	P46821_S1779	BG2	Unflavored e-cig - Air	1.66743	0.0793536	0.235873
MAP1B	P46821	S1792	MAP1B_S1792	P46821_S1792	BG2	Unflavored e-cig - Air	-0.951274	0.471454	0.650324
MAP1B	P46821	S1793	MAP1B_S1793	P46821_S1793	BG2	Unflavored e-cig - Air	-1.86297	0.284677	0.487819
MAP1B	P46821	S1817	MAP1B_S1817	P46821_S1817	BG2	Unflavored e-cig - Air	#NAME?		0
MAP1B	P46821	S1915	MAP1B_S1915	P46821_S1915	BG2	Unflavored e-cig - Air	-1.39433	0.0854928	0.246042
MAP1B	P46821	S1917	MAP1B_S1917	P46821_S1917	BG2	Unflavored e-cig - Air	-2.53472	0.177047	0.371919
MAP1B	P46821	S1919	MAP1B_S1919	P46821_S1919	BG2	Unflavored e-cig - Air	-1.55298	0.318186	0.523664
MAP1B	P46821	S1922	MAP1B_S1922	P46821_S1922	BG2	Unflavored e-cig - Air	-0.45903	0.560317	0.72089
MAP1B	P46821	S2265	MAP1B_S2265	P46821_S2265	BG2	Unflavored e-cig - Air	0.704256	0.344615	0.54803
MAP1B	P46821	S2271	MAP1B_S2271	P46821_S2271	BG2	Unflavored e-cig - Air	Inf		0
MAP1B	P46821	T1788	MAP1B_T1788	P46821_T1788	BG2	Unflavored e-cig - Air	0.266234	0.631106	0.771352
MAP1B	P46821	T1811	MAP1B_T1811	P46821_T1811	BG2	Unflavored e-cig - Air	#NAME?		0
MAP1B	P46821	T1813	MAP1B_T1813	P46821_T1813	BG2	Unflavored e-cig - Air	#NAME?		0
MAP1B	P46821	T1853	MAP1B_T1853	P46821_T1853	BG2	Unflavored e-cig - Air	0.515791	0.586196	0.738165
MAP1B	P46821	T1912	MAP1B_T1912	P46821_T1912	BG2	Unflavored e-cig - Air	-3.00193	0.0524704	0.183349
MAP1B	P46821	T1913	MAP1B_T1913	P46821_T1913	BG2	Unflavored e-cig - Air	-2.39805	0.112081	0.285613
MAP1B	P46821	T2303	MAP1B_T2303	P46821_T2303	BG2	Unflavored e-cig - Air	-0.651225	0.126432	0.305421
MAP1B	P46821	T2304	MAP1B_T2304	P46821_T2304	BG2	Unflavored e-cig - Air	-0.679955	0.110446	0.282825
MAP1B	P46821	T2305	MAP1B_T2305	P46821_T2305	BG2	Unflavored e-cig - Air	-0.386775	0.394968	0.590591
MAP1B	P46821	Y1796	MAP1B_Y1796	P46821_Y1796	BG2	Unflavored e-cig - Air	-1.41045	0.00720343	0.0589769
MAP1B	P46821	Y1921	MAP1B_Y1921	P46821_Y1921	BG2	Unflavored e-cig - Air	-2.96751	0.108385	0.279742
YAP1	P46937	S109	YAP1_S109	P46937_S109	BG2	Unflavored e-cig - Air	-2.95087	0.0379622	0.150545
YAP1	P46937	S336	YAP1_S336	P46937_S336	BG2	Unflavored e-cig - Air	0.834407	0.289506	0.4929
YAP1	P46937	S340	YAP1_S340	P46937_S340	BG2	Unflavored e-cig - Air	0.23703	0.748851	0.85149
YAP1	P46937	T110	YAP1_T110	P46937_T110	BG2	Unflavored e-cig - Air	-3.27429	0.0252216	0.116356
YAP1	P46937	T114	YAP1_T114	P46937_T114	BG2	Unflavored e-cig - Air	-3.733	0.0131249	0.0810038
YAP1	P46937	T337	YAP1_T337	P46937_T337	BG2	Unflavored e-cig - Air	1.06904	0.0969749	0.26278
YAP1	P46937	T83	YAP1_T83	P46937_T83	BG2	Unflavored e-cig - Air	-1.23827	0.161818	0.356121
UTRN	P46939	S1405	UTRN_S1405	P46939_S1405	BG2	Unflavored e-cig - Air	0.193953	0.813469	0.89133
UTRN	P46939	S1408	UTRN_S1408	P46939_S1408	BG2	Unflavored e-cig - Air	-0.0903003	0.907217	0.944604
UTRN	P46939	T1404	UTRN_T1404	P46939_T1404	BG2	Unflavored e-cig - Air	0.210565	0.695103	0.814774
IQGAP1	P46940	S330	IQGAP1_S330	P46940_S330	BG2	Unflavored e-cig - Air	-0.719188	0.396234	0.591486
IQGAP1	P46940	S613	IQGAP1_S613	P46940_S613	BG2	Unflavored e-cig - Air	2.19595	0.0676982	0.212353
RPL29	P47914	S142	RPL29_S142	P47914_S142	BG2	Unflavored e-cig - Air	2.00701	0.212111	0.411745
RFX5	P48382	S10	RFX5_S10	P48382_S10	BG2	Unflavored e-cig - Air	0.524321	0.372871	0.571769
SOX2	P48431	S246	SOX2_S246	P48431_S246	BG2	Unflavored e-cig - Air	0.120715	0.895402	0.938041
SOX2	P48431	S249	SOX2_S249	P48431_S249	BG2	Unflavored e-cig - Air	0.157755	0.869975	0.924429
SOX2	P48431	S250	SOX2_S250	P48431_S250	BG2	Unflavored e-cig - Air	-0.0762783	0.922075	0.953095
SOX2	P48431	S251	SOX2_S251	P48431_S251	BG2	Unflavored e-cig - Air	0.285626	0.531895	0.697829
SOX2	P48431	S257	SOX2_S257	P48431_S257	BG2	Unflavored e-cig - Air	-0.226336	0.805983	0.88735
SOX2	P48431	S258	SOX2_S258	P48431_S258	BG2	Unflavored e-cig - Air	-0.213131	0.816438	0.893221
SOX2	P48431	S259	SOX2_S259	P48431_S259	BG2	Unflavored e-cig - Air	0.0588339	0.949786	0.968493
SOX2	P48431	S261	SOX2_S261	P48431_S261	BG2	Unflavored e-cig - Air	-0.0447918	0.947862	0.96839
SOX2	P48431	T256	SOX2_T256	P48431_T256	BG2	Unflavored e-cig - Air	-0.314872	0.729148	0.836818
PRRC2A	P48634	S380	PRRC2A_S380	P48634_S380	BG2	Unflavored e-cig - Air	1.68136	0.0358532	0.145481
PRRC2A	P48634	S383	PRRC2A_S383	P48634_S383	BG2	Unflavored e-cig - Air	1.30642	0.065004	0.208038
PRRC2A	P48634	S759	PRRC2A_S759	P48634_S759	BG2	Unflavored e-cig - Air	0.396506	0.599752	0.747557
PRRC2A	P48634	S761	PRRC2A_S761	P48634_S761	BG2	Unflavored e-cig - Air	0.741841	0.25323	0.456236
PRRC2A	P48634	S764	PRRC2A_S764	P48634_S764	BG2	Unflavored e-cig - Air	0.65486	0.363797	0.562277
PRRC2A	P48634	S765	PRRC2A_S765	P48634_S765	BG2	Unflavored e-cig - Air	0.382027	0.532806	0.69853
PRRC2A	P48634	T782	PRRC2A_T782	P48634_T782	BG2	Unflavored e-cig - Air	0.655827	0.366698	0.564983
CSNK1A1	P48729	S312	CSNK1A1_S312	P48729_S312	BG2	Unflavored e-cig - Air	0.442013	0.623953	0.765939
CSNK1A1	P48729	S313	CSNK1A1_S313	P48729_S313	BG2	Unflavored e-cig - Air	-0.15664	0.757041	0.85723
CSNK1D	P48730	S331	CSNK1D_S331	P48730_S331	BG2	Unflavored e-cig - Air	1.46282	0.0785415	0.234212
CSNK1D	P48730	S382	CSNK1D_S382	P48730_S382	BG2	Unflavored e-cig - Air	-0.322302	0.664175	0.792891
CSNK1D	P48730	S384	CSNK1D_S384	P48730_S384	BG2	Unflavored e-cig - Air	-0.207453	0.868258	0.923875
ADGRE5	P48960	S831	ADGRE5_S831	P48960_S831	BG2	Unflavored e-cig - Air	-0.0677938	0.916858	0.950358
MARCKSL1	P49006	S104	MARCKSL1_S104	P49006_S104	BG2	Unflavored e-cig - Air	-0.69401	0.435724	0.622415
MARCKSL1	P49006	S22	MARCKSL1_S22	P49006_S22	BG2	Unflavored e-cig - Air	0.625079	0.571696	0.729849
MARCKSL1	P49006	T148	MARCKSL1_T148	P49006_T148	BG2	Unflavored e-cig - Air	0.00578476	0.992216	0.994461
MARCKSL1	P49006	T85	MARCKSL1_T85	P49006_T85	BG2	Unflavored e-cig - Air	1.6831	0.0142447	0.0846828
HCAR3	P49019	S326	HCAR3_S326	P49019_S326;Q8TDS4_S326	BG2	Unflavored e-cig - Air	0.887418	0.0748873	0.226817
HCAR3	P49019	S328	HCAR3_S328	P49019_S328;Q8TDS4_S328	BG2	Unflavored e-cig - Air	-0.13541	0.74386	0.847954
HCAR3	P49019	T327	HCAR3_T327	P49019_T327;Q8TDS4_T327	BG2	Unflavored e-cig - Air	0.092645	0.790584	0.879249
PXN	P49023	S103	PXN_S103	P49023_S103	BG2	Unflavored e-cig - Air	#NAME?		0
PXN	P49023	S106	PXN_S106	P49023_S106	BG2	Unflavored e-cig - Air	#NAME?		0
PXN	P49023	S109	PXN_S109	P49023_S109	BG2	Unflavored e-cig - Air	#NAME?		0
PXN	P49023	S302	PXN_S302	P49023_S302	BG2	Unflavored e-cig - Air	-1.25858	0.435754	0.622415
PXN	P49023	S303	PXN_S303	P49023_S303	BG2	Unflavored e-cig - Air	-1.25858	0.435754	0.622415
PXN	P49023	S83	PXN_S83	P49023_S83	BG2	Unflavored e-cig - Air	-3.5129	0.00375959	0.0438609
PXN	P49023	S84	PXN_S84	P49023_S84	BG2	Unflavored e-cig - Air	-2.68508	0.0456336	0.168427
PXN	P49023	S85	PXN_S85	P49023_S85	BG2	Unflavored e-cig - Air	-2.57917	0.0358231	0.145481
PXN	P49023	S90	PXN_S90	P49023_S90	BG2	Unflavored e-cig - Air	#NAME?		0
PXN	P49023	Y88	PXN_Y88	P49023_Y88	BG2	Unflavored e-cig - Air	-2.5849	0.0334652	0.138957
NR2C2	P49116	S15	NR2C2_S15	P49116_S15	BG2	Unflavored e-cig - Air	-1.70387	0.0270736	0.121401
NR2C2	P49116	S19	NR2C2_S19	P49116_S19	BG2	Unflavored e-cig - Air	-1.37255	0.220213	0.418677
NR2C2	P49116	S68	NR2C2_S68	P49116_S68	BG2	Unflavored e-cig - Air	1.1409	0.182543	0.378654
NR2C2	P49116	S72	NR2C2_S72	P49116_S72	BG2	Unflavored e-cig - Air	-0.196888	0.728268	0.836222
NR2C2	P49116	S73	NR2C2_S73	P49116_S73	BG2	Unflavored e-cig - Air	-0.196888	0.728268	0.836222
NR2C2	P49116	T71	NR2C2_T71	P49116_T71	BG2	Unflavored e-cig - Air	0.624008	0.48054	0.656725
RPL34	P49207	S12	RPL34_S12	P49207_S12	BG2	Unflavored e-cig - Air	3.09992	0.0284932	0.12538
FASN	P49327	S207	FASN_S207	P49327_S207	BG2	Unflavored e-cig - Air	0.0293971	0.984403	0.989999
FNTA	P49354	S373	FNTA_S373	P49354_S373	BG2	Unflavored e-cig - Air	0.445933	0.520212	0.688507
FNTA	P49354	T369	FNTA_T369	P49354_T369	BG2	Unflavored e-cig - Air	0.167012	0.639766	0.777967
FNTA	P49354	T375	FNTA_T375	P49354_T375	BG2	Unflavored e-cig - Air	0.662345	0.420523	0.610127
CENPA	P49450	S17	CENPA_S17	P49450_S17	BG2	Unflavored e-cig - Air	0.438353	0.671013	0.798254
CENPA	P49450	S19	CENPA_S19	P49450_S19	BG2	Unflavored e-cig - Air	0.559758	0.501433	0.673297
CENPA	P49450	T21	CENPA_T21	P49450_T21	BG2	Unflavored e-cig - Air	0.681743	0.290087	0.493629
PCYT1A	P49585	S315	PCYT1A_S315	P49585_S315	BG2	Unflavored e-cig - Air	-0.712358	0.529942	0.695973
HARS2	P49590	S67	HARS2_S67	P49590_S67	BG2	Unflavored e-cig - Air	0.168436	0.662299	0.792554
CSNK1E	P49674	S354	CSNK1E_S354	P49674_S354	BG2	Unflavored e-cig - Air	1.70492	0.0562004	0.1908
CSNK1E	P49674	S363	CSNK1E_S363	P49674_S363	BG2	Unflavored e-cig - Air	0.803227	0.0327953	0.137473
CSNK1E	P49674	S391	CSNK1E_S391	P49674_S391	BG2	Unflavored e-cig - Air	-1.52288	0.0896413	0.251073
CSNK1E	P49674	T362	CSNK1E_T362	P49674_T362	BG2	Unflavored e-cig - Air	0.991877	0.00833331	0.063476
CSNK1E	P49674	T394	CSNK1E_T394	P49674_T394	BG2	Unflavored e-cig - Air	-3.77974	0.0172849	0.0932435
MCM2	P49736	S13	MCM2_S13	P49736_S13	BG2	Unflavored e-cig - Air	-2.92312	0.0886352	0.250128
MCM2	P49736	S26	MCM2_S26	P49736_S26	BG2	Unflavored e-cig - Air	0.409799	0.321706	0.526384
MCM2	P49736	S27	MCM2_S27	P49736_S27	BG2	Unflavored e-cig - Air	0.296839	0.519149	0.687841
MCM2	P49736	T158	MCM2_T158	P49736_T158	BG2	Unflavored e-cig - Air	-0.505015	0.885653	0.932168
MCM2	P49736	T25	MCM2_T25	P49736_T25	BG2	Unflavored e-cig - Air	0.121423	0.876105	0.928198
YLPM1	P49750	S825	YLPM1_S825	P49750_S825	BG2	Unflavored e-cig - Air	#NAME?		0
YLPM1	P49750	S829	YLPM1_S829	P49750_S829	BG2	Unflavored e-cig - Air	#NAME?		0
RBM25	P49756	S675	RBM25_S675	P49756_S675	BG2	Unflavored e-cig - Air	0.723612	0.0120641	0.077258
RBM25	P49756	S677	RBM25_S677	P49756_S677	BG2	Unflavored e-cig - Air	0.719286	0.0209039	0.104892
RBM25	P49756	S683	RBM25_S683	P49756_S683	BG2	Unflavored e-cig - Air	0.341726	0.432222	0.620144
NUMB	P49757	S634	NUMB_S634	P49757_S634	BG2	Unflavored e-cig - Air	-1.51638	0.350229	0.552642
CLK1	P49759	T340	CLK1_T340	P49759_T342;Q9HAZ1_T340	BG2	Unflavored e-cig - Air	1.01156
CLK3	P49761	S157	CLK3_S157	P49761_S157	BG2	Unflavored e-cig - Air	-2.25321	0.0938113	0.256868
CLK3	P49761	Y155	CLK3_Y155	P49761_Y155	BG2	Unflavored e-cig - Air	-2.2708	0.106689	0.278037
PSEN1	P49768	S365	PSEN1_S365	P49768_S365	BG2	Unflavored e-cig - Air	-1.13005	0.511134	0.681214
PSEN1	P49768	S366	PSEN1_S366	P49768_S366	BG2	Unflavored e-cig - Air	0.337878	0.645177	0.7819
PSEN1	P49768	S367	PSEN1_S367	P49768_S367	BG2	Unflavored e-cig - Air	-0.384221	0.663195	0.792631
NUP153	P49790	S209	NUP153_S209	P49790_S209	BG2	Unflavored e-cig - Air	-1.96803	0.160927	0.355006
RANBP2	P49792	S18	RANBP2_S18	P49792_S18	BG2	Unflavored e-cig - Air	1.75273	0.308841	0.513517
RANBP2	P49792	S1832	RANBP2_S1832	P49792_S1832	BG2	Unflavored e-cig - Air	0.856489	0.443731	0.628019
RANBP2	P49792	S1833	RANBP2_S1833	P49792_S1833	BG2	Unflavored e-cig - Air	0.5017	0.429013	0.617163
RANBP2	P49792	S1835	RANBP2_S1835	P49792_S1835	BG2	Unflavored e-cig - Air	1.65865	0.118797	0.293834
RANBP2	P49792	S21	RANBP2_S21	P49792_S21	BG2	Unflavored e-cig - Air	1.19045	0.339537	0.543436
RANBP2	P49792	S2280	RANBP2_S2280	P49792_S2280	BG2	Unflavored e-cig - Air	0.49882	0.242967	0.444809
RANBP2	P49792	S2454	RANBP2_S2454	P49792_S2454	BG2	Unflavored e-cig - Air	-0.167284	0.673679	0.799661
RANBP2	P49792	S781	RANBP2_S781	P49792_S781	BG2	Unflavored e-cig - Air	-3.05473	0.00063798	0.0196192
RANBP2	P49792	T1839	RANBP2_T1839	P49792_T1839	BG2	Unflavored e-cig - Air	1.01024	0.149829	0.339915
RANBP2	P49792	T19	RANBP2_T19	P49792_T19	BG2	Unflavored e-cig - Air	0.150787	0.915088	0.949284
RANBP2	P49792	T783	RANBP2_T783	P49792_T783	BG2	Unflavored e-cig - Air	-3.15988	0.00435659	0.0468113
PSEN2	P49810	S25	PSEN2_S25	P49810_S25	BG2	Unflavored e-cig - Air	0.652969	0.249202	0.451116
PSEN2	P49810	T27	PSEN2_T27	P49810_T27	BG2	Unflavored e-cig - Air	0.534367	0.359547	0.559969
TSC2	P49815	S1130	TSC2_S1130	P49815_S1130	BG2	Unflavored e-cig - Air	0.899528	0.181185	0.376939
TSC2	P49815	S1132	TSC2_S1132	P49815_S1132	BG2	Unflavored e-cig - Air	0.92654	0.130591	0.311056
TSC2	P49815	S1447	TSC2_S1447	P49815_S1447	BG2	Unflavored e-cig - Air	0.259406	0.72271	0.831987
TSC2	P49815	S1448	TSC2_S1448	P49815_S1448	BG2	Unflavored e-cig - Air	0.381555	0.50909	0.679908
TSC2	P49815	S1449	TSC2_S1449	P49815_S1449	BG2	Unflavored e-cig - Air	0.229965	0.704452	0.820086
TSC2	P49815	S939	TSC2_S939	P49815_S939	BG2	Unflavored e-cig - Air	1.19411	0.0371086	0.148186
TSC2	P49815	S981	TSC2_S981	P49815_S981	BG2	Unflavored e-cig - Air	-1.35234	0.168711	0.362105
TSC2	P49815	T1462	TSC2_T1462	P49815_T1462	BG2	Unflavored e-cig - Air	-0.366524	0.446434	0.630192
TSC2	P49815	T938	TSC2_T938	P49815_T938	BG2	Unflavored e-cig - Air	0.884334	0.177276	0.37208
TSC2	P49815	Y1461	TSC2_Y1461	P49815_Y1461	BG2	Unflavored e-cig - Air	#NAME?		0
GSK3A	P49840	S278	GSK3A_S278	P49840_S278	BG2	Unflavored e-cig - Air	-2.91244	0.0330504	0.138094
GSK3A	P49840	S282	GSK3A_S282	P49840_S282	BG2	Unflavored e-cig - Air	-3.09123	0.0161446	0.0901017
GSK3A	P49840	T19	GSK3A_T19	P49840_T19	BG2	Unflavored e-cig - Air	#NAME?		0
GSK3A	P49840	Y279	GSK3A_Y279	P49840_Y279	BG2	Unflavored e-cig - Air	-3.1214	0.0280792	0.123949
SEPHS1	P49903	S392	SEPHS1_S392	P49903_S392	BG2	Unflavored e-cig - Air	0.143468	0.162621	0.356433
GMPS	P49915	S332	GMPS_S332	P49915_S332	BG2	Unflavored e-cig - Air	1.31887	0.0705026	0.217926
GMPS	P49915	T330	GMPS_T330	P49915_T330	BG2	Unflavored e-cig - Air	1.35156	0.117656	0.292676
GMPS	P49915	T331	GMPS_T331	P49915_T331	BG2	Unflavored e-cig - Air	0.131727	0.86736	0.923875
LIG3	P49916	S210	LIG3_S210	P49916_S210	BG2	Unflavored e-cig - Air	0.294617	0.672063	0.798626
LIG3	P49916	T209	LIG3_T209	P49916_T209	BG2	Unflavored e-cig - Air	0.604425	0.248273	0.449888
LIG3	P49916	T317	LIG3_T317	P49916_T317	BG2	Unflavored e-cig - Air	0.625652	0.269098	0.472136
GDI2	P50395	S61	GDI2_S61	P50395_S61	BG2	Unflavored e-cig - Air	-0.335838	0.607077	0.753661
EMD	P50402	S110	EMD_S110	P50402_S110	BG2	Unflavored e-cig - Air	0.249663	0.805523	0.887282
EMD	P50402	S114	EMD_S114	P50402_S114	BG2	Unflavored e-cig - Air	1.41539	0.155796	0.348561
EMD	P50402	Y167	EMD_Y167	P50402_Y167	BG2	Unflavored e-cig - Air	#NAME?		0
PDLIM4	P50479	S112	PDLIM4_S112	P50479_S112	BG2	Unflavored e-cig - Air	-1.65682	0.0497276	0.177294
PDLIM4	P50479	S116	PDLIM4_S116	P50479_S116	BG2	Unflavored e-cig - Air	-1.07461	0.288918	0.492157
PDLIM4	P50479	T114	PDLIM4_T114	P50479_T114	BG2	Unflavored e-cig - Air	-1.27427	0.0905091	0.252442
PDLIM4	P50479	T115	PDLIM4_T115	P50479_T115	BG2	Unflavored e-cig - Air	-1.36453	0.0656021	0.209228
ERF	P50548	T526	ERF_T526	P50548_T526	BG2	Unflavored e-cig - Air	0.205755	0.825338	0.8987
VASP	P50552	T316	VASP_T316	P50552_T316	BG2	Unflavored e-cig - Air	0.269235	0.689895	0.811169
CDK7	P50613	S164	CDK7_S164	P50613_S164	BG2	Unflavored e-cig - Air	1.08419	0.233684	0.433948
CDK7	P50613	T170	CDK7_T170	P50613_T170	BG2	Unflavored e-cig - Air	0.635212	0.0820164	0.240582
CDK7	P50613	Y169	CDK7_Y169	P50613_Y169	BG2	Unflavored e-cig - Air	0.85988	0.00418543	0.0458525
RPL14	P50914	S139	RPL14_S139	P50914_S139	BG2	Unflavored e-cig - Air	-0.368219	0.296695	0.501181
FXR2	P51116	S601	FXR2_S601	P51116_S601	BG2	Unflavored e-cig - Air	#NAME?		0
DAP	P51397	S3	DAP_S3	P51397_S3	BG2	Unflavored e-cig - Air	0.638483	0.0440733	0.16526
SMARCA4	P51532	S1421	SMARCA4_S1421	P51532_S1421	BG2	Unflavored e-cig - Air	0.318714	0.647962	0.783847
SMARCA4	P51532	S1422	SMARCA4_S1422	P51532_S1422	BG2	Unflavored e-cig - Air	0.279936	0.548236	0.710905
SMARCA4	P51532	S1427	SMARCA4_S1427	P51532_S1427	BG2	Unflavored e-cig - Air	0.873365	0.236178	0.436332
SMARCA4	P51532	T1423	SMARCA4_T1423	P51532_T1423	BG2	Unflavored e-cig - Air	0.299059	0.74161	0.846133
SMARCA4	P51532	T1425	SMARCA4_T1425	P51532_T1425	BG2	Unflavored e-cig - Air	1.07158	0.128007	0.307673
SMARCA4	P51532	T1426	SMARCA4_T1426	P51532_T1426	BG2	Unflavored e-cig - Air	1.21245	0.104364	0.27463
SMARCA4	P51532	T1428	SMARCA4_T1428	P51532_T1428	BG2	Unflavored e-cig - Air	0.592192	0.325431	0.530198
MECP2	P51608	S229	MECP2_S229	P51608_S229	BG2	Unflavored e-cig - Air	1.40734	0.00663478	0.0563913
MECP2	P51608	S78	MECP2_S78	P51608_S78	BG2	Unflavored e-cig - Air	-1.51016	0.165138	0.358669
MECP2	P51608	S80	MECP2_S80	P51608_S80	BG2	Unflavored e-cig - Air	-0.907597	0.357565	0.558225
MECP2	P51608	T196	MECP2_T196	P51608_T196	BG2	Unflavored e-cig - Air	0.0844264	0.918933	0.95129
MECP2	P51608	T228	MECP2_T228	P51608_T228	BG2	Unflavored e-cig - Air	1.55117	0.0174692	0.0935651
HCFC1	P51610	S598	HCFC1_S598	P51610_S598	BG2	Unflavored e-cig - Air	-0.791393	0.329188	0.534167
HSD17B4	P51659	S3	HSD17B4_S3	P51659_S3	BG2	Unflavored e-cig - Air	-0.723697	0.0563999	0.191293
HSD17B4	P51659	S318	HSD17B4_S318	P51659_S318	BG2	Unflavored e-cig - Air	-1.06808	0.443657	0.628019
HSD17B4	P51659	T317	HSD17B4_T317	P51659_T317	BG2	Unflavored e-cig - Air	-0.586706	0.749748	0.852112
HSD17B4	P51659	T319	HSD17B4_T319	P51659_T319	BG2	Unflavored e-cig - Air	-0.935331	0.363211	0.562277
RPS6KA3	P51812	S715	RPS6KA3_S715	P51812_S715	BG2	Unflavored e-cig - Air	0.341783	0.390237	0.586658
HDGF	P51858	S165	HDGF_S165	P51858_S165	BG2	Unflavored e-cig - Air	-0.434986	0.218271	0.416946
HDGF	P51858	S202	HDGF_S202	P51858_S202	BG2	Unflavored e-cig - Air	2.06401	0.0012832	0.027282
HDGF	P51858	T200	HDGF_T200	P51858_T200	BG2	Unflavored e-cig - Air	1.88359	0.0252499	0.116356
NEK4	P51957	S563	NEK4_S563	P51957_S563	BG2	Unflavored e-cig - Air	#NAME?		0
HNRNPA3	P51991	S355	HNRNPA3_S355	P51991_S355	BG2	Unflavored e-cig - Air	0.675999	0.611953	0.756954
HNRNPA3	P51991	S356	HNRNPA3_S356	P51991_S356	BG2	Unflavored e-cig - Air	-2.62347	0.0351782	0.143586
HNRNPA3	P51991	S358	HNRNPA3_S358	P51991_S358	BG2	Unflavored e-cig - Air	-2.84321	0.0170443	0.0922534
HNRNPA3	P51991	S366	HNRNPA3_S366	P51991_S366	BG2	Unflavored e-cig - Air	#NAME?		0
HNRNPA3	P51991	S375	HNRNPA3_S375	P51991_S375	BG2	Unflavored e-cig - Air	#NAME?		0
HNRNPA3	P51991	Y360	HNRNPA3_Y360	P51991_Y360	BG2	Unflavored e-cig - Air	-1.82363	0.160118	0.354066
HNRNPA3	P51991	Y364	HNRNPA3_Y364	P51991_Y364	BG2	Unflavored e-cig - Air	#NAME?		0
HNRNPM	P52272	S397	HNRNPM_S397	P52272_S397	BG2	Unflavored e-cig - Air	1.9156	0.0202204	0.102336
HNRNPM	P52272	S528	HNRNPM_S528	P52272_S528	BG2	Unflavored e-cig - Air	0.157539	0.82274	0.897232
HNRNPM	P52272	S575	HNRNPM_S575	P52272_S575	BG2	Unflavored e-cig - Air	0.645629	0.132888	0.313923
MAP2K6	P52564	S26	MAP2K6_S26	P52564_S26	BG2	Unflavored e-cig - Air	-1.40881	0.47544	0.653452
MAP2K6	P52564	S35	MAP2K6_S35	P52564_S35	BG2	Unflavored e-cig - Air	-1.06809	0.613924	0.758666
MAP2K6	P52564	T28	MAP2K6_T28	P52564_T28	BG2	Unflavored e-cig - Air	-1.24711	0.466659	0.647522
SLC7A2	P52569	S647	SLC7A2_S647	P52569_S647	BG2	Unflavored e-cig - Air	#NAME?		0
AGFG1	P52594	S179	AGFG1_S179	P52594_S179	BG2	Unflavored e-cig - Air	0.49491	0.093027	0.255847
AGFG1	P52594	S181	AGFG1_S181	P52594_S181	BG2	Unflavored e-cig - Air	0.497937	0.0828819	0.241695
HMGA2	P52926	S44	HMGA2_S44	P52926_S44	BG2	Unflavored e-cig - Air	-0.261719	0.84989	0.912986
CRIP2	P52943	S114	CRIP2_S114	P52943_S114	BG2	Unflavored e-cig - Air	-2.70522	0.0888576	0.250646
CRIP2	P52943	S115	CRIP2_S115	P52943_S115	BG2	Unflavored e-cig - Air	-1.88344	0.184834	0.380397
CRIP2	P52943	T117	CRIP2_T117	P52943_T117	BG2	Unflavored e-cig - Air	-3.02114	0.199703	0.396882
CRIP2	P52943	T118	CRIP2_T118	P52943_T118	BG2	Unflavored e-cig - Air	-2.4636	0.00784417	0.061714
CRIP2	P52943	T120	CRIP2_T120	P52943_T120	BG2	Unflavored e-cig - Air	#NAME?		0
NUP98	P52948	S1771	NUP98_S1771	P52948_S1771	BG2	Unflavored e-cig - Air	#NAME?		0
NUP98	P52948	S623	NUP98_S623	P52948_S623	BG2	Unflavored e-cig - Air	-1.09694	0.172611	0.366557
NUP98	P52948	T1772	NUP98_T1772	P52948_T1772	BG2	Unflavored e-cig - Air	-0.823479	0.424482	0.61353
BLVRA	P53004	S235	BLVRA_S235	P53004_S235	BG2	Unflavored e-cig - Air	-1.43922	0.292999	0.496423
ACLY	P53396	S455	ACLY_S455	P53396_S455	BG2	Unflavored e-cig - Air	-2.16063	0.00397595	0.0445649
ACLY	P53396	S457	ACLY_S457	P53396_S457	BG2	Unflavored e-cig - Air	-3.13315	0.0315843	0.134223
ACLY	P53396	S459	ACLY_S459	P53396_S459	BG2	Unflavored e-cig - Air	-1.13691	0.331477	0.535865
ACLY	P53396	S478	ACLY_S478	P53396_S478	BG2	Unflavored e-cig - Air	-2.10504	0.163737	0.357064
ACLY	P53396	S481	ACLY_S481	P53396_S481	BG2	Unflavored e-cig - Air	-2.7267	0.000165141	0.0111265
ACLY	P53396	T453	ACLY_T453	P53396_T453	BG2	Unflavored e-cig - Air	-0.0472116	0.902988	0.942325
COPB1	P53618	S653	COPB1_S653	P53618_S653	BG2	Unflavored e-cig - Air	0.513434	0.238934	0.439917
LIMK2	P53671	S289	LIMK2_S289	P53671_S289	BG2	Unflavored e-cig - Air	1.51696	0.0789558	0.235339
LIMK2	P53671	S291	LIMK2_S291	P53671_S291	BG2	Unflavored e-cig - Air	0.382494	0.559189	0.719886
SLC16A1	P53985	S467	SLC16A1_S467	P53985_S467	BG2	Unflavored e-cig - Air	#NAME?		0
SLC16A1	P53985	T466	SLC16A1_T466	P53985_T466	BG2	Unflavored e-cig - Air	#NAME?		0
ATXN1	P54253	S406	ATXN1_S406	P54253_S406	BG2	Unflavored e-cig - Air	0.871593	0.414011	0.604652
ATXN1	P54253	S775	ATXN1_S775	P54253_S775	BG2	Unflavored e-cig - Air	-1.1056	0.0197087	0.100612
ATXN1	P54253	S88	ATXN1_S88	P54253_S88	BG2	Unflavored e-cig - Air	#NAME?		0
ATN1	P54259	S632	ATN1_S632	P54259_S632	BG2	Unflavored e-cig - Air	0.815839	0.371284	0.57069
ATN1	P54259	S645	ATN1_S645	P54259_S645	BG2	Unflavored e-cig - Air	0.642685	0.344671	0.54803
ATN1	P54259	T667	ATN1_T667	P54259_T667	BG2	Unflavored e-cig - Air	1.88507	0.0579524	0.19472
TERF1	P54274	S11	TERF1_S11	P54274_S11	BG2	Unflavored e-cig - Air	0.521796	0.143142	0.329013
TERF1	P54274	S7	TERF1_S7	P54274_S7	BG2	Unflavored e-cig - Air	0.502778	0.127641	0.307137
RAD23B	P54727	S160	RAD23B_S160	P54727_S160	BG2	Unflavored e-cig - Air	-0.78637	0.440267	0.625659
RAD23B	P54727	S166	RAD23B_S166	P54727_S166	BG2	Unflavored e-cig - Air	1.03042	0.558022	0.718982
RAD23B	P54727	T155	RAD23B_T155	P54727_T155	BG2	Unflavored e-cig - Air	-0.505192	0.64899	0.784232
RAD23B	P54727	T159	RAD23B_T159	P54727_T159	BG2	Unflavored e-cig - Air	-0.78637	0.440267	0.625659
RAD23B	P54727	T162	RAD23B_T162	P54727_T162	BG2	Unflavored e-cig - Air	1.00429	0.334097	0.538274
RAD23B	P54727	T164	RAD23B_T164	P54727_T164	BG2	Unflavored e-cig - Air	0.474791	0.754322	0.855718
RAD23B	P54727	T167	RAD23B_T167	P54727_T167	BG2	Unflavored e-cig - Air	0.236536	0.83367	0.902003
EPHB4	P54760	S970	EPHB4_S970	P54760_S970	BG2	Unflavored e-cig - Air	0.17021	0.727227	0.835556
EPHB4	P54760	T976	EPHB4_T976	P54760_T976	BG2	Unflavored e-cig - Air	-0.392588	0.565479	0.724835
EPHB4	P54760	T980	EPHB4_T980	P54760_T980	BG2	Unflavored e-cig - Air	0.24469	0.70997	0.824728
SLC12A2	P55011	T217	SLC12A2_T217	P55011_T217	BG2	Unflavored e-cig - Air	-1.27251	0.037336	0.1487
RRAD	P55042	S299	RRAD_S299	P55042_S299	BG2	Unflavored e-cig - Air	-2.5403	0.0132501	0.0813614
RRAD	P55042	S301	RRAD_S301	P55042_S301	BG2	Unflavored e-cig - Air	-2.42243	0.00937552	0.0680254
RRAD	P55042	S306	RRAD_S306	P55042_S306	BG2	Unflavored e-cig - Air	-0.771074	0.576905	0.733089
RRAD	P55042	S39	RRAD_S39	P55042_S39	BG2	Unflavored e-cig - Air	1.42579	0.161055	0.355166
AQP5	P55064	T259	AQP5_T259	P55064_T259	BG2	Unflavored e-cig - Air	-0.32693	0.294518	0.498415
AFDN	P55196	S1082	AFDN_S1082	P55196_S1082	BG2	Unflavored e-cig - Air	0.155355	0.699963	0.817539
AFDN	P55196	S1083	AFDN_S1083	P55196_S1083	BG2	Unflavored e-cig - Air	0.110117	0.795431	0.882176
AFDN	P55196	S1172	AFDN_S1172	P55196_S1172	BG2	Unflavored e-cig - Air	-2.10293	0.0212747	0.106013
AFDN	P55196	S1173	AFDN_S1173	P55196_S1173	BG2	Unflavored e-cig - Air	-2.19062	0.0260691	0.118243
AFDN	P55196	S1182	AFDN_S1182	P55196_S1182	BG2	Unflavored e-cig - Air	0.316867	0.517895	0.687127
[truncated: 5,381 more rows]

## Sheet: BG2-Abundance Table of quantita
GeneName	Uniprot	Donor	Label	Log2FC	pvalue	adj.pvalue
IGLV5-48	A0A075B6I7	BG2	Unflavored e-cig - Air	-0.18165	0.500636	0.872298
CYP2D7	A0A087X1C5	BG2	Unflavored e-cig - Air	0.312625	0.584188	0.901031
CCDC187	A0A096LP49	BG2	Unflavored e-cig - Air	-0.108719	0.243142	0.754753
TRBV6-7	A0A0A0MS04	BG2	Unflavored e-cig - Air	-0.461597	0.713747	0.932569
GATD3B	A0A0B4J2D5	BG2	Unflavored e-cig - Air	-0.134278	0.410608	0.844161
PIGBOS1	A0A0B4J2F0	BG2	Unflavored e-cig - Air	0.540471	0.120283	0.647207
NBDY	A0A0U1RRE5	BG2	Unflavored e-cig - Air	-0.00478036	0.993064	0.997852
CHD9NB	A0A1B0GV96	BG2	Unflavored e-cig - Air	0.120448	0.639448	0.910447
C11orf97	A0A1B0GVM6	BG2	Unflavored e-cig - Air	-0.292713	0.271255	0.772956
PRRT1B	A0A1B0GWB2	BG2	Unflavored e-cig - Air	-0.336772	0.510145	0.876404
DUXB	A0A1W2PPF3	BG2	Unflavored e-cig - Air	0.432749	0.356784	0.821148
H2BK1	A0A2R8Y619	BG2	Unflavored e-cig - Air	-1.10815	0.153327	0.685983
RBM47	A0AV96	BG2	Unflavored e-cig - Air	0.259207	0.0186028	0.423697
IFT56	A0AVF1	BG2	Unflavored e-cig - Air	0.0709669	0.589088	0.901677
TMEM129	A0AVI4	BG2	Unflavored e-cig - Air	-0.480449	0.600903	0.90467
UBA6	A0AVT1	BG2	Unflavored e-cig - Air	0.027182	0.640131	0.910447
ESYT2	A0FGR8	BG2	Unflavored e-cig - Air	-0.00206256	0.984162	0.996093
MED19	A0JLT2	BG2	Unflavored e-cig - Air	0.519721	0.160846	0.691733
BLTP3B	A0JNW5	BG2	Unflavored e-cig - Air	0.0950446	0.801454	0.948971
SHTN1	A0MZ66	BG2	Unflavored e-cig - Air	-0.0717238	0.442529	0.854517
TMEM223	A0PJW6	BG2	Unflavored e-cig - Air	-0.140726	0.469452	0.86328
DAPL1	A0PJW8	BG2	Unflavored e-cig - Air	0.229914	0.0919321	0.611609
CFAP119	A1A4V9	BG2	Unflavored e-cig - Air	-0.26365	0.38311	0.832908
ANO9	A1A5B4	BG2	Unflavored e-cig - Air	-0.156082	0.893343	0.975364
BICDL2	A1A5D9	BG2	Unflavored e-cig - Air	0.160591	0.502503	0.873227
ARHGEF37	A1IGU5	BG2	Unflavored e-cig - Air	0.0542493	0.638217	0.910447
FAM168B	A1KXE4	BG2	Unflavored e-cig - Air	0.66637	0.0878487	0.606644
MEX3A	A1L020	BG2	Unflavored e-cig - Air	-0.247332	0.686253	0.926241
ILVBL	A1L0T0	BG2	Unflavored e-cig - Air	0.0110048	0.940932	0.987273
C1orf226	A1L170	BG2	Unflavored e-cig - Air	1.34073	0.0112132	0.395301
PLEKHG3	A1L390	BG2	Unflavored e-cig - Air	0.0336221	0.877728	0.970468
SH3PXD2B	A1X283	BG2	Unflavored e-cig - Air	-0.000910785	0.996083	0.998358
CIBAR1	A1XBS5	BG2	Unflavored e-cig - Air	0.440602	0.0531473	0.52902
FRMD3	A2A2Y4	BG2	Unflavored e-cig - Air	-0.429683	0.26955	0.771625
CCDC78	A2IDD5	BG2	Unflavored e-cig - Air	0.0591609	0.644112	0.912052
ZNF320	A2RRD8	BG2	Unflavored e-cig - Air	-0.0285589	0.961495	0.991344
NBAS	A2RRP1	BG2	Unflavored e-cig - Air	0.0547702	0.424278	0.850091
TARS3	A2RTX5	BG2	Unflavored e-cig - Air	0.266729	0.547417	0.889213
TYW5	A2RUC4	BG2	Unflavored e-cig - Air	-0.214601	0.415627	0.847521
TMEM132E-DT	A2RUQ5	BG2	Unflavored e-cig - Air	1.31267	0.0686081	0.565085
DCDC2B	A2VCK2	BG2	Unflavored e-cig - Air	-0.0498784	0.527541	0.884929
SSPOP	A2VEC9	BG2	Unflavored e-cig - Air	1.01702	0.0385751	0.507974
VWA8	A3KMH1	BG2	Unflavored e-cig - Air	0.168614	0.134696	0.667033
SBNO1	A3KN83	BG2	Unflavored e-cig - Air	0.296772	0.0310172	0.479747
GTPBP10	A4D1E9	BG2	Unflavored e-cig - Air	0.469336	0.180794	0.704134
WDR91	A4D1P6	BG2	Unflavored e-cig - Air	0.15668	0.236548	0.751473
KLRG2	A4D1S0	BG2	Unflavored e-cig - Air	-0.352483	0.438996	0.853048
RAB19	A4D1S5	BG2	Unflavored e-cig - Air	0.0779615	0.81857	0.954213
DENND11	A4D1U4	BG2	Unflavored e-cig - Air	0.0713007	0.624813	0.909349
CFAP90	A4QMS7	BG2	Unflavored e-cig - Air	-0.220199	0.303333	0.787463
POTEF	A5A3E0	BG2	Unflavored e-cig - Air	0.70395	0.124123	0.653682
VPS37C	A5D8V6	BG2	Unflavored e-cig - Air	0.0650954	0.676432	0.922165
ODAD3	A5D8V7	BG2	Unflavored e-cig - Air	0.150694	0.438379	0.853048
CFAP69	A5D8W1	BG2	Unflavored e-cig - Air	-0.00405806	0.981493	0.995963
PEDS1	A5PLL7	BG2	Unflavored e-cig - Air	-0.744853	0.0690688	0.566751
FAM149A	A5PLN7	BG2	Unflavored e-cig - Air	-0.067927	0.536494	0.887259
TRAPPC13	A5PLN9	BG2	Unflavored e-cig - Air	-0.0114768	0.958444	0.990848
CNOT1	A5YKK6	BG2	Unflavored e-cig - Air	0.00510303	0.963908	0.992123
ARHGEF35	A5YM69	BG2	Unflavored e-cig - Air	0.557499	0.0447434	0.518213
CDHR4	A6H8M9	BG2	Unflavored e-cig - Air	-0.0913717	0.58064	0.900701
VWA3A	A6NCI4	BG2	Unflavored e-cig - Air	-0.051007	0.78657	0.945543
FAM83G	A6ND36	BG2	Unflavored e-cig - Air	0.134132	0.463397	0.860761
PGP	A6NDG6	BG2	Unflavored e-cig - Air	0.128166	0.37181	0.827628
RIMOC1	A6NDU8	BG2	Unflavored e-cig - Air	-0.404681	0.0222769	0.438784
FAM186A	A6NE01	BG2	Unflavored e-cig - Air	-0.454416	0.387171	0.833974
RCCD1	A6NED2	BG2	Unflavored e-cig - Air	-0.185462	0.113628	0.640832
EFCAB10	A6NFE3	BG2	Unflavored e-cig - Air	0.289514	0.332432	0.805291
ANKUB1	A6NFN9	BG2	Unflavored e-cig - Air	-0.0176979	0.939015	0.986806
CFAP73	A6NFT4	BG2	Unflavored e-cig - Air	0.24216	0.762042	0.941512
MGAT4D	A6NG13	BG2	Unflavored e-cig - Air	0.489681	0.120778	0.648299
TLCD2	A6NGC4	BG2	Unflavored e-cig - Air	0.184721	0.607873	0.905008
GGT3P	A6NGU5	BG2	Unflavored e-cig - Air	-0.257071	0.0972868	0.616729
SMCHD1	A6NHR9	BG2	Unflavored e-cig - Air	0.0342064	0.655831	0.917977
CASTOR2	A6NHX0	BG2	Unflavored e-cig - Air	0.247578	0.504975	0.873827
ARHGAP42	A6NI28	BG2	Unflavored e-cig - Air	0.382818	0.403734	0.842968
CCDC69	A6NI79	BG2	Unflavored e-cig - Air	0.337132	0.0537145	0.52902
UNC119B	A6NIH7	BG2	Unflavored e-cig - Air	0.111251	0.33239	0.805291
LRRC10B	A6NIK2	BG2	Unflavored e-cig - Air	0.367089	0.129992	0.665028
METTL15	A6NJ78	BG2	Unflavored e-cig - Air	0.112557	0.548776	0.889742
CIMIP2C	A6NJV1	BG2	Unflavored e-cig - Air	0.574751	0.192321	0.71511
OR6C65	A6NJZ3	BG2	Unflavored e-cig - Air	-0.258872	0.785028	0.945543
LIPT2	A6NK58	BG2	Unflavored e-cig - Air	0.495793	0.0798952	0.594644
PCP4L1	A6NKN8	BG2	Unflavored e-cig - Air	0.970049	0.0562264	0.533831
CFAP144	A6NL82	BG2	Unflavored e-cig - Air	0.215577	0.419647	0.849806
TRPC5OS	A6NMA1	BG2	Unflavored e-cig - Air	-0.423862	0.765633	0.942347
SNTN	A6NMZ2	BG2	Unflavored e-cig - Air	-0.0488979	0.735155	0.937502
COL6A6	A6NMZ7	BG2	Unflavored e-cig - Air	0.684983	0.021083	0.430228
C2orf81	A6NN90	BG2	Unflavored e-cig - Air	0.349464	0.0471703	0.519729
	A6NNC1	BG2	Unflavored e-cig - Air	0.815841	0.0795145	0.594014
TTLL13	A6NNM8	BG2	Unflavored e-cig - Air	0.234695	0.65953	0.918485
ENO4	A6NNW6	BG2	Unflavored e-cig - Air	0.111297	0.582372	0.901031
RIIAD1	A6NNX1	BG2	Unflavored e-cig - Air	0.279558	0.208805	0.730302
ABTB3	A6QL63	BG2	Unflavored e-cig - Air	0.459254	0.113803	0.640832
RTL8C	A6ZKI3	BG2	Unflavored e-cig - Air	-0.282108	0.557584	0.891846
CFAP96	A7E2U8	BG2	Unflavored e-cig - Air	0.441661	0.00304314	0.314508
ZSWIM8	A7E2V4	BG2	Unflavored e-cig - Air	-0.0383921	0.805123	0.950639
ARHGAP32	A7KAX9	BG2	Unflavored e-cig - Air	0.0722744	0.596561	0.903212
SOBP	A7XYQ1	BG2	Unflavored e-cig - Air	0.25408	0.68392	0.925651
POM121C	A8CG34	BG2	Unflavored e-cig - Air	0.108777	0.364324	0.824853
A2ML1	A8K2U0	BG2	Unflavored e-cig - Air	0.174679	0.248809	0.757431
EFCAB7	A8K855	BG2	Unflavored e-cig - Air	-0.0153116	0.905585	0.977638
SFI1	A8K8P3	BG2	Unflavored e-cig - Air	-0.0233241	0.849732	0.963199
CYSRT1	A8MQ03	BG2	Unflavored e-cig - Air	0.039327	0.909012	0.977751
LYRM9	A8MSI8	BG2	Unflavored e-cig - Air	0.919926	0.0377778	0.507974
ZBBX	A8MT70	BG2	Unflavored e-cig - Air	-0.0429279	0.812977	0.952948
CIMIP2B	A8MTA8	BG2	Unflavored e-cig - Air	0.177796	0.230697	0.74646
GNAT3	A8MTJ3	BG2	Unflavored e-cig - Air	-0.354838	0.572397	0.897743
BBIP1	A8MTZ0	BG2	Unflavored e-cig - Air	0.0371149	0.907016	0.977638
VGLL3	A8MV65	BG2	Unflavored e-cig - Air	-0.481621	0.23	0.745939
NUDT19	A8MXV4	BG2	Unflavored e-cig - Air	-0.00945607	0.962733	0.991909
CXorf49	A8MYA2	BG2	Unflavored e-cig - Air	-1.05479	0.253404	0.759562
CIMAP1B	A8MYP8	BG2	Unflavored e-cig - Air	0.0204227	0.871543	0.969175
COL6A5	A8TX70	BG2	Unflavored e-cig - Air	0.831218	0.0327517	0.490596
UPK3BL1	B0FP48	BG2	Unflavored e-cig - Air	-0.332611	0.24052	0.754369
FHAD1	B1AJZ9	BG2	Unflavored e-cig - Air	-0.00136452	0.986329	0.996093
ESPN	B1AK53	BG2	Unflavored e-cig - Air	0.0662069	0.675173	0.922165
RSPH10B	B2RC85	BG2	Unflavored e-cig - Air	-0.0281559	0.876805	0.970454
ANKRD66	B4E2M5	BG2	Unflavored e-cig - Air	0.810531	0.240993	0.754369
RABGAP1L	B7ZAP0	BG2	Unflavored e-cig - Air	0.0533358	0.811942	0.952772
GPR89B	B7ZAQ6	BG2	Unflavored e-cig - Air	0.453127	0.042146	0.513401
WASH3P	C4AMC7	BG2	Unflavored e-cig - Air	0.245585	0.017044	0.415694
UMAD1	C9J7I0	BG2	Unflavored e-cig - Air	0.0202219	0.951004	0.989855
TMEM238	C9JI98	BG2	Unflavored e-cig - Air	-0.220386	0.290163	0.778457
MCRIP1	C9JLW8	BG2	Unflavored e-cig - Air	0.538788	0.0109025	0.39174
TMEM232	C9JQI7	BG2	Unflavored e-cig - Air	0.530266	0.210739	0.732396
CFAP99	D6REC4	BG2	Unflavored e-cig - Air	-0.167201	0.0845691	0.602398
ANKRD65	E5RJM6	BG2	Unflavored e-cig - Air	0.158202	0.36899	0.827628
NACA	E9PAV3	BG2	Unflavored e-cig - Air	-0.00247216	0.985446	0.996093
C11orf98	E9PRG8	BG2	Unflavored e-cig - Air	-0.0538429	0.783313	0.945543
SUMO1P1	G2XKQ0	BG2	Unflavored e-cig - Air	0.086381	0.588906	0.901677
CNK3/IPCEF1	G9CGD6	BG2	Unflavored e-cig - Air	0.800176	0.251836	0.758675
GOLGA8S	H3BPF8	BG2	Unflavored e-cig - Air	-0.32572	0.315303	0.79383
STMND1	H3BQB6	BG2	Unflavored e-cig - Air	-0.192708	0.0944251	0.612488
PIERCE2	H3BRN8	BG2	Unflavored e-cig - Air	0.27145	0.143736	0.675518
CROCC2	H7BZ55	BG2	Unflavored e-cig - Air	0.169471	0.29018	0.778457
SMIM22	K7EJ46	BG2	Unflavored e-cig - Air	0.243881	0.314451	0.793269
SLC35A4	L0R6Q1	BG2	Unflavored e-cig - Air	0.150956	0.38359	0.832908
ASDURF	L0R819	BG2	Unflavored e-cig - Air	-0.120095	0.781832	0.945543
MIEF1	L0R8F8	BG2	Unflavored e-cig - Air	-0.163245	0.538198	0.887259
DCDC1	M0R2J8	BG2	Unflavored e-cig - Air	0.205024	0.235146	0.750451
DNASE2	O00115	BG2	Unflavored e-cig - Air	-0.400038	0.0455819	0.518213
AGPS	O00116	BG2	Unflavored e-cig - Air	0.0076377	0.912254	0.978528
KIF2A	O00139	BG2	Unflavored e-cig - Air	-0.0164089	0.871068	0.969175
TK2	O00142	BG2	Unflavored e-cig - Air	-0.396138	0.104154	0.625885
DDX39A	O00148	BG2	Unflavored e-cig - Air	1.0164	0.060509	0.55074
PDLIM1	O00151	BG2	Unflavored e-cig - Air	-0.0250167	0.80057	0.948971
ACOT7	O00154	BG2	Unflavored e-cig - Air	0.0269705	0.79243	0.948686
MYO1C	O00159	BG2	Unflavored e-cig - Air	0.0199905	0.796446	0.948971
MYO1F	O00160	BG2	Unflavored e-cig - Air	-0.465243	0.57879	0.900316
SNAP23	O00161	BG2	Unflavored e-cig - Air	0.21599	0.384704	0.832908
HAX1	O00165	BG2	Unflavored e-cig - Air	0.0240175	0.849023	0.963007
EYA2	O00167	BG2	Unflavored e-cig - Air	0.419767	0.265833	0.769438
FXYD1	O00168	BG2	Unflavored e-cig - Air	-0.0315779	0.905729	0.977638
AIP	O00170	BG2	Unflavored e-cig - Air	0.0317062	0.880068	0.971046
GTPBP1	O00178	BG2	Unflavored e-cig - Air	0.123118	0.310756	0.791908
LGALS9	O00182	BG2	Unflavored e-cig - Air	0.0847353	0.664747	0.91918
STXBP3	O00186	BG2	Unflavored e-cig - Air	0.126392	0.261433	0.764527
AP4M1	O00189	BG2	Unflavored e-cig - Air	0.160171	0.30009	0.785015
ARVCF	O00192	BG2	Unflavored e-cig - Air	0.083102	0.327045	0.801603
C11orf58	O00193	BG2	Unflavored e-cig - Air	-0.141734	0.459292	0.859986
RAB27B	O00194	BG2	Unflavored e-cig - Air	0.288478	0.143758	0.675518
AP3B1	O00203	BG2	Unflavored e-cig - Air	-0.0719476	0.676361	0.922165
SULT2B1	O00204	BG2	Unflavored e-cig - Air	0.267878	0.146733	0.679084
RHOD	O00212	BG2	Unflavored e-cig - Air	0.336803	0.2988	0.783763
APBB1	O00213	BG2	Unflavored e-cig - Air	0.32205	0.0411968	0.513
LGALS8	O00214	BG2	Unflavored e-cig - Air	-0.167344	0.439969	0.853229
NDUFS8	O00217	BG2	Unflavored e-cig - Air	0.0263573	0.813437	0.952948
NFKBIE	O00221	BG2	Unflavored e-cig - Air	0.747167	0.0686411	0.565085
GRM8	O00222	BG2	Unflavored e-cig - Air	-0.523585	0.179966	0.703327
PSMD11	O00231	BG2	Unflavored e-cig - Air	0.340423	0.119466	0.644253
PSMD12	O00232	BG2	Unflavored e-cig - Air	0.30018	0.165529	0.693212
PSMD9	O00233	BG2	Unflavored e-cig - Air	0.544845	0.00422489	0.328295
ATOX1	O00244	BG2	Unflavored e-cig - Air	0.291346	0.0893543	0.607168
MEN1	O00255	BG2	Unflavored e-cig - Air	-0.0548214	0.585598	0.901408
GET1	O00258	BG2	Unflavored e-cig - Air	-0.0501861	0.795405	0.948971
PGRMC1	O00264	BG2	Unflavored e-cig - Air	0.0378845	0.777705	0.945146
SUPT5H	O00267	BG2	Unflavored e-cig - Air	-0.069583	0.66779	0.91918
TAF4	O00268	BG2	Unflavored e-cig - Air	0.329848	0.112567	0.640832
DFFA	O00273	BG2	Unflavored e-cig - Air	0.319508	0.178506	0.702418
RFXAP	O00287	BG2	Unflavored e-cig - Air	0.0797916	0.782004	0.945543
HIP1	O00291	BG2	Unflavored e-cig - Air	0.120504	0.431614	0.851134
CLIC1	O00299	BG2	Unflavored e-cig - Air	-0.123773	0.489657	0.86859
EIF3F	O00303	BG2	Unflavored e-cig - Air	0.275043	0.279849	0.776568
WWP2	O00308	BG2	Unflavored e-cig - Air	0.144076	0.424868	0.850091
PDHX	O00330	BG2	Unflavored e-cig - Air	0.153666	0.317476	0.794435
MATN2	O00339	BG2	Unflavored e-cig - Air	0.286001	0.275209	0.77614
QSOX1	O00391	BG2	Unflavored e-cig - Air	-0.0465532	0.746506	0.938418
DCTN6	O00399	BG2	Unflavored e-cig - Air	0.12133	0.77874	0.945434
SLC33A1	O00400	BG2	Unflavored e-cig - Air	0.0327726	0.890993	0.974841
WASL	O00401	BG2	Unflavored e-cig - Air	0.151018	0.301766	0.786574
IPO5	O00410	BG2	Unflavored e-cig - Air	0.122536	0.305469	0.788303
POLRMT	O00411	BG2	Unflavored e-cig - Air	0.123918	0.677287	0.922527
EEF2K	O00418	BG2	Unflavored e-cig - Air	0.0278708	0.839371	0.960284
SAP18	O00422	BG2	Unflavored e-cig - Air	0.32126	0.150512	0.683301
EML1	O00423	BG2	Unflavored e-cig - Air	-0.0946474	0.558581	0.891846
IGF2BP3	O00425	BG2	Unflavored e-cig - Air	-0.198348	0.766611	0.942825
DNM1L	O00429	BG2	Unflavored e-cig - Air	0.153616	0.277279	0.776568
RTCA	O00442	BG2	Unflavored e-cig - Air	0.0362084	0.69978	0.929455
PIK3C2A	O00443	BG2	Unflavored e-cig - Air	0.160087	0.276926	0.776568
IFRD1	O00458	BG2	Unflavored e-cig - Air	-0.0621763	0.827378	0.955876
PIK3R2	O00459	BG2	Unflavored e-cig - Air	0.161768	0.352588	0.817103
GOLIM4	O00461	BG2	Unflavored e-cig - Air	0.511389	0.463594	0.860761
MANBA	O00462	BG2	Unflavored e-cig - Air	0.417645	0.0422995	0.513401
TRAF5	O00463	BG2	Unflavored e-cig - Air	0.168716	0.871896	0.969175
AGRN	O00468	BG2	Unflavored e-cig - Air	0.278097	0.224151	0.73913
PLOD2	O00469	BG2	Unflavored e-cig - Air	0.0259276	0.838153	0.959754
MEIS1	O00470	BG2	Unflavored e-cig - Air	-0.128863	0.593938	0.902398
EXOC5	O00471	BG2	Unflavored e-cig - Air	0.452865	0.00704937	0.344132
HMGN4	O00479	BG2	Unflavored e-cig - Air	0.659555	0.00132746	0.230536
NDUFA4	O00483	BG2	Unflavored e-cig - Air	-0.168235	0.211431	0.732396
PSMD14	O00487	BG2	Unflavored e-cig - Air	0.340299	0.25741	0.76301
ZNF593	O00488	BG2	Unflavored e-cig - Air	0.349242	0.209758	0.731304
BIN1	O00499	BG2	Unflavored e-cig - Air	0.287901	0.274936	0.776125
KPNA3	O00505	BG2	Unflavored e-cig - Air	0.140279	0.326313	0.800985
STK25	O00506	BG2	Unflavored e-cig - Air	0.530019	0.00140629	0.234456
USP9Y	O00507	BG2	Unflavored e-cig - Air	-0.0838902	0.35268	0.817103
BCL9	O00512	BG2	Unflavored e-cig - Air	-0.105091	0.594729	0.90241
LAD1	O00515	BG2	Unflavored e-cig - Air	0.220304	0.078181	0.593525
FAAH	O00519	BG2	Unflavored e-cig - Air	0.255318	0.0614497	0.553896
KRIT1	O00522	BG2	Unflavored e-cig - Air	0.665743	0.00100061	0.210448
CHL1	O00533	BG2	Unflavored e-cig - Air	-0.108924	0.535189	0.886945
VWA5A	O00534	BG2	Unflavored e-cig - Air	-0.0580201	0.45274	0.856757
PES1	O00541	BG2	Unflavored e-cig - Air	0.000822562	0.991246	0.997319
EBAG9	O00559	BG2	Unflavored e-cig - Air	-0.171595	0.171738	0.697191
SDCBP	O00560	BG2	Unflavored e-cig - Air	-0.0792848	0.638825	0.910447
PITPNM1	O00562	BG2	Unflavored e-cig - Air	-0.0610038	0.644517	0.912175
MPHOSPH10	O00566	BG2	Unflavored e-cig - Air	-0.175537	0.506206	0.874202
NOP56	O00567	BG2	Unflavored e-cig - Air	-0.00219166	0.982995	0.995963
DDX3X	O00571	BG2	Unflavored e-cig - Air	0.0236186	0.760485	0.940987
RNASET2	O00584	BG2	Unflavored e-cig - Air	-0.0489636	0.752341	0.939553
PODXL	O00592	BG2	Unflavored e-cig - Air	0.0802002	0.718228	0.933979
PEX12	O00623	BG2	Unflavored e-cig - Air	0.307666	0.271416	0.772956
PIR	O00625	BG2	Unflavored e-cig - Air	0.320815	0.0160521	0.412627
KPNA4	O00629	BG2	Unflavored e-cig - Air	-0.0102481	0.921273	0.981937
TRIM38	O00635	BG2	Unflavored e-cig - Air	0.634307	0.469297	0.86328
NFIB	O00712	BG2	Unflavored e-cig - Air	0.219654	0.422992	0.850091
PPP6C	O00743	BG2	Unflavored e-cig - Air	0.0109874	0.927739	0.983798
CES2	O00748	BG2	Unflavored e-cig - Air	0.0943696	0.423719	0.850091
PIK3C2B	O00750	BG2	Unflavored e-cig - Air	0.0358854	0.854342	0.964598
MAN2B1	O00754	BG2	Unflavored e-cig - Air	-0.0846084	0.436112	0.85139
WNT7A	O00755	BG2	Unflavored e-cig - Air	0.924317	0.244341	0.754753
PDXK	O00764	BG2	Unflavored e-cig - Air	0.0949198	0.379138	0.832343
SCD	O00767	BG2	Unflavored e-cig - Air	-0.231681	0.171281	0.697191
CLDN4	O14493	BG2	Unflavored e-cig - Air	0.369951	0.645749	0.912677
PLPP1	O14494	BG2	Unflavored e-cig - Air	-0.0394312	0.86051	0.965439
PLPP3	O14495	BG2	Unflavored e-cig - Air	-0.0125315	0.952645	0.990057
ARID1A	O14497	BG2	Unflavored e-cig - Air	0.0276576	0.716868	0.933574
CDK2AP1	O14519	BG2	Unflavored e-cig - Air	1.26514	0.126913	0.659906
SDHD	O14521	BG2	Unflavored e-cig - Air	0.222178	0.217862	0.733609
C2CD2L	O14523	BG2	Unflavored e-cig - Air	-0.0439852	0.639355	0.910447
NEMP1	O14524	BG2	Unflavored e-cig - Air	0.267292	0.42664	0.850745
TXNDC9	O14530	BG2	Unflavored e-cig - Air	0.258345	0.0955399	0.613328
TRAFD1	O14545	BG2	Unflavored e-cig - Air	-0.204277	0.252103	0.758675
COX7A2L	O14548	BG2	Unflavored e-cig - Air	0.110538	0.597149	0.903582
HSPB6	O14558	BG2	Unflavored e-cig - Air	0.0780819	0.591291	0.901677
NDUFAB1	O14561	BG2	Unflavored e-cig - Air	0.5302	0.251296	0.757903
UBFD1	O14562	BG2	Unflavored e-cig - Air	0.117491	0.503166	0.873276
CYB561D2	O14569	BG2	Unflavored e-cig - Air	-0.0324097	0.904173	0.977638
CIT	O14578	BG2	Unflavored e-cig - Air	0.215334	0.24988	0.757431
COPE	O14579	BG2	Unflavored e-cig - Air	0.194493	0.374936	0.828378
EIF1AY	O14602	BG2	Unflavored e-cig - Air	0.0595947	0.755115	0.939988
AP3D1	O14617	BG2	Unflavored e-cig - Air	0.129793	0.369536	0.827628
CCS	O14618	BG2	Unflavored e-cig - Air	-0.154928	0.32041	0.795869
ENPP3	O14638	BG2	Unflavored e-cig - Air	0.274567	0.281231	0.776977
ABLIM1	O14639	BG2	Unflavored e-cig - Air	-0.0159055	0.896058	0.977068
DVL1	O14640	BG2	Unflavored e-cig - Air	0.00269971	0.986165	0.996093
DVL2	O14641	BG2	Unflavored e-cig - Air	0.0628155	0.571821	0.897286
DNALI1	O14645	BG2	Unflavored e-cig - Air	0.160646	0.326854	0.801603
CHD1	O14646	BG2	Unflavored e-cig - Air	0.0599292	0.790217	0.947805
CHD2	O14647	BG2	Unflavored e-cig - Air	0.190132	0.186148	0.710824
GOSR2	O14653	BG2	Unflavored e-cig - Air	-0.0997443	0.658479	0.918384
TOR1A	O14656	BG2	Unflavored e-cig - Air	0.319551	0.110741	0.639415
TOR1B	O14657	BG2	Unflavored e-cig - Air	-0.133196	0.405194	0.843863
STX16	O14662	BG2	Unflavored e-cig - Air	0.00134975	0.994913	0.99835
ADAM10	O14672	BG2	Unflavored e-cig - Air	-0.0958496	0.45044	0.856757
ABCD4	O14678	BG2	Unflavored e-cig - Air	0.0995768	0.522245	0.881632
EI24	O14681	BG2	Unflavored e-cig - Air	-0.35273	0.185832	0.710511
TP53I11	O14683	BG2	Unflavored e-cig - Air	-0.0245233	0.900158	0.977623
PTGES	O14684	BG2	Unflavored e-cig - Air	-0.37542	0.163775	0.691733
KMT2D	O14686	BG2	Unflavored e-cig - Air	0.594175	0.00974093	0.378119
ITGB1BP1	O14713	BG2	Unflavored e-cig - Air	-0.165171	0.691909	0.928179
RIOK3	O14730	BG2	Unflavored e-cig - Air	0.0510995	0.714687	0.933067
IMPA2	O14732	BG2	Unflavored e-cig - Air	0.170926	0.382555	0.832908
MAP2K7	O14733	BG2	Unflavored e-cig - Air	-0.101592	0.538737	0.887259
ACOT8	O14734	BG2	Unflavored e-cig - Air	0.0954636	0.332417	0.805291
CDIPT	O14735	BG2	Unflavored e-cig - Air	0.0655333	0.778301	0.945347
PDCD5	O14737	BG2	Unflavored e-cig - Air	0.123982	0.42722	0.850788
PRMT5	O14744	BG2	Unflavored e-cig - Air	-0.125043	0.212003	0.732396
NHERF1	O14745	BG2	Unflavored e-cig - Air	-0.0789035	0.528051	0.884929
TNFRSF10B	O14763	BG2	Unflavored e-cig - Air	-1.15614	0.100729	0.624127
GABRD	O14764	BG2	Unflavored e-cig - Air	0.110412	0.959485	0.990848
FPGT	O14772	BG2	Unflavored e-cig - Air	0.0448013	0.882655	0.972098
TPP1	O14773	BG2	Unflavored e-cig - Air	0.181464	0.186037	0.710725
TCERG1	O14776	BG2	Unflavored e-cig - Air	0.235752	0.0276862	0.47783
NRP1	O14786	BG2	Unflavored e-cig - Air	-0.614445	0.0532853	0.52902
TNPO2	O14787	BG2	Unflavored e-cig - Air	-0.432228	0.0502722	0.52515
APOL1	O14791	BG2	Unflavored e-cig - Air	0.19615	0.745723	0.938418
HS3ST1	O14792	BG2	Unflavored e-cig - Air	0.00843421	0.966536	0.992492
UNC13B	O14795	BG2	Unflavored e-cig - Air	0.352979	0.17648	0.702418
TNFRSF10C	O14798	BG2	Unflavored e-cig - Air	-0.746088	0.147253	0.679084
POLR3A	O14802	BG2	Unflavored e-cig - Air	-0.107785	0.368327	0.827628
CAPN9	O14815	BG2	Unflavored e-cig - Air	0.318948	0.299032	0.783765
PSMA7	O14818	BG2	Unflavored e-cig - Air	0.132299	0.293627	0.778457
SCAMP3	O14828	BG2	Unflavored e-cig - Air	0.124588	0.515372	0.878916
PHYH	O14832	BG2	Unflavored e-cig - Air	0.275425	0.517633	0.879845
OPLAH	O14841	BG2	Unflavored e-cig - Air	0.0234751	0.781599	0.945543
BCKDK	O14874	BG2	Unflavored e-cig - Air	-0.0267966	0.858067	0.964598
IFIT3	O14879	BG2	Unflavored e-cig - Air	-0.0393291	0.911456	0.97845
MGST3	O14880	BG2	Unflavored e-cig - Air	-0.160176	0.420219	0.849806
GEMIN2	O14893	BG2	Unflavored e-cig - Air	-0.0710537	0.862875	0.966662
IRF6	O14896	BG2	Unflavored e-cig - Air	0.100603	0.544204	0.88857
WNT9A	O14904	BG2	Unflavored e-cig - Air	0.382622	0.345511	0.814279
WNT9B	O14905	BG2	Unflavored e-cig - Air	0.687342	0.161709	0.691733
TAX1BP3	O14907	BG2	Unflavored e-cig - Air	0.464683	0.101757	0.624916
GIPC1	O14908	BG2	Unflavored e-cig - Air	-0.00848248	0.935444	0.98629
IKBKB	O14920	BG2	Unflavored e-cig - Air	0.0995644	0.218261	0.733936
RGS12	O14924	BG2	Unflavored e-cig - Air	0.207176	0.0656748	0.560068
TIMM23	O14925	BG2	Unflavored e-cig - Air	0.264073	0.0614504	0.553896
HAT1	O14929	BG2	Unflavored e-cig - Air	-0.0179436	0.838173	0.959754
UBE2L6	O14933	BG2	Unflavored e-cig - Air	-0.166475	0.255184	0.761078
CASK	O14936	BG2	Unflavored e-cig - Air	0.0173911	0.844871	0.960824
PLD2	O14939	BG2	Unflavored e-cig - Air	0.0808519	0.514582	0.878828
UQCRQ	O14949	BG2	Unflavored e-cig - Air	-0.126717	0.591501	0.901677
MYL12A	O14950	BG2	Unflavored e-cig - Air	0.437229	0.237694	0.752679
UQCR11	O14957	BG2	Unflavored e-cig - Air	0.685932	0.0245855	0.457734
HGS	O14964	BG2	Unflavored e-cig - Air	0.0630145	0.762258	0.941595
RAB29	O14966	BG2	Unflavored e-cig - Air	0.583202	0.0940044	0.612298
CLGN	O14967	BG2	Unflavored e-cig - Air	0.0564473	0.818557	0.954213
VPS26C	O14972	BG2	Unflavored e-cig - Air	0.150629	0.141239	0.673386
PPP1R12A	O14974	BG2	Unflavored e-cig - Air	0.0525494	0.69855	0.929455
SLC27A2	O14975	BG2	Unflavored e-cig - Air	0.101892	0.45944	0.86007
GAK	O14976	BG2	Unflavored e-cig - Air	0.0801067	0.456988	0.859533
HNRNPDL	O14979	BG2	Unflavored e-cig - Air	0.119432	0.401737	0.84185
XPO1	O14980	BG2	Unflavored e-cig - Air	0.055452	0.683488	0.925396
BTAF1	O14981	BG2	Unflavored e-cig - Air	0.138197	0.248929	0.757431
ARHGEF10	O15013	BG2	Unflavored e-cig - Air	-0.31582	0.428231	0.851134
ZNF609	O15014	BG2	Unflavored e-cig - Air	0.12975	0.470009	0.863601
ZNF646	O15015	BG2	Unflavored e-cig - Air	-0.033449	0.952021	0.989855
SPTBN2	O15020	BG2	Unflavored e-cig - Air	0.177727	0.0937923	0.612298
MAST4	O15021	BG2	Unflavored e-cig - Air	-0.0659852	0.718924	0.933979
SEC16A	O15027	BG2	Unflavored e-cig - Air	-0.0772603	0.586817	0.901408
PLXNB2	O15031	BG2	Unflavored e-cig - Air	0.0375681	0.767913	0.943452
KHNYN	O15037	BG2	Unflavored e-cig - Air	0.398465	0.0395408	0.50866
U2SURP	O15042	BG2	Unflavored e-cig - Air	0.0951845	0.312106	0.791908
SETD1A	O15047	BG2	Unflavored e-cig - Air	0.233438	0.218661	0.734393
TRANK1	O15050	BG2	Unflavored e-cig - Air	0.276728	0.358507	0.821148
SYNJ2	O15056	BG2	Unflavored e-cig - Air	0.384426	0.163709	0.691733
KIF3B	O15066	BG2	Unflavored e-cig - Air	0.117168	0.233335	0.749108
PFAS	O15067	BG2	Unflavored e-cig - Air	0.0128156	0.862463	0.966342
DCLK1	O15075	BG2	Unflavored e-cig - Air	-0.0206275	0.906107	0.977638
CEP290	O15078	BG2	Unflavored e-cig - Air	0.127394	0.200886	0.720516
ANKRD28	O15084	BG2	Unflavored e-cig - Air	0.162856	0.351368	0.81671
ARHGEF11	O15085	BG2	Unflavored e-cig - Air	0.365805	0.00635871	0.340252
PRORP	O15091	BG2	Unflavored e-cig - Air	0.0787157	0.423714	0.850091
CHUK	O15111	BG2	Unflavored e-cig - Air	0.303042	0.165807	0.693212
LSM1	O15116	BG2	Unflavored e-cig - Air	0.273659	0.370154	0.827628
NPC1	O15118	BG2	Unflavored e-cig - Air	-0.175367	0.317806	0.794435
AGPAT2	O15120	BG2	Unflavored e-cig - Air	0.0885379	0.602574	0.904948
DEGS1	O15121	BG2	Unflavored e-cig - Air	-0.0807425	0.638424	0.910447
SCAMP1	O15126	BG2	Unflavored e-cig - Air	0.148137	0.527358	0.884929
SCAMP2	O15127	BG2	Unflavored e-cig - Air	0.119773	0.428638	0.851134
KPNA5	O15131	BG2	Unflavored e-cig - Air	0.0227644	0.942921	0.987926
ARPC1B	O15143	BG2	Unflavored e-cig - Air	-0.188429	0.0826109	0.601962
ARPC2	O15144	BG2	Unflavored e-cig - Air	-0.154765	0.0775781	0.593263
ARPC3	O15145	BG2	Unflavored e-cig - Air	0.481334	0.217954	0.733609
BET1	O15155	BG2	Unflavored e-cig - Air	0.539614	0.195499	0.716582
POLR1C	O15160	BG2	Unflavored e-cig - Air	0.0990631	0.571466	0.897286
PLSCR1	O15162	BG2	Unflavored e-cig - Air	0.0330503	0.886714	0.973048
TRIM24	O15164	BG2	Unflavored e-cig - Air	0.165819	0.451652	0.856757
PGRMC2	O15173	BG2	Unflavored e-cig - Air	-0.0166477	0.864327	0.967445
CETN3	O15182	BG2	Unflavored e-cig - Air	0.225282	0.423723	0.850091
VILL	O15195	BG2	Unflavored e-cig - Air	-0.0883248	0.532168	0.886662
RGL2	O15211	BG2	Unflavored e-cig - Air	0.201133	0.408158	0.844161
PFDN6	O15212	BG2	Unflavored e-cig - Air	0.117819	0.490102	0.86859
WDR46	O15213	BG2	Unflavored e-cig - Air	0.0669274	0.570353	0.896976
GSTA4	O15217	BG2	Unflavored e-cig - Air	0.241539	0.146729	0.679084
NKRF	O15226	BG2	Unflavored e-cig - Air	0.462855	0.251671	0.75847
GNPAT	O15228	BG2	Unflavored e-cig - Air	-0.0212042	0.876265	0.970454
LAMA5	O15230	BG2	Unflavored e-cig - Air	0.132421	0.200225	0.719988
ZNF185	O15231	BG2	Unflavored e-cig - Air	-0.0624276	0.667049	0.91918
CASC3	O15234	BG2	Unflavored e-cig - Air	0.0984548	0.591522	0.901677
MRPS12	O15235	BG2	Unflavored e-cig - Air	-0.191287	0.311865	0.791908
NDUFA1	O15239	BG2	Unflavored e-cig - Air	-0.431257	0.161704	0.691733
ACOX3	O15254	BG2	Unflavored e-cig - Air	-0.0136028	0.836193	0.958936
RER1	O15258	BG2	Unflavored e-cig - Air	-0.0399452	0.850594	0.963915
NPHP1	O15259	BG2	Unflavored e-cig - Air	0.124527	0.165967	0.693212
SURF4	O15260	BG2	Unflavored e-cig - Air	0.383223	0.113937	0.640832
MAPK13	O15264	BG2	Unflavored e-cig - Air	0.285905	0.117355	0.643047
SPTLC1	O15269	BG2	Unflavored e-cig - Air	-0.0299366	0.78537	0.945543
SPTLC2	O15270	BG2	Unflavored e-cig - Air	0.0672923	0.40265	0.842492
OGT	O15294	BG2	Unflavored e-cig - Air	0.098771	0.44022	0.853229
PMM2	O15305	BG2	Unflavored e-cig - Air	0.0394908	0.813633	0.952948
TM9SF1	O15321	BG2	Unflavored e-cig - Air	0.0126055	0.925859	0.983007
INPP4B	O15327	BG2	Unflavored e-cig - Air	-0.115847	0.431152	0.851134
MID1	O15344	BG2	Unflavored e-cig - Air	-0.166305	0.230852	0.74646
HMGB3	O15347	BG2	Unflavored e-cig - Air	-0.0630156	0.744954	0.938418
TP73	O15350	BG2	Unflavored e-cig - Air	-0.0288221	0.872406	0.969175
PPM1G	O15355	BG2	Unflavored e-cig - Air	0.0496074	0.68276	0.924843
INPPL1	O15357	BG2	Unflavored e-cig - Air	0.439395	0.00799507	0.347119
EIF3D	O15371	BG2	Unflavored e-cig - Air	-0.0916094	0.554802	0.891603
EIF3H	O15372	BG2	Unflavored e-cig - Air	0.270355	0.0564341	0.53416
HDAC3	O15379	BG2	Unflavored e-cig - Air	-0.370135	0.0319657	0.484483
NVL	O15381	BG2	Unflavored e-cig - Air	0.46235	0.0073686	0.344132
BCAT2	O15382	BG2	Unflavored e-cig - Air	0.0643214	0.757421	0.940437
TMPRSS2	O15393	BG2	Unflavored e-cig - Air	-0.0431537	0.772656	0.944824
IPO8	O15397	BG2	Unflavored e-cig - Air	0.0899492	0.656217	0.917977
STX7	O15400	BG2	Unflavored e-cig - Air	0.296288	0.43118	0.851134
TNRC18	O15417	BG2	Unflavored e-cig - Air	0.11837	0.583579	0.901031
SLC16A3	O15427	BG2	Unflavored e-cig - Air	0.181726	0.447299	0.856016
SLC31A1	O15431	BG2	Unflavored e-cig - Air	0.593181	0.108822	0.634452
ABCC3	O15438	BG2	Unflavored e-cig - Air	0.429346	0.0374774	0.507974
ABCC4	O15439	BG2	Unflavored e-cig - Air	0.319132	0.116594	0.641931
ABCC5	O15440	BG2	Unflavored e-cig - Air	0.216599	0.346041	0.814319
POLR1G	O15446	BG2	Unflavored e-cig - Air	0.100677	0.615262	0.907598
TLR3	O15455	BG2	Unflavored e-cig - Air	0.144406	0.386218	0.833562
P4HA2	O15460	BG2	Unflavored e-cig - Air	0.141225	0.405265	0.843863
CAPN5	O15484	BG2	Unflavored e-cig - Air	-0.0247081	0.806655	0.951112
YKT6	O15498	BG2	Unflavored e-cig - Air	0.313221	0.146263	0.679084
NUP42	O15504	BG2	Unflavored e-cig - Air	0.309177	0.0758314	0.588844
ARPC5	O15511	BG2	Unflavored e-cig - Air	0.213245	0.310031	0.791908
POLR2D	O15514	BG2	Unflavored e-cig - Air	0.277615	0.211956	0.732396
CFLAR	O15519	BG2	Unflavored e-cig - Air	0.465028	0.0535592	0.52902
DDX3Y	O15523	BG2	Unflavored e-cig - Air	0.113438	0.49272	0.868937
MAFG	O15525	BG2	Unflavored e-cig - Air	-0.125091	0.256794	0.762761
PDPK1	O15530	BG2	Unflavored e-cig - Air	0.194272	0.0776451	0.593263
TAPBP	O15533	BG2	Unflavored e-cig - Air	-0.486007	0.0100565	0.379108
RNF113A	O15541	BG2	Unflavored e-cig - Air	-0.202625	0.322272	0.797024
KDM6A	O15550	BG2	Unflavored e-cig - Air	0.346071	0.24767	0.757431
CLDN3	O15551	BG2	Unflavored e-cig - Air	0.102249	0.53133	0.886412
DHX15	O43143	BG2	Unflavored e-cig - Air	-0.0391574	0.821555	0.955025
RNMT	O43148	BG2	Unflavored e-cig - Air	-0.00572253	0.966236	0.992458
ZZEF1	O43149	BG2	Unflavored e-cig - Air	0.0571015	0.417562	0.848082
ASAP2	O43150	BG2	Unflavored e-cig - Air	0.391208	0.171926	0.697191
TTI1	O43156	BG2	Unflavored e-cig - Air	-0.226464	0.161061	0.691733
PLXNB1	O43157	BG2	Unflavored e-cig - Air	0.228935	0.0134694	0.404179
RRP8	O43159	BG2	Unflavored e-cig - Air	0.219815	0.302002	0.786716
PJA2	O43164	BG2	Unflavored e-cig - Air	-0.235583	0.716366	0.933574
SIPA1L1	O43166	BG2	Unflavored e-cig - Air	-0.0453452	0.734923	0.937463
CYB5B	O43169	BG2	Unflavored e-cig - Air	-0.366015	0.140675	0.673386
PRPF4	O43172	BG2	Unflavored e-cig - Air	0.147306	0.143721	0.675518
PHGDH	O43175	BG2	Unflavored e-cig - Air	0.041255	0.765449	0.942347
NDUFS4	O43181	BG2	Unflavored e-cig - Air	0.10381	0.545519	0.889018
PHF1	O43189	BG2	Unflavored e-cig - Air	-0.136738	0.625404	0.909349
GPR39	O43194	BG2	Unflavored e-cig - Air	0.709854	0.0392042	0.507974
DYNC1LI2	O43237	BG2	Unflavored e-cig - Air	0.0955647	0.318921	0.794671
KLK10	O43240	BG2	Unflavored e-cig - Air	-0.350761	0.0386299	0.507974
PSMD3	O43242	BG2	Unflavored e-cig - Air	-0.137443	0.0636619	0.556288
RBFOX2	O43251	BG2	Unflavored e-cig - Air	0.075659	0.578234	0.900007
PAPSS1	O43252	BG2	Unflavored e-cig - Air	0.0298669	0.781503	0.945543
ZW10	O43264	BG2	Unflavored e-cig - Air	0.150439	0.227133	0.743398
PRODH	O43272	BG2	Unflavored e-cig - Air	-0.0196533	0.826969	0.955721
SPINT1	O43278	BG2	Unflavored e-cig - Air	-0.0792738	0.68202	0.924436
EFS	O43281	BG2	Unflavored e-cig - Air	0.422782	0.122283	0.650861
B4GALT5	O43286	BG2	Unflavored e-cig - Air	0.235281	0.525664	0.884524
SART1	O43290	BG2	Unflavored e-cig - Air	0.137713	0.219841	0.735389
SPINT2	O43291	BG2	Unflavored e-cig - Air	-0.0734002	0.659872	0.918485
GPAA1	O43292	BG2	Unflavored e-cig - Air	-0.0826682	0.663955	0.91918
DAPK3	O43293	BG2	Unflavored e-cig - Air	-0.0554592	0.85755	0.964598
TGFB1I1	O43294	BG2	Unflavored e-cig - Air	0.274819	0.693246	0.928933
SRGAP3	O43295	BG2	Unflavored e-cig - Air	-0.0243168	0.867139	0.967757
AP5Z1	O43299	BG2	Unflavored e-cig - Air	-0.155239	0.377926	0.831416
CCP110	O43303	BG2	Unflavored e-cig - Air	0.182835	0.264419	0.767477
ADCY6	O43306	BG2	Unflavored e-cig - Air	-0.0166136	0.942871	0.987926
CTIF	O43310	BG2	Unflavored e-cig - Air	0.787586	0.371145	0.827628
MTSS1	O43312	BG2	Unflavored e-cig - Air	-0.0289789	0.824483	0.955375
PPIP5K2	O43314	BG2	Unflavored e-cig - Air	0.24549	0.0870134	0.604453
MAP3K7	O43318	BG2	Unflavored e-cig - Air	-0.0486096	0.794736	0.948971
EEF1E1	O43324	BG2	Unflavored e-cig - Air	0.289455	0.0618475	0.554366
WDR62	O43379	BG2	Unflavored e-cig - Air	0.60037	0.0590935	0.545589
HNRNPR	O43390	BG2	Unflavored e-cig - Air	0.0518266	0.425613	0.850423
PRPF3	O43395	BG2	Unflavored e-cig - Air	-0.0409988	0.468447	0.863242
TXNL1	O43396	BG2	Unflavored e-cig - Air	0.209256	0.0353752	0.502011
TPD52L2	O43399	BG2	Unflavored e-cig - Air	0.200353	0.328299	0.802871
EMC8	O43402	BG2	Unflavored e-cig - Air	0.44223	0.0253669	0.458231
COCH	O43405	BG2	Unflavored e-cig - Air	0.356483	0.800876	0.948971
THAP12	O43422	BG2	Unflavored e-cig - Air	-0.0389135	0.892506	0.974923
SYNJ1	O43426	BG2	Unflavored e-cig - Air	0.180376	0.620965	0.909349
FIBP	O43427	BG2	Unflavored e-cig - Air	0.637744	0.0386489	0.507974
EIF4G3	O43432	BG2	Unflavored e-cig - Air	0.0902162	0.253251	0.759562
TBX1	O43435	BG2	Unflavored e-cig - Air	1.12639	0.0560612	0.533684
PPIH	O43447	BG2	Unflavored e-cig - Air	0.212054	0.141091	0.673386
HTRA2	O43464	BG2	Unflavored e-cig - Air	0.023886	0.789917	0.947719
KLF4	O43474	BG2	Unflavored e-cig - Air	-0.0258585	0.922595	0.982335
AKR7A2	O43488	BG2	Unflavored e-cig - Air	0.0732846	0.585709	0.901408
PROM1	O43490	BG2	Unflavored e-cig - Air	-0.0224353	0.925754	0.983007
EPB41L2	O43491	BG2	Unflavored e-cig - Air	0.11533	0.4693	0.86328
TGOLN2	O43493	BG2	Unflavored e-cig - Air	0.313181	0.0704527	0.570742
LAMTOR5	O43504	BG2	Unflavored e-cig - Air	0.480521	0.060016	0.549773
B4GAT1	O43505	BG2	Unflavored e-cig - Air	0.669945	0.0145567	0.412627
SLC26A4	O43511	BG2	Unflavored e-cig - Air	1.23709	0.0553665	0.532609
ATP8B1	O43520	BG2	Unflavored e-cig - Air	0.0535445	0.720198	0.933979
BCL2L11	O43521	BG2	Unflavored e-cig - Air	0.497306	0.0385033	0.507974
FOXO3	O43524	BG2	Unflavored e-cig - Air	0.170997	0.586457	0.901408
RGS14	O43566	BG2	Unflavored e-cig - Air	0.153926	0.486986	0.868024
RNF13	O43567	BG2	Unflavored e-cig - Air	-0.0222885	0.946618	0.9894
CA12	O43570	BG2	Unflavored e-cig - Air	-0.248693	0.431322	0.851134
AKAP10	O43572	BG2	Unflavored e-cig - Air	0.17365	0.265205	0.768688
DENR	O43583	BG2	Unflavored e-cig - Air	0.146617	0.45099	0.856757
XPOT	O43592	BG2	Unflavored e-cig - Air	-0.109861	0.565787	0.896314
DNPH1	O43598	BG2	Unflavored e-cig - Air	0.0220323	0.886635	0.973048
SPRY3	O43610	BG2	Unflavored e-cig - Air	0.302659	0.312342	0.791908
TIMM44	O43615	BG2	Unflavored e-cig - Air	0.19159	0.0339139	0.494242
TRAPPC3	O43617	BG2	Unflavored e-cig - Air	0.0888272	0.541042	0.887339
CHMP2A	O43633	BG2	Unflavored e-cig - Air	-0.0720565	0.705866	0.930561
NCK2	O43639	BG2	Unflavored e-cig - Air	-0.0407271	0.759953	0.940987
PSCA	O43653	BG2	Unflavored e-cig - Air	-0.321686	0.350134	0.81671
TSPAN6	O43657	BG2	Unflavored e-cig - Air	0.0739054	0.817823	0.954213
PLRG1	O43660	BG2	Unflavored e-cig - Air	-0.166037	0.282962	0.776977
RGS10	O43665	BG2	Unflavored e-cig - Air	0.789099	0.00103508	0.210448
ZNF207	O43670	BG2	Unflavored e-cig - Air	0.120061	0.409845	0.844161
NDUFB5	O43674	BG2	Unflavored e-cig - Air	0.26346	0.0962052	0.61442
NDUFB3	O43676	BG2	Unflavored e-cig - Air	0.340237	0.046187	0.518213
NDUFA2	O43678	BG2	Unflavored e-cig - Air	0.290645	0.135913	0.66868
GET3	O43681	BG2	Unflavored e-cig - Air	0.29367	0.116085	0.641699
BUB3	O43684	BG2	Unflavored e-cig - Air	0.117648	0.108957	0.634452
PLPP2	O43688	BG2	Unflavored e-cig - Air	0.0498804	0.851164	0.964167
ACTN4	O43707	BG2	Unflavored e-cig - Air	-0.0553319	0.592263	0.901677
GSTZ1	O43708	BG2	Unflavored e-cig - Air	0.215411	0.35837	0.821148
BUD23	O43709	BG2	Unflavored e-cig - Air	0.380136	0.0835388	0.602398
TRIAP1	O43715	BG2	Unflavored e-cig - Air	0.584923	0.0791702	0.594014
GATC	O43716	BG2	Unflavored e-cig - Air	0.103174	0.619495	0.908694
HTATSF1	O43719	BG2	Unflavored e-cig - Air	-0.00154484	0.99306	0.997852
PRKAB2	O43741	BG2	Unflavored e-cig - Air	0.620314	0.0825032	0.601749
AP1G1	O43747	BG2	Unflavored e-cig - Air	-0.0281774	0.784744	0.945543
STX6	O43752	BG2	Unflavored e-cig - Air	0.0929772	0.674685	0.92212
SYNGR1	O43759	BG2	Unflavored e-cig - Air	0.00221286	0.991571	0.997319
SYNGR2	O43760	BG2	Unflavored e-cig - Air	-0.168439	0.479925	0.866547
SGTA	O43765	BG2	Unflavored e-cig - Air	-0.129941	0.543317	0.887941
LIAS	O43766	BG2	Unflavored e-cig - Air	0.425588	0.317464	0.794435
ENSA	O43768	BG2	Unflavored e-cig - Air	0.427782	0.0553949	0.532609
SLC25A20	O43772	BG2	Unflavored e-cig - Air	0.159777	0.285043	0.776977
NARS1	O43776	BG2	Unflavored e-cig - Air	-0.020965	0.752076	0.939553
MYO1B	O43795	BG2	Unflavored e-cig - Air	-0.0631586	0.312355	0.791908
SSNA1	O43805	BG2	Unflavored e-cig - Air	0.175063	0.556752	0.891846
NUDT21	O43809	BG2	Unflavored e-cig - Air	0.09196	0.666885	0.91918
LANCL1	O43813	BG2	Unflavored e-cig - Air	-0.133644	0.364808	0.824853
STRN	O43815	BG2	Unflavored e-cig - Air	0.109417	0.30856	0.791077
RRP9	O43818	BG2	Unflavored e-cig - Air	0.00814337	0.967255	0.992618
SCO2	O43819	BG2	Unflavored e-cig - Air	0.0537223	0.818088	0.954213
CFAP410	O43822	BG2	Unflavored e-cig - Air	0.127068	0.591972	0.901677
AKAP8	O43823	BG2	Unflavored e-cig - Air	-0.0017165	0.990959	0.997319
GTPBP6	O43824	BG2	Unflavored e-cig - Air	0.219981	0.0864124	0.602398
SLC37A4	O43826	BG2	Unflavored e-cig - Air	0.162827	0.560117	0.892078
IDH3B	O43837	BG2	Unflavored e-cig - Air	0.00721207	0.959088	0.990848
NRDC	O43847	BG2	Unflavored e-cig - Air	0.169605	0.163589	0.691733
CALU	O43852	BG2	Unflavored e-cig - Air	-0.0579306	0.662667	0.91918
ATP9B	O43861	BG2	Unflavored e-cig - Air	0.383279	0.0364313	0.507844
AHCYL1	O43865	BG2	Unflavored e-cig - Air	-0.116733	0.343504	0.81382
KIF1C	O43896	BG2	Unflavored e-cig - Air	0.219097	0.226841	0.743398
PRICKLE3	O43900	BG2	Unflavored e-cig - Air	-0.238109	0.635018	0.91024
KLRC4	O43908	BG2	Unflavored e-cig - Air	0.864733	0.506852	0.874667
EXTL3	O43909	BG2	Unflavored e-cig - Air	0.946032	0.216591	0.733506
ORC5	O43913	BG2	Unflavored e-cig - Air	-0.272048	0.25582	0.761385
NDUFS5	O43920	BG2	Unflavored e-cig - Air	0.0751647	0.766113	0.942491
PDE6D	O43924	BG2	Unflavored e-cig - Air	0.336924	0.227836	0.743924
ORC4	O43929	BG2	Unflavored e-cig - Air	0.166404	0.559927	0.89205
PEX1	O43933	BG2	Unflavored e-cig - Air	0.0344073	0.688357	0.927602
MFSD11	O43934	BG2	Unflavored e-cig - Air	-0.0458255	0.9215	0.981957
RAD21	O60216	BG2	Unflavored e-cig - Air	-0.00236166	0.98481	0.996093
AKR1B10	O60218	BG2	Unflavored e-cig - Air	0.0641481	0.76417	0.942264
TIMM8A	O60220	BG2	Unflavored e-cig - Air	0.410477	0.0500883	0.52471
KALRN	O60229	BG2	Unflavored e-cig - Air	0.314987	0.0859022	0.602398
DHX16	O60231	BG2	Unflavored e-cig - Air	0.101547	0.479019	0.866182
ZNRD2	O60232	BG2	Unflavored e-cig - Air	0.050929	0.768428	0.94363
TMPRSS11D	O60235	BG2	Unflavored e-cig - Air	-0.132354	0.783279	0.945543
PPP1R12B	O60237	BG2	Unflavored e-cig - Air	-0.206323	0.525829	0.884623
BNIP3L	O60238	BG2	Unflavored e-cig - Air	-0.104192	0.784284	0.945543
ADGRB2	O60241	BG2	Unflavored e-cig - Air	0.303689	0.279258	0.776568
MED14	O60244	BG2	Unflavored e-cig - Air	0.311728	0.0710909	0.57269
PCDH7	O60245	BG2	Unflavored e-cig - Air	0.174718	0.468629	0.863242
SOX15	O60248	BG2	Unflavored e-cig - Air	0.892676	0.0695384	0.567205
PRPSAP2	O60256	BG2	Unflavored e-cig - Air	-0.0452532	0.61489	0.907598
SMARCA5	O60264	BG2	Unflavored e-cig - Air	0.165144	0.031056	0.479747
KIAA0513	O60268	BG2	Unflavored e-cig - Air	0.0429198	0.823719	0.955372
SPAG9	O60271	BG2	Unflavored e-cig - Air	0.0211023	0.8585	0.964598
ZNF292	O60281	BG2	Unflavored e-cig - Air	-0.2365	0.579448	0.900321
KIF5C	O60282	BG2	Unflavored e-cig - Air	0.0790737	0.856646	0.964598
URB1	O60287	BG2	Unflavored e-cig - Air	0.515826	0.0215365	0.435745
SIPA1L3	O60292	BG2	Unflavored e-cig - Air	-0.0431047	0.786057	0.945543
ZFC3H1	O60293	BG2	Unflavored e-cig - Air	0.179633	0.386232	0.833562
LCMT2	O60294	BG2	Unflavored e-cig - Air	0.154859	0.666762	0.91918
LZTS3	O60299	BG2	Unflavored e-cig - Air	0.25142	0.270784	0.772956
KATNIP	O60303	BG2	Unflavored e-cig - Air	-0.0356847	0.81085	0.952677
AQR	O60306	BG2	Unflavored e-cig - Air	-0.028317	0.678325	0.922989
MAST3	O60307	BG2	Unflavored e-cig - Air	-0.0264617	0.865926	0.967586
CEP104	O60308	BG2	Unflavored e-cig - Air	0.157063	0.15109	0.684753
OPA1	O60313	BG2	Unflavored e-cig - Air	0.0853731	0.291415	0.778457
MCM3AP	O60318	BG2	Unflavored e-cig - Air	0.102195	0.488088	0.868055
KIF1B	O60333	BG2	Unflavored e-cig - Air	0.162513	0.363482	0.824485
MAPKBP1	O60336	BG2	Unflavored e-cig - Air	-0.407691	0.0935772	0.611812
KDM1A	O60341	BG2	Unflavored e-cig - Air	0.129221	0.38558	0.832908
TBC1D4	O60343	BG2	Unflavored e-cig - Air	-0.0394504	0.827928	0.956104
PHLPP1	O60346	BG2	Unflavored e-cig - Air	0.452925	0.334912	0.806948
TBC1D12	O60347	BG2	Unflavored e-cig - Air	-0.453004	0.175145	0.700329
FZD6	O60353	BG2	Unflavored e-cig - Air	-0.145302	0.546437	0.889018
GRIN3B	O60391	BG2	Unflavored e-cig - Air	-0.159086	0.491756	0.868823
PPL	O60437	BG2	Unflavored e-cig - Air	0.0713893	0.241045	0.754369
GSDME	O60443	BG2	Unflavored e-cig - Air	0.172474	0.344599	0.814279
EVI5	O60447	BG2	Unflavored e-cig - Air	0.113925	0.494081	0.870016
LY75	O60449	BG2	Unflavored e-cig - Air	0.346322	0.0579591	0.542252
NRP2	O60462	BG2	Unflavored e-cig - Air	-0.269554	0.23673	0.751478
MAN1A2	O60476	BG2	Unflavored e-cig - Air	-0.0604954	0.698911	0.929455
GPR137B	O60478	BG2	Unflavored e-cig - Air	-0.25101	0.209668	0.731304
MPZL2	O60487	BG2	Unflavored e-cig - Air	0.0631844	0.775719	0.944842
ACSL4	O60488	BG2	Unflavored e-cig - Air	0.168882	0.0631623	0.556288
SNX3	O60493	BG2	Unflavored e-cig - Air	0.099158	0.572785	0.898013
STX10	O60499	BG2	Unflavored e-cig - Air	0.442528	0.10195	0.624916
OGA	O60502	BG2	Unflavored e-cig - Air	0.0498948	0.801577	0.948971
ADCY9	O60503	BG2	Unflavored e-cig - Air	0.125508	0.442799	0.854694
SORBS3	O60504	BG2	Unflavored e-cig - Air	-0.0235643	0.876343	0.970454
SYNCRIP	O60506	BG2	Unflavored e-cig - Air	0.308086	0.0894081	0.607168
TPST1	O60507	BG2	Unflavored e-cig - Air	0.36902	0.20189	0.721067
CDC40	O60508	BG2	Unflavored e-cig - Air	0.358731	0.124028	0.653682
B4GALT4	O60513	BG2	Unflavored e-cig - Air	0.123494	0.631483	0.909858
RANBP6	O60518	BG2	Unflavored e-cig - Air	0.0474009	0.791634	0.948141
NEMF	O60524	BG2	Unflavored e-cig - Air	0.120177	0.37961	0.832525
GMDS	O60547	BG2	Unflavored e-cig - Air	-0.0125054	0.868091	0.967985
NMT2	O60551	BG2	Unflavored e-cig - Air	0.552831	0.0947357	0.612488
CCNT1	O60563	BG2	Unflavored e-cig - Air	-0.102933	0.422451	0.850091
PLOD3	O60568	BG2	Unflavored e-cig - Air	0.207036	0.0575055	0.540128
EIF4E2	O60573	BG2	Unflavored e-cig - Air	0.594391	0.0857665	0.602398
CCNT2	O60583	BG2	Unflavored e-cig - Air	0.342936	0.174338	0.699364
TLR5	O60602	BG2	Unflavored e-cig - Air	0.321533	0.0632483	0.556288
TLR2	O60603	BG2	Unflavored e-cig - Air	0.0748247	0.626098	0.909349
DIAPH1	O60610	BG2	Unflavored e-cig - Air	0.235627	0.0416091	0.513096
SELENOF	O60613	BG2	Unflavored e-cig - Air	0.197823	0.213252	0.733105
TSPAN1	O60635	BG2	Unflavored e-cig - Air	-0.478359	0.0393032	0.507974
TSPAN3	O60637	BG2	Unflavored e-cig - Air	-0.195151	0.570736	0.896994
EXOC3	O60645	BG2	Unflavored e-cig - Air	0.0686178	0.628974	0.909349
PDE8A	O60658	BG2	Unflavored e-cig - Air	-0.166864	0.292742	0.778457
PLIN3	O60664	BG2	Unflavored e-cig - Air	0.190171	0.217254	0.733506
SLC16A7	O60669	BG2	Unflavored e-cig - Air	0.606662	0.00452902	0.328295
JAK2	O60674	BG2	Unflavored e-cig - Air	0.257139	0.152301	0.685983
PRMT3	O60678	BG2	Unflavored e-cig - Air	-0.0767487	0.730683	0.936036
PEX10	O60683	BG2	Unflavored e-cig - Air	0.188295	0.606705	0.904948
KPNA6	O60684	BG2	Unflavored e-cig - Air	0.0643474	0.733535	0.936953
SRPX2	O60687	BG2	Unflavored e-cig - Air	0.84129	0.00443979	0.328295
UGDH	O60701	BG2	Unflavored e-cig - Air	0.0275028	0.709757	0.931006
TPST2	O60704	BG2	Unflavored e-cig - Air	-0.717931	0.0304845	0.479747
CTNND1	O60716	BG2	Unflavored e-cig - Air	-0.00804864	0.932398	0.98629
ICMT	O60725	BG2	Unflavored e-cig - Air	-0.245954	0.321141	0.796468
PLA2G6	O60733	BG2	Unflavored e-cig - Air	0.651896	0.220751	0.735389
EIF1B	O60739	BG2	Unflavored e-cig - Air	0.465453	0.167773	0.695798
SNX2	O60749	BG2	Unflavored e-cig - Air	0.27639	0.0864035	0.602398
DPM1	O60762	BG2	Unflavored e-cig - Air	0.152864	0.139231	0.672967
USO1	O60763	BG2	Unflavored e-cig - Air	0.136149	0.184878	0.708897
MRPS14	O60783	BG2	Unflavored e-cig - Air	0.0788093	0.758053	0.940437
TOM1	O60784	BG2	Unflavored e-cig - Air	0.069658	0.567989	0.89694
PFKFB2	O60825	BG2	Unflavored e-cig - Air	0.426613	0.00195893	0.274652
CCDC22	O60826	BG2	Unflavored e-cig - Air	0.048279	0.749201	0.938866
PQBP1	O60828	BG2	Unflavored e-cig - Air	0.0820975	0.532273	0.886662
TIMM17B	O60830	BG2	Unflavored e-cig - Air	-0.126426	0.523221	0.882733
PRAF2	O60831	BG2	Unflavored e-cig - Air	-0.00491442	0.97983	0.995963
DKC1	O60832	BG2	Unflavored e-cig - Air	-0.0669572	0.720185	0.933979
EIF5B	O60841	BG2	Unflavored e-cig - Air	0.00889621	0.934774	0.98629
EDF1	O60869	BG2	Unflavored e-cig - Air	-0.106149	0.57072	0.896994
KIN	O60870	BG2	Unflavored e-cig - Air	-0.0352929	0.976402	0.995016
DIAPH2	O60879	BG2	Unflavored e-cig - Air	-0.150776	0.399443	0.839787
DNAJA2	O60884	BG2	Unflavored e-cig - Air	-0.0346415	0.674392	0.92212
BRD4	O60885	BG2	Unflavored e-cig - Air	-0.116486	0.478988	0.866182
CUTA	O60888	BG2	Unflavored e-cig - Air	-0.0137899	0.94542	0.988953
SMPD2	O60906	BG2	Unflavored e-cig - Air	0.0659121	0.646329	0.912877
CTSV	O60911	BG2	Unflavored e-cig - Air	0.0736402	0.848459	0.962803
PFDN1	O60925	BG2	Unflavored e-cig - Air	-0.136998	0.501604	0.872755
PPP1R11	O60927	BG2	Unflavored e-cig - Air	-0.122909	0.470305	0.863601
NBN	O60934	BG2	Unflavored e-cig - Air	0.103644	0.40706	0.844161
NOL3	O60936	BG2	Unflavored e-cig - Air	-0.0318526	0.881015	0.971448
DTNB	O60941	BG2	Unflavored e-cig - Air	0.675108	0.0115198	0.395301
ABCB7	O75027	BG2	Unflavored e-cig - Air	-0.0374167	0.821177	0.954984
KIF21B	O75037	BG2	Unflavored e-cig - Air	1.52225	0.00944765	0.373249
PLCH2	O75038	BG2	Unflavored e-cig - Air	-0.0982105	0.540312	0.887339
SRGAP2	O75044	BG2	Unflavored e-cig - Air	0.0298619	0.842101	0.960457
PLXNA2	O75051	BG2	Unflavored e-cig - Air	1.53873	0.279499	0.776568
NOS1AP	O75052	BG2	Unflavored e-cig - Air	0.295264	0.341656	0.812626
IGSF3	O75054	BG2	Unflavored e-cig - Air	0.204802	0.194518	0.716582
FAM20B	O75063	BG2	Unflavored e-cig - Air	0.0982569	0.288502	0.778383
TMCC2	O75069	BG2	Unflavored e-cig - Air	-0.433589	0.435165	0.851134
EFCAB14	O75071	BG2	Unflavored e-cig - Air	0.173227	0.117408	0.643047
WDR1	O75083	BG2	Unflavored e-cig - Air	-0.185972	0.342831	0.813042
SLIT1	O75093	BG2	Unflavored e-cig - Air	0.364466	0.178536	0.702418
ATP9A	O75110	BG2	Unflavored e-cig - Air	0.0754193	0.604255	0.904948
ROCK2	O75116	BG2	Unflavored e-cig - Air	0.212897	0.0424485	0.513401
CLASP2	O75122	BG2	Unflavored e-cig - Air	-0.00387181	0.980182	0.995963
PTCD1	O75127	BG2	Unflavored e-cig - Air	0.304437	0.0574995	0.540128
COBL	O75128	BG2	Unflavored e-cig - Air	-0.240295	0.20096	0.720516
ASTN2	O75129	BG2	Unflavored e-cig - Air	0.63	0.0861294	0.602398
CPNE3	O75131	BG2	Unflavored e-cig - Air	0.0064872	0.941048	0.987273
DEPDC5	O75140	BG2	Unflavored e-cig - Air	0.0502242	0.776056	0.944842
ATG13	O75143	BG2	Unflavored e-cig - Air	0.569972	0.253756	0.759811
HIP1R	O75146	BG2	Unflavored e-cig - Air	0.113521	0.380572	0.832865
RNF40	O75150	BG2	Unflavored e-cig - Air	0.299093	0.0203501	0.42609
PHF2	O75151	BG2	Unflavored e-cig - Air	-0.128116	0.317739	0.794435
ZC3H11A	O75152	BG2	Unflavored e-cig - Air	0.231605	0.0697588	0.567205
CLUH	O75153	BG2	Unflavored e-cig - Air	-0.000266411	0.99827	0.999175
CAND2	O75155	BG2	Unflavored e-cig - Air	0.178033	0.481764	0.866715
NPHP4	O75161	BG2	Unflavored e-cig - Air	-0.0947095	0.432471	0.851134
KDM4A	O75164	BG2	Unflavored e-cig - Air	0.0931161	0.606585	0.904948
DNAJC13	O75165	BG2	Unflavored e-cig - Air	0.0845014	0.43416	0.851134
PHACTR2	O75167	BG2	Unflavored e-cig - Air	0.435922	0.430207	0.851134
PPP6R2	O75170	BG2	Unflavored e-cig - Air	-0.139756	0.348598	0.81671
CNOT3	O75175	BG2	Unflavored e-cig - Air	0.22565	0.0327809	0.490596
SS18L1	O75177	BG2	Unflavored e-cig - Air	-0.0529863	0.855407	0.964598
ANKRD17	O75179	BG2	Unflavored e-cig - Air	-0.0704693	0.607381	0.904948
SIN3B	O75182	BG2	Unflavored e-cig - Air	0.283865	0.410636	0.844161
ATP2C2	O75185	BG2	Unflavored e-cig - Air	0.182721	0.25927	0.764241
DNAJB6	O75190	BG2	Unflavored e-cig - Air	0.279034	0.0393655	0.507974
XYLB	O75191	BG2	Unflavored e-cig - Air	0.187073	0.179144	0.702418
COQ9	O75208	BG2	Unflavored e-cig - Air	0.0217946	0.899838	0.977591
GGCT	O75223	BG2	Unflavored e-cig - Air	0.155564	0.0750258	0.586693
NDUFS7	O75251	BG2	Unflavored e-cig - Air	0.25129	0.0890874	0.607168
GADD45B	O75293	BG2	Unflavored e-cig - Air	-0.782507	0.398565	0.8396
NDUFS2	O75306	BG2	Unflavored e-cig - Air	-0.0572946	0.69933	0.929455
ZPR1	O75312	BG2	Unflavored e-cig - Air	0.17568	0.0579579	0.542252
USP12	O75317	BG2	Unflavored e-cig - Air	-0.0478293	0.840266	0.960284
NIPSNAP2	O75323	BG2	Unflavored e-cig - Air	-0.0209936	0.913097	0.978596
CILP	O75339	BG2	Unflavored e-cig - Air	-0.207324	0.16323	0.691733
PDCD6	O75340	BG2	Unflavored e-cig - Air	0.0639764	0.630979	0.909692
TBCA	O75347	BG2	Unflavored e-cig - Air	0.238931	0.216165	0.733506
ATP6V1G1	O75348	BG2	Unflavored e-cig - Air	0.120554	0.464971	0.861141
VPS4B	O75351	BG2	Unflavored e-cig - Air	-0.011775	0.938415	0.986806
MPDU1	O75352	BG2	Unflavored e-cig - Air	-0.0584643	0.857302	0.964598
ENTPD6	O75354	BG2	Unflavored e-cig - Air	0.587773	0.0468511	0.51866
ENTPD3	O75355	BG2	Unflavored e-cig - Air	-0.132944	0.603569	0.904948
ENTPD5	O75356	BG2	Unflavored e-cig - Air	-0.0683741	0.598445	0.904067
ZNF217	O75362	BG2	Unflavored e-cig - Air	-0.0823298	0.826762	0.955721
BCAS1	O75363	BG2	Unflavored e-cig - Air	0.0982891	0.416597	0.847992
MACROH2A1	O75367	BG2	Unflavored e-cig - Air	-0.00306043	0.969101	0.993168
SH3BGRL	O75368	BG2	Unflavored e-cig - Air	0.396624	0.104796	0.626692
FLNB	O75369	BG2	Unflavored e-cig - Air	-0.158108	0.0771374	0.593263
NCOR1	O75376	BG2	Unflavored e-cig - Air	0.15828	0.319897	0.795724
VAMP4	O75379	BG2	Unflavored e-cig - Air	0.0491011	0.895292	0.976772
NDUFS6	O75380	BG2	Unflavored e-cig - Air	0.416109	0.102895	0.625625
PEX14	O75381	BG2	Unflavored e-cig - Air	0.35674	0.159925	0.691733
TRIM3	O75382	BG2	Unflavored e-cig - Air	0.0424307	0.756025	0.939988
TULP3	O75386	BG2	Unflavored e-cig - Air	-0.0559981	0.527611	0.884929
CS	O75390	BG2	Unflavored e-cig - Air	0.0431893	0.792409	0.948686
SPAG7	O75391	BG2	Unflavored e-cig - Air	0.307571	0.0748448	0.586378
MRPL33	O75394	BG2	Unflavored e-cig - Air	0.239458	0.293773	0.778457
SEC22B	O75396	BG2	Unflavored e-cig - Air	-0.114868	0.444536	0.855674
PRPF40A	O75400	BG2	Unflavored e-cig - Air	0.273777	0.0907554	0.609805
TACC1	O75410	BG2	Unflavored e-cig - Air	0.0541382	0.754391	0.939988
NME6	O75414	BG2	Unflavored e-cig - Air	0.426143	0.0402594	0.511472
GIGYF1	O75420	BG2	Unflavored e-cig - Air	0.118869	0.39142	0.834705
LRCH4	O75427	BG2	Unflavored e-cig - Air	0.00990407	0.95522	0.990379
MTX2	O75431	BG2	Unflavored e-cig - Air	0.647646	0.0162263	0.412627
VPS26A	O75436	BG2	Unflavored e-cig - Air	0.00733857	0.964375	0.992335
NDUFB1	O75438	BG2	Unflavored e-cig - Air	0.345749	0.313835	0.792506
PMPCB	O75439	BG2	Unflavored e-cig - Air	0.0727981	0.285556	0.776977
MED24	O75448	BG2	Unflavored e-cig - Air	-0.135669	0.271883	0.772994
KATNA1	O75449	BG2	Unflavored e-cig - Air	0.048251	0.681125	0.924098
PSIP1	O75475	BG2	Unflavored e-cig - Air	0.04444	0.582201	0.901031
ERLIN1	O75477	BG2	Unflavored e-cig - Air	0.0652884	0.425743	0.850423
SUPT3H	O75486	BG2	Unflavored e-cig - Air	0.50117	0.0849815	0.602398
GPC4	O75487	BG2	Unflavored e-cig - Air	0.0585783	0.735348	0.937502
NDUFS3	O75489	BG2	Unflavored e-cig - Air	0.420808	0.0673985	0.563524
SRSF10	O75494	BG2	Unflavored e-cig - Air	0.139059	0.387798	0.833974
CLN5	O75503	BG2	Unflavored e-cig - Air	-0.126545	0.371036	0.827628
HSBP1	O75506	BG2	Unflavored e-cig - Air	0.56722	0.0711741	0.57269
ECI2	O75521	BG2	Unflavored e-cig - Air	0.204128	0.069812	0.567205
KHDRBS3	O75525	BG2	Unflavored e-cig - Air	-0.304297	0.0539903	0.52902
TADA3	O75528	BG2	Unflavored e-cig - Air	0.612534	0.0197301	0.42609
EED	O75530	BG2	Unflavored e-cig - Air	-0.0129383	0.983735	0.996093
BANF1	O75531	BG2	Unflavored e-cig - Air	-0.0622495	0.771205	0.944388
SF3B1	O75533	BG2	Unflavored e-cig - Air	-0.00474806	0.942518	0.987926
CSDE1	O75534	BG2	Unflavored e-cig - Air	-0.0426695	0.731553	0.936036
WBP4	O75554	BG2	Unflavored e-cig - Air	0.29436	0.139635	0.673386
STX11	O75558	BG2	Unflavored e-cig - Air	0.352213	0.0230282	0.44539
PRKRA	O75569	BG2	Unflavored e-cig - Air	0.126866	0.399175	0.839787
MTRF1	O75570	BG2	Unflavored e-cig - Air	-0.032999	0.910825	0.97845
LRP6	O75581	BG2	Unflavored e-cig - Air	-0.505514	0.457602	0.859701
RPS6KA5	O75582	BG2	Unflavored e-cig - Air	-0.0218258	0.874462	0.969935
MED6	O75586	BG2	Unflavored e-cig - Air	0.474049	0.556307	0.891767
MYCBP2	O75592	BG2	Unflavored e-cig - Air	0.0613141	0.648023	0.91434
GCAT	O75600	BG2	Unflavored e-cig - Air	-0.0330326	0.878039	0.970476
SPAG6	O75602	BG2	Unflavored e-cig - Air	-0.117525	0.436623	0.851971
USP2	O75604	BG2	Unflavored e-cig - Air	0.391537	0.0194984	0.42609
NPM3	O75607	BG2	Unflavored e-cig - Air	-1.59288	0.00439652	0.328295
LYPLA1	O75608	BG2	Unflavored e-cig - Air	0.101083	0.741894	0.938199
ERAL1	O75616	BG2	Unflavored e-cig - Air	0.0831895	0.760222	0.940987
CREG1	O75629	BG2	Unflavored e-cig - Air	-0.908139	0.181435	0.704595
SERPINB7	O75635	BG2	Unflavored e-cig - Air	0.177649	0.403584	0.842968
SNRNP200	O75643	BG2	Unflavored e-cig - Air	0.0510413	0.398337	0.839592
TRMU	O75648	BG2	Unflavored e-cig - Air	-0.42634	0.244634	0.754753
TIPRL	O75663	BG2	Unflavored e-cig - Air	-0.0426091	0.659305	0.918485
OFD1	O75665	BG2	Unflavored e-cig - Air	-0.0558313	0.714105	0.932745
TOM1L1	O75674	BG2	Unflavored e-cig - Air	0.244892	0.381851	0.832908
RPS6KA4	O75676	BG2	Unflavored e-cig - Air	-0.121778	0.491056	0.86859
SURF6	O75683	BG2	Unflavored e-cig - Air	0.318443	0.285635	0.776977
PPM1B	O75688	BG2	Unflavored e-cig - Air	-0.0275137	0.844375	0.960733
ADAP1	O75689	BG2	Unflavored e-cig - Air	0.208043	0.366647	0.826717
UTP20	O75691	BG2	Unflavored e-cig - Air	-0.0308429	0.858884	0.964598
NUP155	O75694	BG2	Unflavored e-cig - Air	0.0219825	0.785596	0.945543
RP2	O75695	BG2	Unflavored e-cig - Air	0.00841035	0.945195	0.988953
STK16	O75716	BG2	Unflavored e-cig - Air	0.203912	0.341859	0.812818
WDHD1	O75717	BG2	Unflavored e-cig - Air	-0.238879	0.292211	0.778457
SLC25A12	O75746	BG2	Unflavored e-cig - Air	0.0847802	0.443494	0.854694
PIK3C2G	O75747	BG2	Unflavored e-cig - Air	0.0862362	0.813259	0.952948
B3GALNT1	O75752	BG2	Unflavored e-cig - Air	-0.296109	0.417862	0.848137
TCEA3	O75764	BG2	Unflavored e-cig - Air	0.0793945	0.63979	0.910447
PALM	O75781	BG2	Unflavored e-cig - Air	0.0362509	0.799612	0.948971
ATP6AP2	O75787	BG2	Unflavored e-cig - Air	0.359271	0.0843294	0.602398
RNASEH2A	O75792	BG2	Unflavored e-cig - Air	-0.0575284	0.856775	0.964598
CDC123	O75794	BG2	Unflavored e-cig - Air	0.329171	0.0602607	0.55068
UGT2B17	O75795	BG2	Unflavored e-cig - Air	-0.361314	0.285896	0.776977
ZMYND10	O75800	BG2	Unflavored e-cig - Air	0.215485	0.0697166	0.567205
BCAR3	O75815	BG2	Unflavored e-cig - Air	0.06335	0.633741	0.909898
POP7	O75817	BG2	Unflavored e-cig - Air	0.253623	0.261804	0.764543
RPP40	O75818	BG2	Unflavored e-cig - Air	0.380564	0.0861788	0.602398
EIF3G	O75821	BG2	Unflavored e-cig - Air	-0.143613	0.320071	0.795724
EIF3J	O75822	BG2	Unflavored e-cig - Air	0.0844428	0.612907	0.907173
CBR3	O75828	BG2	Unflavored e-cig - Air	0.23524	0.282896	0.776977
PSMD10	O75832	BG2	Unflavored e-cig - Air	0.121189	0.558435	0.891846
UPK1B	O75841	BG2	Unflavored e-cig - Air	0.0501784	0.854647	0.964598
AP1G2	O75843	BG2	Unflavored e-cig - Air	-0.100284	0.591667	0.901677
ZMPSTE24	O75844	BG2	Unflavored e-cig - Air	0.0190247	0.895858	0.977068
PPP1R37	O75864	BG2	Unflavored e-cig - Air	0.122833	0.679906	0.92368
TRAPPC6A	O75865	BG2	Unflavored e-cig - Air	0.5646	0.244287	0.754753
IDH1	O75874	BG2	Unflavored e-cig - Air	0.0901612	0.471489	0.863715
GATB	O75879	BG2	Unflavored e-cig - Air	0.181172	0.362502	0.824087
SCO1	O75880	BG2	Unflavored e-cig - Air	-0.0198888	0.950283	0.989855
CYP7B1	O75881	BG2	Unflavored e-cig - Air	0.687602	0.447829	0.856016
ATRN	O75882	BG2	Unflavored e-cig - Air	0.0537811	0.845652	0.96145
RBBP9	O75884	BG2	Unflavored e-cig - Air	0.122293	0.598198	0.904064
STAM2	O75886	BG2	Unflavored e-cig - Air	-0.046645	0.722852	0.934877
ALDH1L1	O75891	BG2	Unflavored e-cig - Air	0.107633	0.425194	0.850185
TUSC2	O75896	BG2	Unflavored e-cig - Air	-0.0369012	0.842239	0.960457
RASSF9	O75901	BG2	Unflavored e-cig - Air	-0.486394	0.286283	0.776977
DGAT1	O75907	BG2	Unflavored e-cig - Air	0.305987	0.319165	0.794671
CCNK	O75909	BG2	Unflavored e-cig - Air	0.350556	0.0378828	0.507974
DHRS3	O75911	BG2	Unflavored e-cig - Air	0.0711096	0.569568	0.89694
DGKI	O75912	BG2	Unflavored e-cig - Air	0.558634	0.452688	0.856757
ARL6IP5	O75915	BG2	Unflavored e-cig - Air	0.151885	0.489334	0.86859
PIAS1	O75925	BG2	Unflavored e-cig - Air	-0.0693094	0.731282	0.936036
BCAS2	O75934	BG2	Unflavored e-cig - Air	0.292772	0.0648721	0.559674
DCTN3	O75935	BG2	Unflavored e-cig - Air	0.275108	0.304092	0.788303
BBOX1	O75936	BG2	Unflavored e-cig - Air	-0.20308	0.642472	0.911814
DNAJC8	O75937	BG2	Unflavored e-cig - Air	-0.140381	0.58226	0.901031
SMNDC1	O75940	BG2	Unflavored e-cig - Air	-0.0991629	0.521398	0.881632
ATP5PD	O75947	BG2	Unflavored e-cig - Air	-0.0100589	0.958733	0.990848
TSPAN9	O75954	BG2	Unflavored e-cig - Air	0.231731	0.304644	0.788303
FLOT1	O75955	BG2	Unflavored e-cig - Air	0.0832408	0.333943	0.805949
TRIO	O75962	BG2	Unflavored e-cig - Air	0.304002	0.288968	0.77844
ATP5MG	O75964	BG2	Unflavored e-cig - Air	0.50745	0.133106	0.66688
MPDZ	O75970	BG2	Unflavored e-cig - Air	0.195753	0.320309	0.795856
CPD	O75976	BG2	Unflavored e-cig - Air	0.0334819	0.781808	0.945543
GLRX3	O76003	BG2	Unflavored e-cig - Air	0.143517	0.4351	0.851134
KRT36	O76013	BG2	Unflavored e-cig - Air	-0.119788	0.781698	0.945543
KRT38	O76015	BG2	Unflavored e-cig - Air	0.543252	0.476763	0.864951
RSL1D1	O76021	BG2	Unflavored e-cig - Air	-0.0608524	0.666257	0.91918
WFS1	O76024	BG2	Unflavored e-cig - Air	0.120052	0.426879	0.850788
ANXA9	O76027	BG2	Unflavored e-cig - Air	0.234237	0.0422072	0.513401
CLPX	O76031	BG2	Unflavored e-cig - Air	0.119759	0.137317	0.671462
NEBL	O76041	BG2	Unflavored e-cig - Air	0.105216	0.430161	0.851134
SEC14L2	O76054	BG2	Unflavored e-cig - Air	-0.0570107	0.738003	0.937976
TM7SF2	O76062	BG2	Unflavored e-cig - Air	-0.124325	0.526544	0.884929
RNF8	O76064	BG2	Unflavored e-cig - Air	0.342927	0.244015	0.754753
SNCG	O76070	BG2	Unflavored e-cig - Air	-0.0119373	0.956251	0.990379
CIAO1	O76071	BG2	Unflavored e-cig - Air	0.7057	0.141809	0.673572
ZFAND5	O76080	BG2	Unflavored e-cig - Air	0.263553	0.528108	0.884929
SLC22A5	O76082	BG2	Unflavored e-cig - Air	0.075791	0.806719	0.951112
SRP72	O76094	BG2	Unflavored e-cig - Air	0.277735	0.0150185	0.412627
JTB	O76095	BG2	Unflavored e-cig - Air	-0.42405	0.552893	0.891603
DDAH1	O94760	BG2	Unflavored e-cig - Air	0.0768966	0.493268	0.868952
URI1	O94763	BG2	Unflavored e-cig - Air	-0.0919464	0.504078	0.873276
B3GAT3	O94766	BG2	Unflavored e-cig - Air	0.141663	0.278898	0.776568
STK17B	O94768	BG2	Unflavored e-cig - Air	-0.209474	0.55588	0.891632
MTA2	O94776	BG2	Unflavored e-cig - Air	0.204051	0.113211	0.640832
STK10	O94804	BG2	Unflavored e-cig - Air	-0.234179	0.132321	0.66688
PRKD3	O94806	BG2	Unflavored e-cig - Air	-1.69522	0.209248	0.730747
GFPT2	O94808	BG2	Unflavored e-cig - Air	0.742439	0.085922	0.602398
TPPP	O94811	BG2	Unflavored e-cig - Air	0.196976	0.170195	0.697191
BAIAP3	O94812	BG2	Unflavored e-cig - Air	-0.443163	0.46943	0.86328
ATG12	O94817	BG2	Unflavored e-cig - Air	-0.0117543	0.979117	0.995963
LTN1	O94822	BG2	Unflavored e-cig - Air	0.176526	0.361698	0.824028
TOMM70	O94826	BG2	Unflavored e-cig - Air	0.166173	0.34674	0.814888
IPO13	O94829	BG2	Unflavored e-cig - Air	-0.0952648	0.551603	0.891603
MYO1D	O94832	BG2	Unflavored e-cig - Air	-0.0344245	0.760569	0.940987
TOX4	O94842	BG2	Unflavored e-cig - Air	0.0729833	0.606018	0.904948
SEC24D	O94855	BG2	Unflavored e-cig - Air	0.131705	0.377063	0.831094
SUPT7L	O94864	BG2	Unflavored e-cig - Air	0.598229	0.013583	0.404179
FCHSD2	O94868	BG2	Unflavored e-cig - Air	0.0800975	0.784976	0.945543
UFL1	O94874	BG2	Unflavored e-cig - Air	0.104738	0.391933	0.834705
SORBS2	O94875	BG2	Unflavored e-cig - Air	0.0573971	0.628595	0.909349
TMCC1	O94876	BG2	Unflavored e-cig - Air	-0.117756	0.640099	0.910447
PHF14	O94880	BG2	Unflavored e-cig - Air	-0.0240947	0.873513	0.969446
TMEM63A	O94886	BG2	Unflavored e-cig - Air	-0.225179	0.309241	0.791719
FARP2	O94887	BG2	Unflavored e-cig - Air	0.0885152	0.44232	0.854517
UBXN7	O94888	BG2	Unflavored e-cig - Air	0.350683	0.00648302	0.340985
SUN1	O94901	BG2	Unflavored e-cig - Air	-0.221099	0.157723	0.690721
PLPBP	O94903	BG2	Unflavored e-cig - Air	0.338804	0.0163244	0.412627
ERLIN2	O94905	BG2	Unflavored e-cig - Air	0.110226	0.136544	0.669916
PRPF6	O94906	BG2	Unflavored e-cig - Air	0.0373094	0.70661	0.930561
PCF11	O94913	BG2	Unflavored e-cig - Air	0.0979997	0.587232	0.901408
FRYL	O94915	BG2	Unflavored e-cig - Air	-0.0166022	0.925758	0.983007
ENDOD1	O94919	BG2	Unflavored e-cig - Air	-0.0204937	0.925932	0.983007
GLCE	O94923	BG2	Unflavored e-cig - Air	0.264276	0.0799659	0.594644
GLS	O94925	BG2	Unflavored e-cig - Air	0.13431	0.468209	0.863242
HAUS5	O94927	BG2	Unflavored e-cig - Air	0.0522338	0.815954	0.953358
ABLIM3	O94929	BG2	Unflavored e-cig - Air	0.115547	0.561031	0.893021
UBOX5	O94941	BG2	Unflavored e-cig - Air	0.181737	0.668357	0.91918
KDM4B	O94953	BG2	Unflavored e-cig - Air	0.167388	0.491969	0.868823
RHOBTB3	O94955	BG2	Unflavored e-cig - Air	0.179732	0.319148	0.794671
MTCL2	O94964	BG2	Unflavored e-cig - Air	0.291554	0.0909635	0.609805
USP19	O94966	BG2	Unflavored e-cig - Air	0.0499198	0.707437	0.930561
WDR47	O94967	BG2	Unflavored e-cig - Air	-0.12726	0.308706	0.791077
AP2A2	O94973	BG2	Unflavored e-cig - Air	0.0323953	0.754381	0.939988
SEC31A	O94979	BG2	Unflavored e-cig - Air	0.0785305	0.316334	0.794435
CLSTN1	O94985	BG2	Unflavored e-cig - Air	0.174003	0.408704	0.844161
FAM13A	O94988	BG2	Unflavored e-cig - Air	0.0975916	0.191426	0.714963
HEXIM1	O94992	BG2	Unflavored e-cig - Air	0.393742	0.187443	0.711532
TJP3	O95049	BG2	Unflavored e-cig - Air	-0.13277	0.190095	0.713478
RPP14	O95059	BG2	Unflavored e-cig - Air	-0.0814302	0.684819	0.925651
YIF1A	O95070	BG2	Unflavored e-cig - Air	-0.00293635	0.992068	0.997332
UBR5	O95071	BG2	Unflavored e-cig - Air	0.127096	0.224634	0.740139
REC8	O95072	BG2	Unflavored e-cig - Air	0.0811471	0.474921	0.864951
AGFG2	O95081	BG2	Unflavored e-cig - Air	-0.0591753	0.71608	0.933574
PRSS23	O95084	BG2	Unflavored e-cig - Air	0.344153	0.0105819	0.386638
SCAF4	O95104	BG2	Unflavored e-cig - Air	0.0627928	0.701801	0.929455
S1PR2	O95136	BG2	Unflavored e-cig - Air	0.567779	0.204313	0.723587
NDUFB6	O95139	BG2	Unflavored e-cig - Air	0.113635	0.60714	0.904948
MFN2	O95140	BG2	Unflavored e-cig - Air	0.0741297	0.618496	0.908668
DUSP14	O95147	BG2	Unflavored e-cig - Air	0.0782698	0.686282	0.926241
SNUPN	O95149	BG2	Unflavored e-cig - Air	0.0382125	0.908181	0.977735
AKR7A3	O95154	BG2	Unflavored e-cig - Air	0.0499754	0.883919	0.972718
UBE4B	O95155	BG2	Unflavored e-cig - Air	-0.0811053	0.503278	0.873276
ZFPL1	O95159	BG2	Unflavored e-cig - Air	-0.100607	0.491835	0.868823
ELP1	O95163	BG2	Unflavored e-cig - Air	0.0945426	0.216592	0.733506
UBL3	O95164	BG2	Unflavored e-cig - Air	0.125176	0.491049	0.86859
GABARAP	O95166	BG2	Unflavored e-cig - Air	-0.760192	0.105551	0.626692
NDUFA3	O95167	BG2	Unflavored e-cig - Air	0.880515	0.116525	0.641931
NDUFB4	O95168	BG2	Unflavored e-cig - Air	-0.0468272	0.80036	0.948971
NDUFB8	O95169	BG2	Unflavored e-cig - Air	0.0270735	0.873726	0.969446
SCEL	O95171	BG2	Unflavored e-cig - Air	0.146259	0.11162	0.639931
NDUFB2	O95178	BG2	Unflavored e-cig - Air	-0.38565	0.285037	0.776977
NDUFA7	O95182	BG2	Unflavored e-cig - Air	0.0838788	0.666163	0.91918
VAMP5	O95183	BG2	Unflavored e-cig - Air	0.401538	0.267998	0.770172
UNC5C	O95185	BG2	Unflavored e-cig - Air	2.5675	0.0219119	0.43841
CSPG5	O95196	BG2	Unflavored e-cig - Air	0.543695	0.34075	0.811511
RTN3	O95197	BG2	Unflavored e-cig - Air	-0.264608	0.399158	0.839787
RCBTB2	O95199	BG2	Unflavored e-cig - Air	0.202366	0.285445	0.776977
ZNF205	O95201	BG2	Unflavored e-cig - Air	-0.242974	0.461171	0.860413
LETM1	O95202	BG2	Unflavored e-cig - Air	0.182272	0.172697	0.697191
EPN2	O95208	BG2	Unflavored e-cig - Air	0.408086	0.0603717	0.55068
STBD1	O95210	BG2	Unflavored e-cig - Air	-0.171224	0.348255	0.81671
ZRANB2	O95218	BG2	Unflavored e-cig - Air	0.521299	0.0862815	0.602398
SNX4	O95219	BG2	Unflavored e-cig - Air	0.133793	0.357488	0.821148
LUC7L3	O95232	BG2	Unflavored e-cig - Air	0.1979	0.148922	0.680307
APOL3	O95236	BG2	Unflavored e-cig - Air	-0.0623255	0.79814	0.948971
MBD4	O95243	BG2	Unflavored e-cig - Air	-0.130586	0.609352	0.905608
SBF1	O95248	BG2	Unflavored e-cig - Air	-0.0523448	0.734153	0.937341
GOSR1	O95249	BG2	Unflavored e-cig - Air	-0.109051	0.313582	0.792466
KAT7	O95251	BG2	Unflavored e-cig - Air	0.0334002	0.847823	0.962475
ABCC6	O95255	BG2	Unflavored e-cig - Air	0.0767027	0.657989	0.918384
SLC25A14	O95258	BG2	Unflavored e-cig - Air	-0.198852	0.397604	0.839592
ATE1	O95260	BG2	Unflavored e-cig - Air	0.159852	0.175963	0.70183
CCNDBP1	O95273	BG2	Unflavored e-cig - Air	0.179405	0.631318	0.909858
LYPD3	O95274	BG2	Unflavored e-cig - Air	0.825522	0.297279	0.78174
VAPB	O95292	BG2	Unflavored e-cig - Air	0.149796	0.269769	0.771986
SNAPIN	O95295	BG2	Unflavored e-cig - Air	0.316571	0.141145	0.673386
MPZL1	O95297	BG2	Unflavored e-cig - Air	0.137076	0.554956	0.891603
NDUFC2	O95298	BG2	Unflavored e-cig - Air	0.0644208	0.745483	0.938418
NDUFA10	O95299	BG2	Unflavored e-cig - Air	0.214044	0.163918	0.691733
FKBP9	O95302	BG2	Unflavored e-cig - Air	0.161857	0.045654	0.518213
PGLS	O95336	BG2	Unflavored e-cig - Air	0.0407491	0.799963	0.948971
PAPSS2	O95340	BG2	Unflavored e-cig - Air	0.0843978	0.629918	0.909349
SMC2	O95347	BG2	Unflavored e-cig - Air	-0.00878451	0.962875	0.991909
ATG7	O95352	BG2	Unflavored e-cig - Air	0.178712	0.0470533	0.519636
TACC2	O95359	BG2	Unflavored e-cig - Air	0.271839	0.106239	0.628718
TRIM16	O95361	BG2	Unflavored e-cig - Air	0.0934088	0.387868	0.833974
FARS2	O95363	BG2	Unflavored e-cig - Air	0.077079	0.51082	0.876404
ZBTB7A	O95365	BG2	Unflavored e-cig - Air	0.129055	0.628543	0.909349
LYPLA2	O95372	BG2	Unflavored e-cig - Air	-0.0279401	0.861711	0.966137
IPO7	O95373	BG2	Unflavored e-cig - Air	0.0550332	0.690649	0.928179
ARIH2	O95376	BG2	Unflavored e-cig - Air	0.0615299	0.638167	0.910447
TNFAIP8	O95379	BG2	Unflavored e-cig - Air	0.288485	0.355643	0.82
MAP3K6	O95382	BG2	Unflavored e-cig - Air	-0.216128	0.00950902	0.373902
SLU7	O95391	BG2	Unflavored e-cig - Air	-0.012893	0.925216	0.982998
PGM3	O95394	BG2	Unflavored e-cig - Air	0.114129	0.349714	0.81671
MOCS3	O95396	BG2	Unflavored e-cig - Air	0.210186	0.145179	0.67696
CD2BP2	O95400	BG2	Unflavored e-cig - Air	0.118754	0.391672	0.834705
TNFRSF6B	O95407	BG2	Unflavored e-cig - Air	0.791812	0.00103105	0.210448
BRI3	O95415	BG2	Unflavored e-cig - Air	-0.003387	0.991005	0.997319
SVIL	O95425	BG2	Unflavored e-cig - Air	0.0715123	0.646613	0.912955
BAG4	O95429	BG2	Unflavored e-cig - Air	0.286096	0.409035	0.844161
AHSA1	O95433	BG2	Unflavored e-cig - Air	0.308895	0.0147562	0.412627
SLC34A2	O95436	BG2	Unflavored e-cig - Air	0.118158	0.582741	0.901031
LCA5L	O95447	BG2	Unflavored e-cig - Air	0.266719	0.296113	0.780645
PARN	O95453	BG2	Unflavored e-cig - Air	0.134337	0.188207	0.712281
PSMG1	O95456	BG2	Unflavored e-cig - Air	0.0787609	0.518	0.880128
FMNL1	O95466	BG2	Unflavored e-cig - Air	-0.567522	0.215393	0.733506
SGPL1	O95470	BG2	Unflavored e-cig - Air	0.00627411	0.95656	0.990379
CLDN7	O95471	BG2	Unflavored e-cig - Air	0.298801	0.515285	0.878916
CTDNEP1	O95476	BG2	Unflavored e-cig - Air	0.424868	0.16802	0.695826
ABCA1	O95477	BG2	Unflavored e-cig - Air	0.210954	0.667831	0.91918
NSA2	O95478	BG2	Unflavored e-cig - Air	0.445274	0.370081	0.827628
H6PD	O95479	BG2	Unflavored e-cig - Air	0.174301	0.0546339	0.529568
SEC24A	O95486	BG2	Unflavored e-cig - Air	0.266415	0.0703678	0.570609
SEC24B	O95487	BG2	Unflavored e-cig - Air	0.0224835	0.840792	0.960284
ADGRL2	O95490	BG2	Unflavored e-cig - Air	0.130377	0.578372	0.900007
VNN2	O95498	BG2	Unflavored e-cig - Air	-0.525628	0.0789635	0.594014
CBX6	O95503	BG2	Unflavored e-cig - Air	0.052623	0.893671	0.975467
SLC2A10	O95528	BG2	Unflavored e-cig - Air	-0.238372	0.385402	0.832908
NADK	O95544	BG2	Unflavored e-cig - Air	-0.185112	0.543628	0.888217
TDP2	O95551	BG2	Unflavored e-cig - Air	0.444571	0.092084	0.611812
SFT2D2	O95562	BG2	Unflavored e-cig - Air	-0.19958	0.611057	0.906042
MPC2	O95563	BG2	Unflavored e-cig - Air	0.0400631	0.795684	0.948971
METTL18	O95568	BG2	Unflavored e-cig - Air	0.828489	0.0678867	0.564395
ETHE1	O95571	BG2	Unflavored e-cig - Air	0.130585	0.367306	0.827018
ACSL3	O95573	BG2	Unflavored e-cig - Air	-0.0256922	0.824276	0.955375
POLR1A	O95602	BG2	Unflavored e-cig - Air	0.109355	0.152921	0.685983
PCNT	O95613	BG2	Unflavored e-cig - Air	0.172196	0.0878903	0.606644
YEATS4	O95619	BG2	Unflavored e-cig - Air	-0.150447	0.30486	0.788303
CNOT4	O95628	BG2	Unflavored e-cig - Air	0.104475	0.673877	0.92203
STAMBP	O95630	BG2	Unflavored e-cig - Air	0.00670809	0.9471	0.9894
NTN1	O95631	BG2	Unflavored e-cig - Air	0.340599	0.125558	0.656206
CPSF4	O95639	BG2	Unflavored e-cig - Air	0.318517	0.0118476	0.395301
NFATC1	O95644	BG2	Unflavored e-cig - Air	0.0905417	0.73359	0.936953
ASMTL	O95671	BG2	Unflavored e-cig - Air	0.101428	0.410764	0.844161
CDS2	O95674	BG2	Unflavored e-cig - Air	-0.0118593	0.956428	0.990379
EYA4	O95677	BG2	Unflavored e-cig - Air	0.322528	0.0885051	0.606644
KRT75	O95678	BG2	Unflavored e-cig - Air	0.148591	0.494683	0.870558
CEP43	O95684	BG2	Unflavored e-cig - Air	0.0336675	0.835532	0.958838
PPP1R3D	O95685	BG2	Unflavored e-cig - Air	0.270765	0.0972007	0.616729
BRD1	O95696	BG2	Unflavored e-cig - Air	-0.0434556	0.858546	0.964598
POP4	O95707	BG2	Unflavored e-cig - Air	0.206549	0.424678	0.850091
HERC2	O95714	BG2	Unflavored e-cig - Air	0.258206	0.195259	0.716582
RAB3D	O95716	BG2	Unflavored e-cig - Air	0.514272	0.0671358	0.562714
ESRRB	O95718	BG2	Unflavored e-cig - Air	0.771497	0.0415397	0.513
SNAP29	O95721	BG2	Unflavored e-cig - Air	0.0981742	0.594307	0.902398
OXSR1	O95747	BG2	Unflavored e-cig - Air	0.107097	0.410469	0.844161
GGPS1	O95749	BG2	Unflavored e-cig - Air	0.150534	0.350685	0.81671
RAB36	O95755	BG2	Unflavored e-cig - Air	0.0629624	0.546073	0.889018
HSPA4L	O95757	BG2	Unflavored e-cig - Air	-0.0373955	0.756221	0.939988
PTBP3	O95758	BG2	Unflavored e-cig - Air	0.317854	0.0506192	0.525748
TBC1D8	O95759	BG2	Unflavored e-cig - Air	-0.0738868	0.554819	0.891603
IL33	O95760	BG2	Unflavored e-cig - Air	0.442528	0.101578	0.624916
STARD3NL	O95772	BG2	Unflavored e-cig - Air	0.063891	0.696096	0.929455
LSM8	O95777	BG2	Unflavored e-cig - Air	0.10881	0.53422	0.886854
AP2A1	O95782	BG2	Unflavored e-cig - Air	-0.0130171	0.890981	0.974841
WIZ	O95785	BG2	Unflavored e-cig - Air	0.0810231	0.508333	0.875323
RIGI	O95786	BG2	Unflavored e-cig - Air	0.189685	0.157529	0.690721
STAU1	O95793	BG2	Unflavored e-cig - Air	0.128571	0.530617	0.886307
TTC4	O95801	BG2	Unflavored e-cig - Air	0.0597635	0.678936	0.922989
TMEM50A	O95807	BG2	Unflavored e-cig - Air	-0.421595	0.0227319	0.440681
CAVIN2	O95810	BG2	Unflavored e-cig - Air	0.0942587	0.545866	0.889018
BAG2	O95816	BG2	Unflavored e-cig - Air	0.103147	0.45027	0.856757
BAG3	O95817	BG2	Unflavored e-cig - Air	-0.105158	0.508543	0.875323
MAP4K4	O95819	BG2	Unflavored e-cig - Air	0.0584017	0.764814	0.94233
MLYCD	O95822	BG2	Unflavored e-cig - Air	0.0732689	0.659885	0.918485
CRYZL1	O95825	BG2	Unflavored e-cig - Air	0.37061	0.0390648	0.507974
AIFM1	O95831	BG2	Unflavored e-cig - Air	0.110572	0.405539	0.843863
CLDN1	O95832	BG2	Unflavored e-cig - Air	0.710928	0.0170153	0.415694
CLIC3	O95833	BG2	Unflavored e-cig - Air	-0.0362862	0.843492	0.960733
EML2	O95834	BG2	Unflavored e-cig - Air	-0.0648088	0.623145	0.909349
LATS1	O95835	BG2	Unflavored e-cig - Air	-0.00985182	0.959808	0.990848
GNA14	O95837	BG2	Unflavored e-cig - Air	0.281795	0.191488	0.714963
NUDT14	O95848	BG2	Unflavored e-cig - Air	-0.162344	0.162779	0.691733
TSPAN13	O95857	BG2	Unflavored e-cig - Air	-0.550867	0.530865	0.886307
TSPAN15	O95858	BG2	Unflavored e-cig - Air	-0.196532	0.757097	0.94028
BPNT1	O95861	BG2	Unflavored e-cig - Air	-0.0374478	0.742385	0.938199
FADS2	O95864	BG2	Unflavored e-cig - Air	0.0978942	0.637196	0.910447
DDAH2	O95865	BG2	Unflavored e-cig - Air	0.130286	0.452602	0.856757
ABHD16A	O95870	BG2	Unflavored e-cig - Air	-0.0158835	0.902444	0.977638
C6orf47	O95873	BG2	Unflavored e-cig - Air	-0.581013	0.172949	0.697191
WDPCP	O95876	BG2	Unflavored e-cig - Air	0.444528	0.409102	0.844161
TXNDC12	O95881	BG2	Unflavored e-cig - Air	0.469934	0.124576	0.653682
SYF2	O95926	BG2	Unflavored e-cig - Air	0.35939	0.199789	0.719104
FTCD	O95954	BG2	Unflavored e-cig - Air	-1.91035	0.0408501	0.513
TOP3B	O95985	BG2	Unflavored e-cig - Air	-0.0443632	0.744034	0.938418
TCL1B	O95988	BG2	Unflavored e-cig - Air	-0.13439	0.776103	0.944842
NUDT3	O95989	BG2	Unflavored e-cig - Air	0.128879	0.591905	0.901677
AGR2	O95994	BG2	Unflavored e-cig - Air	-0.0861127	0.475457	0.864951
GAS8	O95995	BG2	Unflavored e-cig - Air	0.278453	0.135361	0.668393
BCL10	O95999	BG2	Unflavored e-cig - Air	0.460311	0.133156	0.66688
NDUFB10	O96000	BG2	Unflavored e-cig - Air	-0.0837106	0.699831	0.929455
CLPTM1	O96005	BG2	Unflavored e-cig - Air	-0.057665	0.738476	0.937976
ZBED1	O96006	BG2	Unflavored e-cig - Air	-0.158608	0.59989	0.904537
MOCS2	O96007	BG2	Unflavored e-cig - Air	0.0690212	0.787782	0.946117
TOMM40	O96008	BG2	Unflavored e-cig - Air	0.293393	0.0361184	0.505783
PEX11B	O96011	BG2	Unflavored e-cig - Air	-0.218568	0.105205	0.626692
PAK4	O96013	BG2	Unflavored e-cig - Air	-0.0303521	0.781707	0.945543
DNAL4	O96015	BG2	Unflavored e-cig - Air	0.218183	0.462829	0.860761
CHEK2	O96017	BG2	Unflavored e-cig - Air	0.34225	0.158978	0.691526
ACTL6A	O96019	BG2	Unflavored e-cig - Air	0.136074	0.26826	0.770295
NSD2	O96028	BG2	Unflavored e-cig - Air	0.257506	0.516436	0.879845
CYTB	P00156	BG2	Unflavored e-cig - Air	0.450405	0.0413907	0.513
CYB5A	P00167	BG2	Unflavored e-cig - Air	-0.496147	0.0596867	0.549262
ADH1C	P00326	BG2	Unflavored e-cig - Air	0.19336	0.0279914	0.478732
LDHA	P00338	BG2	Unflavored e-cig - Air	-0.242695	0.00636748	0.340252
ALDH1A1	P00352	BG2	Unflavored e-cig - Air	-0.116073	0.231198	0.74646
GLUD1	P00367	BG2	Unflavored e-cig - Air	-0.142781	0.0783854	0.593525
DHFR	P00374	BG2	Unflavored e-cig - Air	0.64915	0.19835	0.716986
CYB5R3	P00387	BG2	Unflavored e-cig - Air	-0.105097	0.33157	0.805291
GSR	P00390	BG2	Unflavored e-cig - Air	-0.217347	0.0402841	0.511472
COX2	P00403	BG2	Unflavored e-cig - Air	-0.155148	0.436066	0.85139
COX3	P00414	BG2	Unflavored e-cig - Air	0.154973	0.809047	0.952433
SOD1	P00441	BG2	Unflavored e-cig - Air	-0.339961	0.00341514	0.323048
CP	P00450	BG2	Unflavored e-cig - Air	-0.364818	0.0197269	0.42609
PNP	P00491	BG2	Unflavored e-cig - Air	0.315495	0.111223	0.639415
HPRT1	P00492	BG2	Unflavored e-cig - Air	0.415746	0.310935	0.791908
GOT2	P00505	BG2	Unflavored e-cig - Air	0.0359065	0.719768	0.933979
ABL1	P00519	BG2	Unflavored e-cig - Air	0.198232	0.563275	0.894543
EGFR	P00533	BG2	Unflavored e-cig - Air	-0.101729	0.285709	0.776977
PGK1	P00558	BG2	Unflavored e-cig - Air	-0.0635132	0.578295	0.900007
AK1	P00568	BG2	Unflavored e-cig - Air	0.204396	0.207153	0.728003
C1R	P00736	BG2	Unflavored e-cig - Air	0.157578	0.801123	0.948971
CFD	P00746	BG2	Unflavored e-cig - Air	0.0773493	0.837084	0.959298
PLG	P00747	BG2	Unflavored e-cig - Air	-0.740717	0.239151	0.75307
PLAU	P00749	BG2	Unflavored e-cig - Air	-0.33312	0.146965	0.679084
PLAT	P00750	BG2	Unflavored e-cig - Air	-1.22721	0.208154	0.728891
CFB	P00751	BG2	Unflavored e-cig - Air	-0.229392	0.192074	0.71511
ADA	P00813	BG2	Unflavored e-cig - Air	-0.197684	0.206503	0.727252
ATP6	P00846	BG2	Unflavored e-cig - Air	0.0385144	0.880857	0.971402
CA2	P00918	BG2	Unflavored e-cig - Air	0.146148	0.535503	0.887113
ASS1	P00966	BG2	Unflavored e-cig - Air	-0.0725789	0.408251	0.844161
OAS1	P00973	BG2	Unflavored e-cig - Air	0.745373	0.124585	0.653682
SERPINC1	P01008	BG2	Unflavored e-cig - Air	-0.497719	0.108398	0.634452
SERPINA1	P01009	BG2	Unflavored e-cig - Air	0.0472827	0.734669	0.937463
SERPINA3	P01011	BG2	Unflavored e-cig - Air	0.039003	0.87192	0.969175
AGT	P01019	BG2	Unflavored e-cig - Air	-0.464352	0.426116	0.850423
C3	P01024	BG2	Unflavored e-cig - Air	-0.281449	0.0238384	0.452487
TIMP1	P01033	BG2	Unflavored e-cig - Air	-0.163653	0.447601	0.856016
CST3	P01034	BG2	Unflavored e-cig - Air	-0.247011	0.219059	0.734741
CSTA	P01040	BG2	Unflavored e-cig - Air	0.559878	0.0279669	0.478732
KNG1	P01042	BG2	Unflavored e-cig - Air	0.0480414	0.939375	0.986806
NRAS	P01111	BG2	Unflavored e-cig - Air	0.0259228	0.799563	0.948971
HRAS	P01112	BG2	Unflavored e-cig - Air	0.131442	0.383341	0.832908
KRAS	P01116	BG2	Unflavored e-cig - Air	0.171347	0.628445	0.909349
LDLR	P01130	BG2	Unflavored e-cig - Air	0.167171	0.421403	0.849806
TGFB1	P01137	BG2	Unflavored e-cig - Air	0.159028	0.788054	0.946194
GH1	P01241	BG2	Unflavored e-cig - Air	-1.96161	0.492639	0.868937
PIGR	P01833	BG2	Unflavored e-cig - Air	-0.489985	0.0795249	0.594014
IGHM	P01871	BG2	Unflavored e-cig - Air	0.317097	0.0273308	0.474342
HLA-B	P01889	BG2	Unflavored e-cig - Air	0.338688	0.258638	0.764002
HLA-H	P01893	BG2	Unflavored e-cig - Air	0.0379045	0.94524	0.988953
HLA-DRA	P01903	BG2	Unflavored e-cig - Air	0.157536	0.0522172	0.528255
HLA-DQA1	P01909	BG2	Unflavored e-cig - Air	0.139458	0.837367	0.959359
HLA-DRB1	P01911	BG2	Unflavored e-cig - Air	0.119145	0.517599	0.879845
HLA-DQB1	P01920	BG2	Unflavored e-cig - Air	-0.160448	0.683098	0.925151
HBD	P02042	BG2	Unflavored e-cig - Air	0.854035	0.015307	0.412627
MB	P02144	BG2	Unflavored e-cig - Air	-0.042466	0.882542	0.972098
COL1A1	P02452	BG2	Unflavored e-cig - Air	0.825479	0.503355	0.873276
COL2A1	P02458	BG2	Unflavored e-cig - Air	-0.0809957	0.958655	0.990848
COL3A1	P02461	BG2	Unflavored e-cig - Air	0.098217	0.800419	0.948971
CRYAB	P02511	BG2	Unflavored e-cig - Air	0.150422	0.732195	0.936275
KRT14	P02533	BG2	Unflavored e-cig - Air	0.194638	0.405426	0.843863
KRT6A	P02538	BG2	Unflavored e-cig - Air	-0.141372	0.175414	0.700329
LMNA	P02545	BG2	Unflavored e-cig - Air	0.060683	0.333709	0.805785
APOA1	P02647	BG2	Unflavored e-cig - Air	-0.154453	0.782715	0.945543
APOE	P02649	BG2	Unflavored e-cig - Air	0.488573	0.166786	0.694456
FGA	P02671	BG2	Unflavored e-cig - Air	-0.349663	0.448284	0.856016
FGB	P02675	BG2	Unflavored e-cig - Air	-0.0462421	0.858715	0.964598
FGG	P02679	BG2	Unflavored e-cig - Air	-0.935495	0.0512173	0.526412
MBP	P02686	BG2	Unflavored e-cig - Air	-0.454956	0.17297	0.697191
C1QC	P02747	BG2	Unflavored e-cig - Air	-1.0507	0.20038	0.719988
LRG1	P02750	BG2	Unflavored e-cig - Air	-0.291711	0.16472	0.692061
FN1	P02751	BG2	Unflavored e-cig - Air	-0.151164	0.533529	0.886662
TTR	P02766	BG2	Unflavored e-cig - Air	0.249352	0.563188	0.894543
ALB	P02768	BG2	Unflavored e-cig - Air	-0.467455	0.220218	0.735389
TFRC	P02786	BG2	Unflavored e-cig - Air	-0.0602826	0.742397	0.938199
TF	P02787	BG2	Unflavored e-cig - Air	-0.377674	0.118418	0.644253
LTF	P02788	BG2	Unflavored e-cig - Air	-0.180619	0.338155	0.810786
HPX	P02790	BG2	Unflavored e-cig - Air	-0.717286	0.140127	0.673386
FTL	P02792	BG2	Unflavored e-cig - Air	-0.289017	0.217191	0.733506
FTH1	P02794	BG2	Unflavored e-cig - Air	0.338848	0.219118	0.734741
ND1	P03886	BG2	Unflavored e-cig - Air	-0.0269827	0.924263	0.982727
ND2	P03891	BG2	Unflavored e-cig - Air	0.364388	0.0842777	0.602398
ND3	P03897	BG2	Unflavored e-cig - Air	-0.151589	0.737046	0.937976
ND4	P03905	BG2	Unflavored e-cig - Air	0.104968	0.672502	0.921429
ND5	P03915	BG2	Unflavored e-cig - Air	0.182883	0.429599	0.851134
ATP8	P03928	BG2	Unflavored e-cig - Air	-0.188307	0.460907	0.860413
ANG	P03950	BG2	Unflavored e-cig - Air	-0.248882	0.72675	0.935189
MMP1	P03956	BG2	Unflavored e-cig - Air	-0.00707047	0.989326	0.997244
SLPI	P03973	BG2	Unflavored e-cig - Air	-0.607665	0.404029	0.842968
C4BPA	P04003	BG2	Unflavored e-cig - Air	-0.335471	0.685772	0.926215
VTN	P04004	BG2	Unflavored e-cig - Air	-0.904325	0.0930828	0.611812
HMGCR	P04035	BG2	Unflavored e-cig - Air	-0.201984	0.251301	0.757903
CAT	P04040	BG2	Unflavored e-cig - Air	0.00890265	0.933566	0.98629
RAF1	P04049	BG2	Unflavored e-cig - Air	0.297426	0.367149	0.827018
GBA1	P04062	BG2	Unflavored e-cig - Air	0.0840259	0.367328	0.827018
FUCA1	P04066	BG2	Unflavored e-cig - Air	-0.0331243	0.799427	0.948971
ALDOA	P04075	BG2	Unflavored e-cig - Air	-0.153729	0.245111	0.754753
CSTB	P04080	BG2	Unflavored e-cig - Air	-0.555659	0.0384266	0.507974
ANXA1	P04083	BG2	Unflavored e-cig - Air	-0.0945015	0.547046	0.889213
APOB	P04114	BG2	Unflavored e-cig - Air	-0.0478665	0.892525	0.974923
NR3C1	P04150	BG2	Unflavored e-cig - Air	0.224711	0.390797	0.834705
PRNP	P04156	BG2	Unflavored e-cig - Air	0.480765	0.195419	0.716582
SOD2	P04179	BG2	Unflavored e-cig - Air	0.199938	0.514875	0.878916
OAT	P04181	BG2	Unflavored e-cig - Air	0.172633	0.461555	0.860551
HRG	P04196	BG2	Unflavored e-cig - Air	0.174842	0.776525	0.944842
CD74	P04233	BG2	Unflavored e-cig - Air	0.109272	0.550266	0.890774
KRT6B	P04259	BG2	Unflavored e-cig - Air	-0.257589	0.358329	0.821148
KRT1	P04264	BG2	Unflavored e-cig - Air	0.732749	0.131707	0.666614
VWF	P04275	BG2	Unflavored e-cig - Air	-0.636868	0.0636034	0.556288
TUBB4A	P04350	BG2	Unflavored e-cig - Air	0.0775106	0.825119	0.955375
GAPDH	P04406	BG2	Unflavored e-cig - Air	-0.274078	0.0164538	0.412627
ASL	P04424	BG2	Unflavored e-cig - Air	-0.000363424	0.997116	0.999033
HLA-A	P04439	BG2	Unflavored e-cig - Air	0.0944255	0.598362	0.904067
HLA-DPB1	P04440	BG2	Unflavored e-cig - Air	-0.181751	0.383731	0.832908
ERBB2	P04626	BG2	Unflavored e-cig - Air	-0.0603484	0.689692	0.928179
CAPNS1	P04632	BG2	Unflavored e-cig - Air	0.105869	0.568538	0.89694
HSPB1	P04792	BG2	Unflavored e-cig - Air	0.133972	0.5194	0.880813
RPN1	P04843	BG2	Unflavored e-cig - Air	-0.218204	0.091153	0.61031
RPN2	P04844	BG2	Unflavored e-cig - Air	0.00698324	0.956785	0.990379
GNAI2	P04899	BG2	Unflavored e-cig - Air	-0.0409882	0.719488	0.933979
H2AC8	P04908	BG2	Unflavored e-cig - Air	0.215121	0.402153	0.842279
SLC4A2	P04920	BG2	Unflavored e-cig - Air	-0.0541641	0.723121	0.934877
ATP1A1	P05023	BG2	Unflavored e-cig - Air	-0.0718719	0.684719	0.925651
ATP1B1	P05026	BG2	Unflavored e-cig - Air	-0.0789391	0.588053	0.901677
CHGB	P05060	BG2	Unflavored e-cig - Air	-0.432399	0.474066	0.864951
APP	P05067	BG2	Unflavored e-cig - Air	-0.130699	0.238733	0.75307
ARG1	P05089	BG2	Unflavored e-cig - Air	-1.06114	0.296352	0.78078
APOD	P05090	BG2	Unflavored e-cig - Air	0.0360019	0.855544	0.964598
ALDH2	P05091	BG2	Unflavored e-cig - Air	0.0138938	0.887936	0.973129
S100A8	P05109	BG2	Unflavored e-cig - Air	-0.173132	0.311648	0.791908
HMGN1	P05114	BG2	Unflavored e-cig - Air	0.0463405	0.892034	0.974923
SERPINB2	P05120	BG2	Unflavored e-cig - Air	-0.00644402	0.966983	0.992618
SERPINE1	P05121	BG2	Unflavored e-cig - Air	0.0231967	0.887267	0.973129
SLC25A5	P05141	BG2	Unflavored e-cig - Air	-0.146866	0.259828	0.764527
SERPING1	P05155	BG2	Unflavored e-cig - Air	0.00129807	0.993776	0.998236
CFI	P05156	BG2	Unflavored e-cig - Air	-0.084817	0.637134	0.910447
ISG15	P05161	BG2	Unflavored e-cig - Air	0.135041	0.283717	0.776977
PCCA	P05165	BG2	Unflavored e-cig - Air	0.0572067	0.607504	0.904948
PCCB	P05166	BG2	Unflavored e-cig - Air	-0.158413	0.178262	0.702418
ALPL	P05186	BG2	Unflavored e-cig - Air	0.110618	0.496594	0.871354
EIF2S1	P05198	BG2	Unflavored e-cig - Air	-0.0368981	0.767185	0.943114
HMGN2	P05204	BG2	Unflavored e-cig - Air	-0.217567	0.723938	0.934877
ICAM1	P05362	BG2	Unflavored e-cig - Air	0.0616253	0.704697	0.930561
RPLP1	P05386	BG2	Unflavored e-cig - Air	-0.126748	0.568739	0.89694
RPLP2	P05387	BG2	Unflavored e-cig - Air	0.285101	0.339025	0.811086
RPLP0	P05388	BG2	Unflavored e-cig - Air	0.0949265	0.626203	0.909349
JUN	P05412	BG2	Unflavored e-cig - Air	0.0160227	0.955689	0.990379
POLR3D	P05423	BG2	Unflavored e-cig - Air	0.150698	0.35862	0.821148
SSB	P05455	BG2	Unflavored e-cig - Air	0.100976	0.22912	0.745088
ITGB1	P05556	BG2	Unflavored e-cig - Air	-0.180237	0.372667	0.827628
KRT18	P05783	BG2	Unflavored e-cig - Air	0.0708364	0.579683	0.900321
KRT8	P05787	BG2	Unflavored e-cig - Air	-0.0387833	0.713737	0.932569
UROD	P06132	BG2	Unflavored e-cig - Air	0.340292	0.0305828	0.479747
INSR	P06213	BG2	Unflavored e-cig - Air	0.113622	0.623701	0.909349
LCK	P06239	BG2	Unflavored e-cig - Air	0.693457	0.00251719	0.292179
GLA	P06280	BG2	Unflavored e-cig - Air	-0.274418	0.13052	0.665454
GSN	P06396	BG2	Unflavored e-cig - Air	-0.214334	0.00867679	0.361465
RB1	P06400	BG2	Unflavored e-cig - Air	-0.0349713	0.820574	0.954984
PTMA	P06454	BG2	Unflavored e-cig - Air	0.536822	0.0192034	0.42609
CDK1	P06493	BG2	Unflavored e-cig - Air	0.0618677	0.612198	0.906777
ATP5F1B	P06576	BG2	Unflavored e-cig - Air	-0.139541	0.0396781	0.509641
S100A9	P06702	BG2	Unflavored e-cig - Air	0.0011421	0.996672	0.998708
S100A6	P06703	BG2	Unflavored e-cig - Air	0.137904	0.715372	0.933574
EIF4E	P06730	BG2	Unflavored e-cig - Air	0.22422	0.250054	0.757431
CEACAM5	P06731	BG2	Unflavored e-cig - Air	0.121269	0.695258	0.929455
ENO1	P06733	BG2	Unflavored e-cig - Air	0.0714926	0.561724	0.893563
PYGL	P06737	BG2	Unflavored e-cig - Air	0.209532	0.091693	0.611482
GPI	P06744	BG2	Unflavored e-cig - Air	-0.27145	0.0126713	0.400635
POLB	P06746	BG2	Unflavored e-cig - Air	0.0691083	0.714587	0.933067
NPM1	P06748	BG2	Unflavored e-cig - Air	-0.152065	0.00433732	0.328295
TPM3	P06753	BG2	Unflavored e-cig - Air	0.430042	0.244533	0.754753
ITGAV	P06756	BG2	Unflavored e-cig - Air	-0.0757802	0.570052	0.896976
HEXA	P06865	BG2	Unflavored e-cig - Air	-0.143804	0.204582	0.723587
EPHX1	P07099	BG2	Unflavored e-cig - Air	-0.099603	0.517288	0.879845
DBI	P07108	BG2	Unflavored e-cig - Air	-0.206358	0.423892	0.850091
LDHB	P07195	BG2	Unflavored e-cig - Air	-0.0320248	0.770273	0.943784
CENPB	P07199	BG2	Unflavored e-cig - Air	0.313656	0.296893	0.781474
GPX1	P07203	BG2	Unflavored e-cig - Air	0.0843216	0.745546	0.938418
PROS1	P07225	BG2	Unflavored e-cig - Air	-0.0589904	0.741605	0.938199
P4HB	P07237	BG2	Unflavored e-cig - Air	-0.0965335	0.288492	0.778383
H1-0	P07305	BG2	Unflavored e-cig - Air	-0.331774	0.0988844	0.619865
ACYP1	P07311	BG2	Unflavored e-cig - Air	0.484401	0.0901818	0.608372
CTSD	P07339	BG2	Unflavored e-cig - Air	0.0327071	0.799547	0.948971
ANXA2	P07355	BG2	Unflavored e-cig - Air	-0.221272	0.214998	0.733506
CAPN1	P07384	BG2	Unflavored e-cig - Air	-0.094425	0.486779	0.868024
TUBB	P07437	BG2	Unflavored e-cig - Air	-0.248627	0.331378	0.805291
IVL	P07476	BG2	Unflavored e-cig - Air	0.246869	0.212204	0.73258
PRSS1	P07477	BG2	Unflavored e-cig - Air	0.662911	0.0897112	0.607994
GRP	P07492	BG2	Unflavored e-cig - Air	0.275845	0.468769	0.863242
PSAP	P07602	BG2	Unflavored e-cig - Air	0.404522	0.199452	0.71882
HEXB	P07686	BG2	Unflavored e-cig - Air	-0.00461669	0.980013	0.995963
CTSL	P07711	BG2	Unflavored e-cig - Air	-0.113125	0.394037	0.836007
PFN1	P07737	BG2	Unflavored e-cig - Air	0.16525	0.308514	0.791077
BPGM	P07738	BG2	Unflavored e-cig - Air	-0.0286164	0.908004	0.977735
APRT	P07741	BG2	Unflavored e-cig - Air	0.142799	0.480309	0.866547
EPRS1	P07814	BG2	Unflavored e-cig - Air	-0.0745463	0.361506	0.823816
CTSB	P07858	BG2	Unflavored e-cig - Air	-0.233964	0.18713	0.711317
HSP90AA1	P07900	BG2	Unflavored e-cig - Air	-0.293632	0.0120747	0.397843
GALT	P07902	BG2	Unflavored e-cig - Air	-0.0788173	0.566848	0.89694
HNRNPC	P07910	BG2	Unflavored e-cig - Air	-0.0721409	0.449068	0.856016
UQCRH	P07919	BG2	Unflavored e-cig - Air	0.00689818	0.985082	0.996093
LAMB1	P07942	BG2	Unflavored e-cig - Air	0.159314	0.537774	0.887259
YES1	P07947	BG2	Unflavored e-cig - Air	0.171836	0.105434	0.626692
LYN	P07948	BG2	Unflavored e-cig - Air	-0.225876	0.0339853	0.494418
TPM2	P07951	BG2	Unflavored e-cig - Air	-0.43588	0.422375	0.850091
FH	P07954	BG2	Unflavored e-cig - Air	0.0411025	0.750375	0.939208
ERCC1	P07992	BG2	Unflavored e-cig - Air	-0.580476	0.0302392	0.479747
THBS1	P07996	BG2	Unflavored e-cig - Air	-0.0936819	0.537529	0.887259
RNASE1	P07998	BG2	Unflavored e-cig - Air	-0.258099	0.790444	0.947805
SP1	P08047	BG2	Unflavored e-cig - Air	-0.0507114	0.828757	0.956185
ZFY	P08048	BG2	Unflavored e-cig - Air	-0.109701	0.716035	0.933574
IGF1R	P08069	BG2	Unflavored e-cig - Air	-0.148492	0.357514	0.821148
MSMB	P08118	BG2	Unflavored e-cig - Air	-0.406185	0.443526	0.854694
ANXA6	P08133	BG2	Unflavored e-cig - Air	0.283678	0.0892453	0.607168
RHOC	P08134	BG2	Unflavored e-cig - Air	-0.534848	0.129541	0.665028
CD55	P08174	BG2	Unflavored e-cig - Air	-0.244274	0.539045	0.887259
SLC3A2	P08195	BG2	Unflavored e-cig - Air	-0.0754811	0.549265	0.889749
GUSB	P08236	BG2	Unflavored e-cig - Air	0.193879	0.105078	0.626692
PFKM	P08237	BG2	Unflavored e-cig - Air	0.0933701	0.288033	0.7783
HSP90AB1	P08238	BG2	Unflavored e-cig - Air	-0.139768	0.23774	0.752679
SRPRA	P08240	BG2	Unflavored e-cig - Air	-0.0784904	0.526733	0.884929
ASNS	P08243	BG2	Unflavored e-cig - Air	0.334756	0.0303447	0.479747
GSTA1	P08263	BG2	Unflavored e-cig - Air	0.0510758	0.649115	0.91442
HMBS	P08397	BG2	Unflavored e-cig - Air	0.114536	0.487525	0.868055
PDHA1	P08559	BG2	Unflavored e-cig - Air	0.147698	0.236451	0.751452
CD14	P08571	BG2	Unflavored e-cig - Air	0.458799	0.19067	0.714348
COL4A2	P08572	BG2	Unflavored e-cig - Air	0.403448	0.0592284	0.546159
CYC1	P08574	BG2	Unflavored e-cig - Air	0.0913018	0.523263	0.882733
SNRPB2	P08579	BG2	Unflavored e-cig - Air	0.265546	0.395404	0.837633
MET	P08581	BG2	Unflavored e-cig - Air	0.150101	0.315573	0.79383
CFH	P08603	BG2	Unflavored e-cig - Air	-0.38664	0.0929445	0.611812
SNRNP70	P08621	BG2	Unflavored e-cig - Air	0.0751763	0.486414	0.868024
NFIC	P08651	BG2	Unflavored e-cig - Air	-0.139087	0.344833	0.814279
VIM	P08670	BG2	Unflavored e-cig - Air	-0.247585	0.331467	0.805291
SERPINF2	P08697	BG2	Unflavored e-cig - Air	-0.529847	0.46258	0.860761
RPS17	P08708	BG2	Unflavored e-cig - Air	0.152353	0.340499	0.811435
KRT19	P08727	BG2	Unflavored e-cig - Air	0.0833808	0.723545	0.934877
KRT7	P08729	BG2	Unflavored e-cig - Air	0.229721	0.340823	0.811511
GNAI3	P08754	BG2	Unflavored e-cig - Air	0.104259	0.707279	0.930561
ANXA5	P08758	BG2	Unflavored e-cig - Air	-0.154119	0.261551	0.764527
KRT16	P08779	BG2	Unflavored e-cig - Air	0.23063	0.250615	0.757903
STS	P08842	BG2	Unflavored e-cig - Air	-0.0704228	0.69249	0.928394
RPSA	P08865	BG2	Unflavored e-cig - Air	0.201763	0.320066	0.795724
ADRA2A	P08913	BG2	Unflavored e-cig - Air	-0.311837	0.285756	0.776977
CD63	P08962	BG2	Unflavored e-cig - Air	-0.0299097	0.941582	0.987423
MRPL3	P09001	BG2	Unflavored e-cig - Air	0.222323	0.15331	0.685983
SNRPA	P09012	BG2	Unflavored e-cig - Air	0.287289	0.226985	0.743398
ENO2	P09104	BG2	Unflavored e-cig - Air	0.220966	0.133399	0.66688
ACAA1	P09110	BG2	Unflavored e-cig - Air	0.0307143	0.775032	0.944842
SRP19	P09132	BG2	Unflavored e-cig - Air	0.0920733	0.445365	0.856016
GSTA2	P09210	BG2	Unflavored e-cig - Air	0.0679438	0.559937	0.89205
GSTP1	P09211	BG2	Unflavored e-cig - Air	-0.0208441	0.877541	0.970468
SNRPC	P09234	BG2	Unflavored e-cig - Air	0.603083	0.0588778	0.545589
MMP7	P09237	BG2	Unflavored e-cig - Air	-0.360959	0.211937	0.732396
MMP10	P09238	BG2	Unflavored e-cig - Air	-0.0113112	0.948754	0.989591
CXCL1	P09341	BG2	Unflavored e-cig - Air	-0.673211	0.254508	0.760306
LGALS1	P09382	BG2	Unflavored e-cig - Air	-0.0324086	0.901286	0.977638
QDPR	P09417	BG2	Unflavored e-cig - Air	-0.077477	0.460832	0.860413
HMGB1	P09429	BG2	Unflavored e-cig - Air	-0.160613	0.315253	0.79383
RBP1	P09455	BG2	Unflavored e-cig - Air	0.162148	0.37315	0.827628
FBP1	P09467	BG2	Unflavored e-cig - Air	0.109062	0.414949	0.846968
TPM1	P09493	BG2	Unflavored e-cig - Air	0.721766	0.00566175	0.340252
CLTA	P09496	BG2	Unflavored e-cig - Air	0.373204	0.365639	0.825784
CLTB	P09497	BG2	Unflavored e-cig - Air	0.584026	0.0812279	0.599217
ANXA4	P09525	BG2	Unflavored e-cig - Air	0.00537452	0.973261	0.994167
CNP	P09543	BG2	Unflavored e-cig - Air	0.0755337	0.491083	0.86859
WNT2	P09544	BG2	Unflavored e-cig - Air	-0.668347	0.243269	0.754753
HMOX1	P09601	BG2	Unflavored e-cig - Air	-0.0768238	0.575407	0.899317
CSF1	P09603	BG2	Unflavored e-cig - Air	0.277367	0.365915	0.826077
DLD	P09622	BG2	Unflavored e-cig - Air	-0.0587114	0.716791	0.933574
HNRNPA1	P09651	BG2	Unflavored e-cig - Air	-0.100863	0.555755	0.891632
SNRPA1	P09661	BG2	Unflavored e-cig - Air	0.165761	0.431142	0.851134
CTSH	P09668	BG2	Unflavored e-cig - Air	-0.0726638	0.553474	0.891603
COX6C	P09669	BG2	Unflavored e-cig - Air	-0.0193649	0.907464	0.977638
TACSTD2	P09758	BG2	Unflavored e-cig - Air	0.0181496	0.867261	0.967757
PARP1	P09874	BG2	Unflavored e-cig - Air	-0.0219639	0.812859	0.952948
IFIT1	P09914	BG2	Unflavored e-cig - Air	0.215445	0.160451	0.691733
ALOX5	P09917	BG2	Unflavored e-cig - Air	-0.0219971	0.955861	0.990379
UCHL1	P09936	BG2	Unflavored e-cig - Air	-0.367481	0.140839	0.673386
LTA4H	P09960	BG2	Unflavored e-cig - Air	0.125516	0.0799295	0.594644
ALDOC	P09972	BG2	Unflavored e-cig - Air	0.118427	0.362894	0.824263
NUDT7	P0C024	BG2	Unflavored e-cig - Air	-3.98593	0.00786988	0.347107
C4A	P0C0L4	BG2	Unflavored e-cig - Air	-0.375079	0.00436187	0.328295
C4B	P0C0L5	BG2	Unflavored e-cig - Air	-0.366635	0.0847116	0.602398
H2AZ1	P0C0S5	BG2	Unflavored e-cig - Air	-0.0962983	0.766328	0.942616
TSPAN19	P0C672	BG2	Unflavored e-cig - Air	-0.260141	0.399967	0.840253
NBEAP1	P0C6P0	BG2	Unflavored e-cig - Air	0.854526	0.139842	0.673386
ATXN1L	P0C7T5	BG2	Unflavored e-cig - Air	0.0309363	0.891587	0.974923
PRR29	P0C7W0	BG2	Unflavored e-cig - Air	0.592574	0.137774	0.672414
ZNF688	P0C7X2	BG2	Unflavored e-cig - Air	0.0413153	0.861986	0.966185
JMJD7	P0C870	BG2	Unflavored e-cig - Air	-0.0402351	0.722582	0.934877
POLR2M	P0CAP2	BG2	Unflavored e-cig - Air	-0.111664	0.809966	0.952433
DERPC	P0CG12	BG2	Unflavored e-cig - Air	0.111371	0.471361	0.863715
GSTT2	P0CG29	BG2	Unflavored e-cig - Air	0.25636	0.284563	0.776977
POTEI	P0CG38	BG2	Unflavored e-cig - Air	0.0532867	0.876706	0.970454
ZNF888	P0CJ79	BG2	Unflavored e-cig - Air	0.178928	0.675719	0.922165
DUX4L2	P0CJ85	BG2	Unflavored e-cig - Air	-1.4522	0.138544	0.672967
SLC35E2B	P0CK96	BG2	Unflavored e-cig - Air	0.0540017	0.821843	0.95514
TRAPPC2	P0DI81	BG2	Unflavored e-cig - Air	0.459097	0.164241	0.691733
RAB34	P0DI83	BG2	Unflavored e-cig - Air	-0.0900553	0.785276	0.945543
SAA1	P0DJI8	BG2	Unflavored e-cig - Air	-0.398772	0.15433	0.687404
SULT1A3	P0DMM9	BG2	Unflavored e-cig - Air	0.119713	0.369412	0.827628
HSPA1A	P0DMV8	BG2	Unflavored e-cig - Air	-0.0323413	0.621896	0.909349
SMIM10	P0DMW3	BG2	Unflavored e-cig - Air	-0.290599	0.448958	0.856016
CALM1	P0DP23	BG2	Unflavored e-cig - Air	0.674393	0.105007	0.626692
SLURP2	P0DP57	BG2	Unflavored e-cig - Air	0.176385	0.674097	0.92203
ERCC6	P0DP91	BG2	Unflavored e-cig - Air	0.0465549	0.820117	0.954984
POLR1D	P0DPB6	BG2	Unflavored e-cig - Air	0.130693	0.468457	0.863242
FAM246C	P0DSO1	BG2	Unflavored e-cig - Air	0.132638	0.756279	0.939988
UGT2A1	P0DTE4	BG2	Unflavored e-cig - Air	0.959607	0.00108041	0.210913
AMY1B	P0DTE7	BG2	Unflavored e-cig - Air	-0.0881891	0.614539	0.907598
ZFTRAF1	P0DTL6	BG2	Unflavored e-cig - Air	0.323887	0.072221	0.576661
FDX1	P10109	BG2	Unflavored e-cig - Air	-0.0404505	0.816118	0.953358
RAP2A	P10114	BG2	Unflavored e-cig - Air	0.825113	0.00478251	0.337496
RO60	P10155	BG2	Unflavored e-cig - Air	0.0530009	0.707825	0.930561
GAA	P10253	BG2	Unflavored e-cig - Air	-0.185239	0.118376	0.644253
RRAS	P10301	BG2	Unflavored e-cig - Air	0.0324015	0.849662	0.963199
HLA-C	P10321	BG2	Unflavored e-cig - Air	0.0289543	0.849899	0.963257
ARAF	P10398	BG2	Unflavored e-cig - Air	0.0457929	0.879425	0.970868
H1-4	P10412	BG2	Unflavored e-cig - Air	-0.450645	0.0192774	0.42609
DLAT	P10515	BG2	Unflavored e-cig - Air	-0.0156799	0.885051	0.973048
PTPRF	P10586	BG2	Unflavored e-cig - Air	0.0831351	0.606161	0.904948
NR2F6	P10588	BG2	Unflavored e-cig - Air	0.689533	0.00258805	0.292179
TXN	P10599	BG2	Unflavored e-cig - Air	0.728922	0.000928153	0.210448
COX5B	P10606	BG2	Unflavored e-cig - Air	0.207992	0.451739	0.856757
CTSA	P10619	BG2	Unflavored e-cig - Air	0.224947	0.297666	0.782265
MGST1	P10620	BG2	Unflavored e-cig - Air	-0.23877	0.236087	0.750896
PRKAR1A	P10644	BG2	Unflavored e-cig - Air	-0.0259472	0.741882	0.938199
TFPI	P10646	BG2	Unflavored e-cig - Air	0.453507	0.434049	0.851134
UROS	P10746	BG2	Unflavored e-cig - Air	0.25329	0.727082	0.935189
ESD	P10768	BG2	Unflavored e-cig - Air	-0.00460198	0.950835	0.989855
HSPD1	P10809	BG2	Unflavored e-cig - Air	-0.0428114	0.646897	0.91306
CLU	P10909	BG2	Unflavored e-cig - Air	-0.330682	0.0958264	0.613558
HSPA5	P11021	BG2	Unflavored e-cig - Air	-0.135502	0.217046	0.733506
LAMC1	P11047	BG2	Unflavored e-cig - Air	0.116499	0.533317	0.886662
ACP2	P11117	BG2	Unflavored e-cig - Air	0.113595	0.0451688	0.518213
MAP2	P11137	BG2	Unflavored e-cig - Air	-0.332109	0.0739177	0.583676
HSPA8	P11142	BG2	Unflavored e-cig - Air	-0.289699	0.0145739	0.412627
SLC2A1	P11166	BG2	Unflavored e-cig - Air	-0.397279	0.139233	0.672967
EPB41	P11171	BG2	Unflavored e-cig - Air	0.0391827	0.832502	0.957601
UMPS	P11172	BG2	Unflavored e-cig - Air	0.0223209	0.729512	0.935715
PDHB	P11177	BG2	Unflavored e-cig - Air	0.162596	0.267704	0.770172
DBT	P11182	BG2	Unflavored e-cig - Air	-0.0786528	0.31049	0.791908
PYGB	P11216	BG2	Unflavored e-cig - Air	0.287855	0.0777577	0.593525
PYGM	P11217	BG2	Unflavored e-cig - Air	0.399281	0.119022	0.644253
MBL2	P11226	BG2	Unflavored e-cig - Air	-0.0937592	0.867352	0.967757
RALA	P11233	BG2	Unflavored e-cig - Air	0.31746	0.030553	0.479747
RALB	P11234	BG2	Unflavored e-cig - Air	-0.0654907	0.459058	0.859986
BCR	P11274	BG2	Unflavored e-cig - Air	0.0107251	0.916458	0.97956
LAMP1	P11279	BG2	Unflavored e-cig - Air	-0.00456945	0.984758	0.996093
ACADM	P11310	BG2	Unflavored e-cig - Air	0.032999	0.814924	0.953358
TOP1	P11387	BG2	Unflavored e-cig - Air	0.0494679	0.610884	0.906042
TOP2A	P11388	BG2	Unflavored e-cig - Air	0.175087	0.266258	0.769862
G6PD	P11413	BG2	Unflavored e-cig - Air	0.102527	0.481808	0.866715
UBL4A	P11441	BG2	Unflavored e-cig - Air	0.113294	0.552237	0.891603
ESRRA	P11474	BG2	Unflavored e-cig - Air	1.51348	0.142269	0.673666
PC	P11498	BG2	Unflavored e-cig - Air	0.0698805	0.454542	0.85869
DMD	P11532	BG2	Unflavored e-cig - Air	0.431325	0.00595422	0.340252
MTHFD1	P11586	BG2	Unflavored e-cig - Air	0.0943152	0.372636	0.827628
EPX	P11678	BG2	Unflavored e-cig - Air	-0.643584	0.351628	0.81671
SCGB1A1	P11684	BG2	Unflavored e-cig - Air	0.357622	0.0307218	0.479747
IGF2R	P11717	BG2	Unflavored e-cig - Air	0.0461815	0.780279	0.945543
ADH5	P11766	BG2	Unflavored e-cig - Air	-0.0801203	0.632123	0.909858
PRPS2	P11908	BG2	Unflavored e-cig - Air	-0.197116	0.21713	0.733506
PABPC1	P11940	BG2	Unflavored e-cig - Air	0.153433	0.243234	0.754753
PCNA	P12004	BG2	Unflavored e-cig - Air	0.105454	0.2793	0.776568
KRT3	P12035	BG2	Unflavored e-cig - Air	-0.14703	0.750734	0.939375
NEFH	P12036	BG2	Unflavored e-cig - Air	-1.17751	0.061919	0.554411
COX6A1	P12074	BG2	Unflavored e-cig - Air	-1.99218	0.00429989	0.328295
HARS1	P12081	BG2	Unflavored e-cig - Air	0.131709	0.364412	0.824853
COL6A1	P12109	BG2	Unflavored e-cig - Air	-0.162057	0.584546	0.901031
SLC25A4	P12235	BG2	Unflavored e-cig - Air	-0.174188	0.180241	0.703742
SLC25A6	P12236	BG2	Unflavored e-cig - Air	-0.0210099	0.896283	0.977153
IMPDH2	P12268	BG2	Unflavored e-cig - Air	0.186463	0.25311	0.759562
TPR	P12270	BG2	Unflavored e-cig - Air	0.161106	0.0591011	0.545589
PIP	P12273	BG2	Unflavored e-cig - Air	0.598207	0.388201	0.833974
CKB	P12277	BG2	Unflavored e-cig - Air	0.0568758	0.732096	0.936275
ANXA3	P12429	BG2	Unflavored e-cig - Air	-0.0690772	0.530189	0.886307
CKMT1B	P12532	BG2	Unflavored e-cig - Air	-0.161477	0.342127	0.813042
BMP3	P12645	BG2	Unflavored e-cig - Air	-0.153052	0.639584	0.910447
BCKDHA	P12694	BG2	Unflavored e-cig - Air	0.0716506	0.530362	0.886307
ACTN1	P12814	BG2	Unflavored e-cig - Air	-0.0804722	0.513308	0.877911
ACE	P12821	BG2	Unflavored e-cig - Air	-0.212148	0.134419	0.66688
CDH1	P12830	BG2	Unflavored e-cig - Air	-0.0802244	0.522184	0.881632
SRC	P12931	BG2	Unflavored e-cig - Air	0.191249	0.0411759	0.513
PEPD	P12955	BG2	Unflavored e-cig - Air	-0.0800234	0.383626	0.832908
XRCC6	P12956	BG2	Unflavored e-cig - Air	0.0500487	0.593206	0.902398
XRCC5	P13010	BG2	Unflavored e-cig - Air	-0.062513	0.342693	0.813042
UNG	P13051	BG2	Unflavored e-cig - Air	-0.0676243	0.758239	0.940437
COX4I1	P13073	BG2	Unflavored e-cig - Air	-0.0319527	0.840081	0.960284
IFITM1	P13164	BG2	Unflavored e-cig - Air	0.501407	0.254257	0.760306
ALAS1	P13196	BG2	Unflavored e-cig - Air	0.038695	0.936132	0.98629
IFI30	P13284	BG2	Unflavored e-cig - Air	0.0468709	0.891664	0.974923
LAMP2	P13473	BG2	Unflavored e-cig - Air	0.253209	0.391116	0.834705
RNH1	P13489	BG2	Unflavored e-cig - Air	0.186136	0.441183	0.854485
CYBA	P13498	BG2	Unflavored e-cig - Air	-0.360149	0.291507	0.778457
SCG2	P13521	BG2	Unflavored e-cig - Air	0.400315	0.372643	0.827628
CFTR	P13569	BG2	Unflavored e-cig - Air	0.146455	0.22737	0.74357
CYP4B1	P13584	BG2	Unflavored e-cig - Air	-0.234687	0.00910672	0.36497
RARG	P13631	BG2	Unflavored e-cig - Air	0.881503	0.113467	0.640832
ATP1A3	P13637	BG2	Unflavored e-cig - Air	0.202015	0.429013	0.851134
EEF2	P13639	BG2	Unflavored e-cig - Air	-0.0707737	0.390896	0.834705
KRT10	P13645	BG2	Unflavored e-cig - Air	0.660605	0.193313	0.715884
KRT13	P13646	BG2	Unflavored e-cig - Air	0.229762	0.39507	0.837139
KRT5	P13647	BG2	Unflavored e-cig - Air	0.0871631	0.488227	0.868055
PDIA4	P13667	BG2	Unflavored e-cig - Air	-0.0965718	0.139928	0.673386
P4HA1	P13674	BG2	Unflavored e-cig - Air	-0.0471329	0.805748	0.950831
CEACAM1	P13688	BG2	Unflavored e-cig - Air	-0.0820283	0.624633	0.909349
TPT1	P13693	BG2	Unflavored e-cig - Air	0.25732	0.332694	0.805499
ALAD	P13716	BG2	Unflavored e-cig - Air	-0.041793	0.762016	0.941512
F3	P13726	BG2	Unflavored e-cig - Air	0.124623	0.718169	0.933979
HLA-E	P13747	BG2	Unflavored e-cig - Air	-0.120824	0.584147	0.901031
HLA-DRB4	P13762	BG2	Unflavored e-cig - Air	-0.121854	0.535889	0.887259
PLS3	P13797	BG2	Unflavored e-cig - Air	0.170299	0.387523	0.833974
APEH	P13798	BG2	Unflavored e-cig - Air	0.0595392	0.482554	0.867128
ETFA	P13804	BG2	Unflavored e-cig - Air	0.159642	0.225722	0.742254
GYS1	P13807	BG2	Unflavored e-cig - Air	-0.0391067	0.79494	0.948971
PRKAR2A	P13861	BG2	Unflavored e-cig - Air	0.0396933	0.740869	0.938199
ANXA8	P13928	BG2	Unflavored e-cig - Air	0.319145	0.153568	0.685983
GTF2F2	P13984	BG2	Unflavored e-cig - Air	-0.165889	0.213441	0.733105
CD59	P13987	BG2	Unflavored e-cig - Air	0.442026	0.4693	0.86328
YJU2B	P13994	BG2	Unflavored e-cig - Air	-0.419563	0.27964	0.776568
MTHFD2	P13995	BG2	Unflavored e-cig - Air	0.802149	0.0900473	0.608372
MIF	P14174	BG2	Unflavored e-cig - Air	0.104312	0.71203	0.931786
CD99	P14209	BG2	Unflavored e-cig - Air	0.161858	0.485551	0.868024
PRKCSH	P14314	BG2	Unflavored e-cig - Air	0.0331779	0.737577	0.937976
IRF2	P14316	BG2	Unflavored e-cig - Air	0.0540736	0.773612	0.944842
HCLS1	P14317	BG2	Unflavored e-cig - Air	-0.0320216	0.822635	0.955176
FDPS	P14324	BG2	Unflavored e-cig - Air	0.126115	0.517711	0.879845
TRIM27	P14373	BG2	Unflavored e-cig - Air	0.526673	0.0310822	0.479747
CPM	P14384	BG2	Unflavored e-cig - Air	0.182294	0.538661	0.887259
COX7A2	P14406	BG2	Unflavored e-cig - Air	0.192638	0.209033	0.730302
AKR1A1	P14550	BG2	Unflavored e-cig - Air	0.0182371	0.922707	0.982335
PKM	P14618	BG2	Unflavored e-cig - Air	-0.283152	0.000193726	0.165832
ACYP2	P14621	BG2	Unflavored e-cig - Air	0.365408	0.0655935	0.560068
HSP90B1	P14625	BG2	Unflavored e-cig - Air	-0.109831	0.391125	0.834705
MYL6B	P14649	BG2	Unflavored e-cig - Air	-0.00905804	0.959824	0.990848
SNRPB	P14678	BG2	Unflavored e-cig - Air	0.300399	0.35538	0.82
IDE	P14735	BG2	Unflavored e-cig - Air	0.0587479	0.603314	0.904948
MMP9	P14780	BG2	Unflavored e-cig - Air	-0.180244	0.415133	0.847136
COX6B1	P14854	BG2	Unflavored e-cig - Air	-0.149251	0.371606	0.827628
POU2F1	P14859	BG2	Unflavored e-cig - Air	0.319974	0.0389547	0.507974
HNRNPL	P14866	BG2	Unflavored e-cig - Air	-0.12875	0.0530003	0.52902
DARS1	P14868	BG2	Unflavored e-cig - Air	0.0109444	0.909057	0.977751
IDO1	P14902	BG2	Unflavored e-cig - Air	-0.189435	0.624659	0.909349
JUP	P14923	BG2	Unflavored e-cig - Air	-0.038455	0.769757	0.943784
UQCRB	P14927	BG2	Unflavored e-cig - Air	-0.0687454	0.736623	0.937976
BRAF	P15056	BG2	Unflavored e-cig - Air	0.247457	0.0322078	0.485505
GLUL	P15104	BG2	Unflavored e-cig - Air	0.187728	0.323102	0.797024
AKR1B1	P15121	BG2	Unflavored e-cig - Air	0.330586	0.177893	0.702418
ANPEP	P15144	BG2	Unflavored e-cig - Air	0.0474925	0.771667	0.944619
PVR	P15151	BG2	Unflavored e-cig - Air	-0.0552944	0.777258	0.94513
RAC2	P15153	BG2	Unflavored e-cig - Air	0.400316	0.38187	0.832908
GSPT1	P15170	BG2	Unflavored e-cig - Air	0.108472	0.347797	0.815997
IFNGR1	P15260	BG2	Unflavored e-cig - Air	0.468849	0.0306375	0.479747
ARSA	P15289	BG2	Unflavored e-cig - Air	0.0422716	0.782652	0.945543
B4GALT1	P15291	BG2	Unflavored e-cig - Air	0.41483	0.160293	0.691733
ACP3	P15309	BG2	Unflavored e-cig - Air	-0.369404	0.0505389	0.525748
EZR	P15311	BG2	Unflavored e-cig - Air	-0.0846091	0.509309	0.875891
ATP6V1B1	P15313	BG2	Unflavored e-cig - Air	0.0792221	0.532926	0.886662
FOLR1	P15328	BG2	Unflavored e-cig - Air	-0.860609	0.111507	0.639728
ATF2	P15336	BG2	Unflavored e-cig - Air	0.106058	0.706887	0.930561
UCHL3	P15374	BG2	Unflavored e-cig - Air	0.224112	0.172846	0.697191
HPGD	P15428	BG2	Unflavored e-cig - Air	-0.150004	0.359569	0.822165
VAV1	P15498	BG2	Unflavored e-cig - Air	0.307507	0.0238837	0.452487
NME1	P15531	BG2	Unflavored e-cig - Air	0.62388	0.0194046	0.42609
NQO1	P15559	BG2	Unflavored e-cig - Air	-0.327069	0.00435837	0.328295
GNS	P15586	BG2	Unflavored e-cig - Air	-0.325158	0.0539747	0.52902
PHKG2	P15735	BG2	Unflavored e-cig - Air	0.125286	0.366859	0.82697
ARSB	P15848	BG2	Unflavored e-cig - Air	-0.611425	0.0146712	0.412627
RPS2	P15880	BG2	Unflavored e-cig - Air	0.0572388	0.741702	0.938199
TCF4	P15884	BG2	Unflavored e-cig - Air	0.326167	0.312036	0.791908
ST6GAL1	P15907	BG2	Unflavored e-cig - Air	-0.240272	0.126516	0.659833
DSP	P15924	BG2	Unflavored e-cig - Air	0.0879771	0.130197	0.665028
RPA2	P15927	BG2	Unflavored e-cig - Air	0.0191179	0.911546	0.97845
MUC1	P15941	BG2	Unflavored e-cig - Air	-0.00729885	0.96859	0.993163
COX7C	P15954	BG2	Unflavored e-cig - Air	-0.0973926	0.79873	0.948971
TIMP2	P16035	BG2	Unflavored e-cig - Air	-0.182192	0.731247	0.936036
ALOX15	P16050	BG2	Unflavored e-cig - Air	-0.091014	0.567811	0.89694
CD44	P16070	BG2	Unflavored e-cig - Air	0.0937117	0.537707	0.887259
NQO2	P16083	BG2	Unflavored e-cig - Air	0.150363	0.356478	0.821148
H2AX	P16104	BG2	Unflavored e-cig - Air	1.01947	0.00825398	0.349265
ITGB4	P16144	BG2	Unflavored e-cig - Air	-0.0032233	0.972879	0.994167
CBR1	P16152	BG2	Unflavored e-cig - Air	0.0889402	0.596	0.90315
ACADS	P16219	BG2	Unflavored e-cig - Air	0.186885	0.315523	0.79383
CREB1	P16220	BG2	Unflavored e-cig - Air	0.0698169	0.658092	0.918384
GLB1	P16278	BG2	Unflavored e-cig - Air	-0.096755	0.215614	0.733506
PPP3CB	P16298	BG2	Unflavored e-cig - Air	0.165108	0.185849	0.710511
NCK1	P16333	BG2	Unflavored e-cig - Air	0.262545	0.0779598	0.593525
GCFC2	P16383	BG2	Unflavored e-cig - Air	-0.0235878	0.891879	0.974923
H1-5	P16401	BG2	Unflavored e-cig - Air	-0.27941	0.191006	0.714963
H1-3	P16402	BG2	Unflavored e-cig - Air	-0.98288	0.00128026	0.229647
H1-2	P16403	BG2	Unflavored e-cig - Air	-0.405505	0.0252529	0.458231
EPCAM	P16422	BG2	Unflavored e-cig - Air	-0.0426311	0.818394	0.954213
POR	P16435	BG2	Unflavored e-cig - Air	-0.00435312	0.956633	0.990379
ABO	P16442	BG2	Unflavored e-cig - Air	-0.0686071	0.700289	0.929455
MGMT	P16455	BG2	Unflavored e-cig - Air	0.241862	0.164643	0.692061
ATP2A2	P16615	BG2	Unflavored e-cig - Air	-0.218896	0.129953	0.665028
CPE	P16870	BG2	Unflavored e-cig - Air	-0.468788	0.000931399	0.210448
PLCG2	P16885	BG2	Unflavored e-cig - Air	-0.110124	0.443199	0.854694
FAH	P16930	BG2	Unflavored e-cig - Air	0.406087	0.0740724	0.583676
STMN1	P16949	BG2	Unflavored e-cig - Air	-0.0640611	0.738099	0.937976
YBX3	P16989	BG2	Unflavored e-cig - Air	0.0960377	0.67882	0.922989
ZNF708	P17019	BG2	Unflavored e-cig - Air	0.942517	0.11109	0.639415
ZNF22	P17026	BG2	Unflavored e-cig - Air	0.0390891	0.852962	0.964598
ZNF24	P17028	BG2	Unflavored e-cig - Air	-0.147999	0.466397	0.862117
ZKSCAN1	P17029	BG2	Unflavored e-cig - Air	-0.146869	0.441753	0.854517
NAGA	P17050	BG2	Unflavored e-cig - Air	0.115506	0.478094	0.865593
HSPA6	P17066	BG2	Unflavored e-cig - Air	0.162899	0.454222	0.858578
RHOQ	P17081	BG2	Unflavored e-cig - Air	-0.0875486	0.893125	0.975254
HMGA1	P17096	BG2	Unflavored e-cig - Air	0.315063	0.0887026	0.606644
ZNF8	P17098	BG2	Unflavored e-cig - Air	0.0315906	0.94782	0.9894
TMEM11	P17152	BG2	Unflavored e-cig - Air	-0.0198566	0.924605	0.982727
GOT1	P17174	BG2	Unflavored e-cig - Air	-0.0720685	0.444665	0.855674
PRKCA	P17252	BG2	Unflavored e-cig - Air	0.106794	0.601742	0.904947
JUNB	P17275	BG2	Unflavored e-cig - Air	0.405447	0.0194299	0.42609
ITGA2	P17301	BG2	Unflavored e-cig - Air	-0.0195212	0.912807	0.978544
GJA1	P17302	BG2	Unflavored e-cig - Air	0.162347	0.742563	0.938199
SMPD1	P17405	BG2	Unflavored e-cig - Air	-0.137525	0.656469	0.918112
UBTF	P17480	BG2	Unflavored e-cig - Air	-0.306203	0.303612	0.787463
JUND	P17535	BG2	Unflavored e-cig - Air	0.292832	0.291767	0.778457
ATF7	P17544	BG2	Unflavored e-cig - Air	-0.0408128	0.881406	0.971578
NDUFB7	P17568	BG2	Unflavored e-cig - Air	0.835503	0.00246505	0.292179
PRKACA	P17612	BG2	Unflavored e-cig - Air	-0.0986926	0.118201	0.644001
CAPN2	P17655	BG2	Unflavored e-cig - Air	-0.106929	0.43436	0.851134
CEBPB	P17676	BG2	Unflavored e-cig - Air	-0.0589002	0.82129	0.954984
HLA-G	P17693	BG2	Unflavored e-cig - Air	-0.0163786	0.918445	0.980803
PTPN2	P17706	BG2	Unflavored e-cig - Air	0.123657	0.297959	0.782541
CTPS1	P17812	BG2	Unflavored e-cig - Air	0.185638	0.204462	0.723587
ENG	P17813	BG2	Unflavored e-cig - Air	0.933374	0.0786114	0.593525
DDX5	P17844	BG2	Unflavored e-cig - Air	0.133681	0.114664	0.640832
PFKL	P17858	BG2	Unflavored e-cig - Air	-0.0730415	0.461038	0.860413
GM2A	P17900	BG2	Unflavored e-cig - Air	0.222695	0.443829	0.854843
LGALS3	P17931	BG2	Unflavored e-cig - Air	0.0333464	0.852863	0.964598
IGFBP3	P17936	BG2	Unflavored e-cig - Air	-0.082305	0.720404	0.933979
PSMC3	P17980	BG2	Unflavored e-cig - Air	0.231011	0.0927416	0.611812
TCP1	P17987	BG2	Unflavored e-cig - Air	-0.0234446	0.706909	0.930561
PTPN1	P18031	BG2	Unflavored e-cig - Air	0.261178	0.0477786	0.520002
IGFBP2	P18065	BG2	Unflavored e-cig - Air	-0.354384	0.304804	0.788303
ERCC2	P18074	BG2	Unflavored e-cig - Air	0.407872	0.0519813	0.527148
RPL35A	P18077	BG2	Unflavored e-cig - Air	0.0800171	0.722923	0.934877
ITGB5	P18084	BG2	Unflavored e-cig - Air	-0.262312	0.186626	0.711317
ARF4	P18085	BG2	Unflavored e-cig - Air	0.494746	0.166203	0.693212
RPL7	P18124	BG2	Unflavored e-cig - Air	-0.129952	0.48105	0.866547
VCL	P18206	BG2	Unflavored e-cig - Air	0.042378	0.741812	0.938199
GPX2	P18283	BG2	Unflavored e-cig - Air	0.18039	0.344716	0.814279
PTPRA	P18433	BG2	Unflavored e-cig - Air	0.177315	0.350237	0.81671
NAT1	P18440	BG2	Unflavored e-cig - Air	0.0297566	0.825581	0.955375
IL1RN	P18510	BG2	Unflavored e-cig - Air	0.143592	0.423274	0.850091
ITGB6	P18564	BG2	Unflavored e-cig - Air	-0.268843	0.15452	0.687404
SON	P18583	BG2	Unflavored e-cig - Air	0.381888	0.056193	0.533831
NELFE	P18615	BG2	Unflavored e-cig - Air	0.122473	0.0741014	0.583676
RPL17	P18621	BG2	Unflavored e-cig - Air	-0.236637	0.0811456	0.599141
PGAM1	P18669	BG2	Unflavored e-cig - Air	0.154898	0.289234	0.77844
RCC1	P18754	BG2	Unflavored e-cig - Air	0.149548	0.156118	0.690033
SDC1	P18827	BG2	Unflavored e-cig - Air	0.746386	0.0203296	0.42609
ATF1	P18846	BG2	Unflavored e-cig - Air	0.467442	0.00184933	0.274652
ATF3	P18847	BG2	Unflavored e-cig - Air	0.458613	0.302541	0.787077
ATF6	P18850	BG2	Unflavored e-cig - Air	0.0741914	0.694092	0.929312
LIG1	P18858	BG2	Unflavored e-cig - Air	-0.0127892	0.931698	0.986239
ATP5PF	P18859	BG2	Unflavored e-cig - Air	0.334046	0.434764	0.851134
XRCC1	P18887	BG2	Unflavored e-cig - Air	-0.224851	0.121364	0.649769
KRT15	P19012	BG2	Unflavored e-cig - Air	0.338063	0.0962511	0.61442
KRT4	P19013	BG2	Unflavored e-cig - Air	0.16295	0.38186	0.832908
PAM	P19021	BG2	Unflavored e-cig - Air	-0.584828	0.0467107	0.518213
CDH2	P19022	BG2	Unflavored e-cig - Air	0.0944088	0.639484	0.910447
TSPAN8	P19075	BG2	Unflavored e-cig - Air	0.611257	0.0803652	0.596174
HDC	P19113	BG2	Unflavored e-cig - Air	-0.230655	0.680595	0.923796
PLCG1	P19174	BG2	Unflavored e-cig - Air	0.244939	0.395525	0.837678
UGT1A6	P19224	BG2	Unflavored e-cig - Air	0.278361	0.157127	0.690721
CD58	P19256	BG2	Unflavored e-cig - Air	0.193521	0.62974	0.909349
NCL	P19338	BG2	Unflavored e-cig - Air	0.0561768	0.776483	0.944842
HK1	P19367	BG2	Unflavored e-cig - Air	-0.0275657	0.607048	0.904948
POLR2C	P19387	BG2	Unflavored e-cig - Air	0.156297	0.330659	0.805291
POLR2E	P19388	BG2	Unflavored e-cig - Air	0.109612	0.59201	0.901677
NDUFV2	P19404	BG2	Unflavored e-cig - Air	0.247005	0.184036	0.708258
ERCC3	P19447	BG2	Unflavored e-cig - Air	0.168491	0.33292	0.805785
TRIM21	P19474	BG2	Unflavored e-cig - Air	0.169497	0.145202	0.67696
EIF2AK2	P19525	BG2	Unflavored e-cig - Air	0.222114	0.0162469	0.412627
SRM	P19623	BG2	Unflavored e-cig - Air	-0.105117	0.368037	0.827611
SLC9A1	P19634	BG2	Unflavored e-cig - Air	-0.261902	0.12847	0.662701
CSNK2A2	P19784	BG2	Unflavored e-cig - Air	0.256127	0.0322766	0.485664
RXRA	P19793	BG2	Unflavored e-cig - Air	0.393004	0.0166161	0.412627
ITIH2	P19823	BG2	Unflavored e-cig - Air	-0.318853	0.738734	0.938133
ITIH1	P19827	BG2	Unflavored e-cig - Air	-0.170564	0.651484	0.915305
CEL	P19835	BG2	Unflavored e-cig - Air	-0.459307	0.0648552	0.559674
NFKB1	P19838	BG2	Unflavored e-cig - Air	0.0591166	0.482943	0.867259
CXCL3	P19876	BG2	Unflavored e-cig - Air	0.413588	0.153584	0.685983
PI3	P19957	BG2	Unflavored e-cig - Air	0.501356	0.586784	0.901408
TYMP	P19971	BG2	Unflavored e-cig - Air	0.183627	0.293241	0.778457
ATP2B1	P20020	BG2	Unflavored e-cig - Air	-0.0656833	0.712248	0.931926
HLA-DPA1	P20036	BG2	Unflavored e-cig - Air	-0.144156	0.6372	0.910447
EIF2S2	P20042	BG2	Unflavored e-cig - Air	0.355037	0.000771616	0.210448
TCN1	P20061	BG2	Unflavored e-cig - Air	0.0440075	0.843624	0.960733
TCN2	P20062	BG2	Unflavored e-cig - Air	0.123318	0.746692	0.938418
ANXA7	P20073	BG2	Unflavored e-cig - Air	0.0337327	0.834499	0.958838
AZU1	P20160	BG2	Unflavored e-cig - Air	-0.0791062	0.728763	0.935546
TBP	P20226	BG2	Unflavored e-cig - Air	-0.0409391	0.850875	0.964102
CCNA2	P20248	BG2	Unflavored e-cig - Air	1.02693	0.098544	0.619505
BTF3	P20290	BG2	Unflavored e-cig - Air	0.203452	0.124683	0.653682
RAB3A	P20336	BG2	Unflavored e-cig - Air	0.00194029	0.995027	0.99835
RAB3B	P20337	BG2	Unflavored e-cig - Air	0.395938	0.345865	0.814319
RAB4A	P20338	BG2	Unflavored e-cig - Air	0.178718	0.417612	0.848082
RAB5A	P20339	BG2	Unflavored e-cig - Air	0.0999836	0.367376	0.827018
RAB6A	P20340	BG2	Unflavored e-cig - Air	-0.00381371	0.981629	0.995963
MSH3	P20585	BG2	Unflavored e-cig - Air	0.145627	0.190482	0.714078
MX1	P20591	BG2	Unflavored e-cig - Air	0.140771	0.416672	0.847992
MX2	P20592	BG2	Unflavored e-cig - Air	0.142156	0.445903	0.856016
NPR2	P20594	BG2	Unflavored e-cig - Air	-0.128511	0.639461	0.910447
PSMB1	P20618	BG2	Unflavored e-cig - Air	0.145284	0.352657	0.817103
M6PR	P20645	BG2	Unflavored e-cig - Air	0.171947	0.470877	0.863715
COX5A	P20674	BG2	Unflavored e-cig - Air	-0.0843462	0.526911	0.884929
LMNB1	P20700	BG2	Unflavored e-cig - Air	0.100731	0.351182	0.81671
PZP	P20742	BG2	Unflavored e-cig - Air	-0.189122	0.711313	0.931532
BCL3	P20749	BG2	Unflavored e-cig - Air	1.18916	0.0603793	0.55068
MAK	P20794	BG2	Unflavored e-cig - Air	0.064161	0.685748	0.926215
CAST	P20810	BG2	Unflavored e-cig - Air	0.108435	0.257441	0.76301
EFNA1	P20827	BG2	Unflavored e-cig - Air	-0.241635	0.471748	0.863715
CYP2A7	P20853	BG2	Unflavored e-cig - Air	Inf		0
NEB	P20929	BG2	Unflavored e-cig - Air	0.0509992	0.815997	0.953358
AGA	P20933	BG2	Unflavored e-cig - Air	-0.0909321	0.608661	0.905032
RASA1	P20936	BG2	Unflavored e-cig - Air	-0.0588692	0.679198	0.923019
PTMS	P20962	BG2	Unflavored e-cig - Air	0.699102	0.000147841	0.165832
CDK11B	P21127	BG2	Unflavored e-cig - Air	0.194839	0.316642	0.794435
FUT3	P21217	BG2	Unflavored e-cig - Air	-0.0273306	0.908381	0.977751
ATP6V1B2	P21281	BG2	Unflavored e-cig - Air	-0.0766049	0.114687	0.640832
ATP6V1C1	P21283	BG2	Unflavored e-cig - Air	-0.256678	0.0244774	0.457734
CSRP1	P21291	BG2	Unflavored e-cig - Air	0.461025	0.0842087	0.602398
FLNA	P21333	BG2	Unflavored e-cig - Air	-0.0127376	0.877888	0.970468
NF1	P21359	BG2	Unflavored e-cig - Air	0.0418345	0.820381	0.954984
MAOA	P21397	BG2	Unflavored e-cig - Air	-0.177951	0.183933	0.708258
ACO1	P21399	BG2	Unflavored e-cig - Air	0.0992035	0.369944	0.827628
AGXT	P21549	BG2	Unflavored e-cig - Air	-0.447113	0.0792658	0.594014
TNFAIP3	P21580	BG2	Unflavored e-cig - Air	0.070804	0.674642	0.92212
NT5E	P21589	BG2	Unflavored e-cig - Air	-0.0417052	0.785638	0.945543
TAF1	P21675	BG2	Unflavored e-cig - Air	0.389163	0.0943924	0.612488
GPD1	P21695	BG2	Unflavored e-cig - Air	0.198706	0.3062	0.788533
EPHA1	P21709	BG2	Unflavored e-cig - Air	-0.0867475	0.725321	0.935189
MDK	P21741	BG2	Unflavored e-cig - Air	0.215989	0.537455	0.887259
VDAC1	P21796	BG2	Unflavored e-cig - Air	-0.0936147	0.340164	0.811207
SDHB	P21912	BG2	Unflavored e-cig - Air	0.126351	0.364705	0.824853
CD9	P21926	BG2	Unflavored e-cig - Air	0.433257	0.213883	0.733506
BCKDHB	P21953	BG2	Unflavored e-cig - Air	0.123083	0.790587	0.94784
COMT	P21964	BG2	Unflavored e-cig - Air	0.245238	0.275933	0.776561
TGM2	P21980	BG2	Unflavored e-cig - Air	-0.121765	0.334938	0.806948
MMUT	P22033	BG2	Unflavored e-cig - Air	0.0941473	0.495493	0.87078
OSBP	P22059	BG2	Unflavored e-cig - Air	0.0666826	0.668281	0.91918
PCMT1	P22061	BG2	Unflavored e-cig - Air	0.193651	0.436038	0.85139
FBL	P22087	BG2	Unflavored e-cig - Air	-0.0397463	0.684934	0.925651
RPS4Y1	P22090	BG2	Unflavored e-cig - Air	0.439746	0.0489068	0.521788
GART	P22102	BG2	Unflavored e-cig - Air	-0.149602	0.172049	0.697191
CDH3	P22223	BG2	Unflavored e-cig - Air	0.0341291	0.823105	0.955176
PAICS	P22234	BG2	Unflavored e-cig - Air	0.0558489	0.379964	0.832862
IDS	P22304	BG2	Unflavored e-cig - Air	-0.0764804	0.691792	0.928179
SCP2	P22307	BG2	Unflavored e-cig - Air	0.152062	0.316116	0.794435
UBA1	P22314	BG2	Unflavored e-cig - Air	-0.0134681	0.819813	0.954984
GPX3	P22352	BG2	Unflavored e-cig - Air	-0.349236	0.101599	0.624916
NME2	P22392	BG2	Unflavored e-cig - Air	0.106136	0.495023	0.87078
USF1	P22415	BG2	Unflavored e-cig - Air	0.137187	0.822456	0.95514
SPRR1B	P22528	BG2	Unflavored e-cig - Air	-0.196486	0.797357	0.948971
SPRR2E	P22531	BG2	Unflavored e-cig - Air	0.39256	0.668359	0.91918
FDXR	P22570	BG2	Unflavored e-cig - Air	0.00931528	0.945981	0.988953
FGFR3	P22607	BG2	Unflavored e-cig - Air	-0.263367	0.217667	0.733609
HNRNPA2B1	P22626	BG2	Unflavored e-cig - Air	-0.153929	0.0451737	0.518213
RFX1	P22670	BG2	Unflavored e-cig - Air	0.0756106	0.707102	0.930561
CCNO	P22674	BG2	Unflavored e-cig - Air	0.0386813	0.949765	0.989855
CBL	P22681	BG2	Unflavored e-cig - Air	-0.24074	0.333087	0.805785
PRKACB	P22694	BG2	Unflavored e-cig - Air	0.303259	0.280692	0.776977
UQCRC2	P22695	BG2	Unflavored e-cig - Air	0.0592492	0.644979	0.912544
TGM1	P22735	BG2	Unflavored e-cig - Air	0.0245306	0.889366	0.974085
FECH	P22830	BG2	Unflavored e-cig - Air	-0.0980959	0.46615	0.862117
XPA	P23025	BG2	Unflavored e-cig - Air	0.0990588	0.796961	0.948971
CES1	P23141	BG2	Unflavored e-cig - Air	-0.0167098	0.787312	0.945832
FBLN1	P23142	BG2	Unflavored e-cig - Air	-0.447621	0.0222556	0.438784
TCEA1	P23193	BG2	Unflavored e-cig - Air	0.0577958	0.777791	0.945146
ITGA6	P23229	BG2	Unflavored e-cig - Air	0.0391647	0.422069	0.850091
SFPQ	P23246	BG2	Unflavored e-cig - Air	-0.0355488	0.723956	0.934877
TUBG1	P23258	BG2	Unflavored e-cig - Air	-0.0773049	0.505799	0.874202
PPIB	P23284	BG2	Unflavored e-cig - Air	0.051075	0.763783	0.942264
ME2	P23368	BG2	Unflavored e-cig - Air	0.120409	0.485563	0.868024
WARS1	P23381	BG2	Unflavored e-cig - Air	0.0263447	0.779618	0.945543
RPS3	P23396	BG2	Unflavored e-cig - Air	0.118652	0.413293	0.846119
GCSH	P23434	BG2	Unflavored e-cig - Air	0.490641	0.220737	0.735389
RPS6KB1	P23443	BG2	Unflavored e-cig - Air	-0.0464031	0.7847	0.945543
JAK1	P23458	BG2	Unflavored e-cig - Air	-0.0242485	0.852477	0.964474
PTPRG	P23470	BG2	Unflavored e-cig - Air	0.0670779	0.866285	0.967739
PTPRZ1	P23471	BG2	Unflavored e-cig - Air	0.119819	0.381683	0.832908
SP100	P23497	BG2	Unflavored e-cig - Air	0.0721228	0.420086	0.849806
MCC	P23508	BG2	Unflavored e-cig - Air	-0.390878	0.232284	0.748371
NFYA	P23511	BG2	Unflavored e-cig - Air	0.00546434	0.981249	0.995963
AHCY	P23526	BG2	Unflavored e-cig - Air	0.0293326	0.680567	0.923796
H2BC17	P23527	BG2	Unflavored e-cig - Air	-0.227385	0.0529503	0.52902
CFL1	P23528	BG2	Unflavored e-cig - Air	-0.154004	0.238474	0.75307
NPPC	P23582	BG2	Unflavored e-cig - Air	-0.59278	0.12461	0.653682
EIF4B	P23588	BG2	Unflavored e-cig - Air	-0.0609158	0.581901	0.901031
F8A1	P23610	BG2	Unflavored e-cig - Air	0.0414419	0.787324	0.945832
ATP2B4	P23634	BG2	Unflavored e-cig - Air	0.0121502	0.947893	0.9894
DGKA	P23743	BG2	Unflavored e-cig - Air	0.1085	0.286667	0.777144
CPT2	P23786	BG2	Unflavored e-cig - Air	0.126809	0.161054	0.691733
DTYMK	P23919	BG2	Unflavored e-cig - Air	0.206325	0.293623	0.778457
RRM1	P23921	BG2	Unflavored e-cig - Air	0.630711	0.0671184	0.562714
LAMA2	P24043	BG2	Unflavored e-cig - Air	1.00378	0.112751	0.640832
COX7B	P24311	BG2	Unflavored e-cig - Air	-0.316958	0.221781	0.735389
IL4R	P24394	BG2	Unflavored e-cig - Air	0.0379417	0.79716	0.948971
NR2F2	P24468	BG2	Unflavored e-cig - Air	0.180779	0.221224	0.735389
EEF1B2	P24534	BG2	Unflavored e-cig - Air	0.0462739	0.808926	0.95243
ATP5PB	P24539	BG2	Unflavored e-cig - Air	-0.0272505	0.905011	0.977638
IGFBP5	P24593	BG2	Unflavored e-cig - Air	-0.136722	0.383171	0.832908
ACP1	P24666	BG2	Unflavored e-cig - Air	0.0925431	0.665759	0.91918
ACAT1	P24752	BG2	Unflavored e-cig - Air	0.117464	0.479861	0.866547
TNC	P24821	BG2	Unflavored e-cig - Air	-0.221404	0.315944	0.794243
CYP2F1	P24903	BG2	Unflavored e-cig - Air	0.1849	0.45714	0.859625
POLR2A	P24928	BG2	Unflavored e-cig - Air	-0.0164732	0.844658	0.960783
CDK2	P24941	BG2	Unflavored e-cig - Air	0.126897	0.709427	0.931006
GRK2	P25098	BG2	Unflavored e-cig - Air	0.491713	0.00633799	0.340252
PTAFR	P25105	BG2	Unflavored e-cig - Air	0.395499	0.349678	0.81671
ACKR3	P25106	BG2	Unflavored e-cig - Air	0.233707	0.382045	0.832908
MCM3	P25205	BG2	Unflavored e-cig - Air	0.285327	0.0557203	0.533069
NFYB	P25208	BG2	Unflavored e-cig - Air	0.507031	0.103679	0.625885
AZGP1	P25311	BG2	Unflavored e-cig - Air	-0.142296	0.198047	0.716986
MPST	P25325	BG2	Unflavored e-cig - Air	-0.0610667	0.648384	0.91442
RPS12	P25398	BG2	Unflavored e-cig - Air	0.161769	0.56807	0.89694
BRD2	P25440	BG2	Unflavored e-cig - Air	-0.247618	0.446575	0.856016
FAS	P25445	BG2	Unflavored e-cig - Air	0.183397	0.514714	0.878872
YY1	P25490	BG2	Unflavored e-cig - Air	0.109147	0.547532	0.889213
DNAJB1	P25685	BG2	Unflavored e-cig - Air	0.0880239	0.413461	0.846119
DNAJB2	P25686	BG2	Unflavored e-cig - Air	0.265146	0.0194338	0.42609
ATP5F1A	P25705	BG2	Unflavored e-cig - Air	0.12463	0.456458	0.859461
CTSS	P25774	BG2	Unflavored e-cig - Air	-0.302254	0.0266527	0.468727
PSMA1	P25786	BG2	Unflavored e-cig - Air	-0.0230463	0.897881	0.977431
PSMA2	P25787	BG2	Unflavored e-cig - Air	0.275194	0.0859357	0.602398
PSMA3	P25788	BG2	Unflavored e-cig - Air	0.0083718	0.951714	0.989855
PSMA4	P25789	BG2	Unflavored e-cig - Air	0.413013	0.133101	0.66688
S100P	P25815	BG2	Unflavored e-cig - Air	0.099399	0.698926	0.929455
NFKBIA	P25963	BG2	Unflavored e-cig - Air	0.163855	0.513564	0.877954
ITGA3	P26006	BG2	Unflavored e-cig - Air	-0.0732528	0.698342	0.929455
ITGB8	P26012	BG2	Unflavored e-cig - Air	-0.169434	0.401598	0.841802
MSN	P26038	BG2	Unflavored e-cig - Air	0.101476	0.293879	0.778457
PTPN3	P26045	BG2	Unflavored e-cig - Air	0.336029	0.0221728	0.438784
DDX6	P26196	BG2	Unflavored e-cig - Air	0.102611	0.160553	0.691733
CTNNA2	P26232	BG2	Unflavored e-cig - Air	-0.212541	0.357309	0.821148
DNMT1	P26358	BG2	Unflavored e-cig - Air	0.201611	0.164052	0.691733
U2AF2	P26368	BG2	Unflavored e-cig - Air	0.102168	0.506773	0.874667
RPL13	P26373	BG2	Unflavored e-cig - Air	0.0507977	0.76051	0.940987
IVD	P26440	BG2	Unflavored e-cig - Air	-0.0827271	0.648971	0.91442
S100A4	P26447	BG2	Unflavored e-cig - Air	-0.0627488	0.731347	0.936036
MGAT1	P26572	BG2	Unflavored e-cig - Air	0.0407255	0.7115	0.931532
HMGB2	P26583	BG2	Unflavored e-cig - Air	-0.300507	0.15177	0.685983
PTBP1	P26599	BG2	Unflavored e-cig - Air	0.0375492	0.737118	0.937976
TARS1	P26639	BG2	Unflavored e-cig - Air	0.0470593	0.579425	0.900321
VARS1	P26640	BG2	Unflavored e-cig - Air	-0.00413893	0.906511	0.977638
EEF1G	P26641	BG2	Unflavored e-cig - Air	-0.0589251	0.440228	0.853229
FKBP2	P26885	BG2	Unflavored e-cig - Air	0.0918679	0.626282	0.909349
STOM	P27105	BG2	Unflavored e-cig - Air	-0.211732	0.244293	0.754753
AK4	P27144	BG2	Unflavored e-cig - Air	0.116306	0.649018	0.91442
PON1	P27169	BG2	Unflavored e-cig - Air	-0.280904	0.397898	0.839592
MAOB	P27338	BG2	Unflavored e-cig - Air	-0.0104643	0.87656	0.970454
YWHAQ	P27348	BG2	Unflavored e-cig - Air	0.157928	0.523525	0.882854
MAPK3	P27361	BG2	Unflavored e-cig - Air	0.121601	0.296284	0.78078
MARK3	P27448	BG2	Unflavored e-cig - Air	-0.0300254	0.855313	0.964598
ATP6V0C	P27449	BG2	Unflavored e-cig - Air	-0.0385517	0.843216	0.960733
CALML3	P27482	BG2	Unflavored e-cig - Air	0.168251	0.619158	0.908668
DPP4	P27487	BG2	Unflavored e-cig - Air	0.326702	0.176706	0.702418
ARNT	P27540	BG2	Unflavored e-cig - Air	-0.0672184	0.815469	0.953358
RPL10	P27635	BG2	Unflavored e-cig - Air	-0.227004	0.170717	0.697191
RPA1	P27694	BG2	Unflavored e-cig - Air	0.0416196	0.76196	0.941512
APEX1	P27695	BG2	Unflavored e-cig - Air	-0.0597694	0.631419	0.909858
CD82	P27701	BG2	Unflavored e-cig - Air	-0.236361	0.433046	0.851134
CAD	P27708	BG2	Unflavored e-cig - Air	0.11729	0.130973	0.665592
CALR	P27797	BG2	Unflavored e-cig - Air	-0.0333299	0.791489	0.948141
MAP4	P27816	BG2	Unflavored e-cig - Air	0.0654368	0.345399	0.814279
CANX	P27824	BG2	Unflavored e-cig - Air	-0.135484	0.220455	0.735389
CFP	P27918	BG2	Unflavored e-cig - Air	0.100269	0.822179	0.95514
PIK3R1	P27986	BG2	Unflavored e-cig - Air	-0.023476	0.938256	0.986791
PSMB8	P28062	BG2	Unflavored e-cig - Air	0.377992	0.000524198	0.174789
PSMB9	P28065	BG2	Unflavored e-cig - Air	0.138954	0.238543	0.75307
PSMA5	P28066	BG2	Unflavored e-cig - Air	0.08225	0.609654	0.905734
HLA-DMA	P28067	BG2	Unflavored e-cig - Air	-0.581698	0.246439	0.756655
HLA-DMB	P28068	BG2	Unflavored e-cig - Air	-0.429635	0.00976414	0.378119
PSMB4	P28070	BG2	Unflavored e-cig - Air	0.417821	0.0544504	0.52902
PSMB6	P28072	BG2	Unflavored e-cig - Air	-0.36118	0.0158191	0.412627
PSMB5	P28074	BG2	Unflavored e-cig - Air	0.271346	0.0421726	0.513401
GSTM2	P28161	BG2	Unflavored e-cig - Air	0.230219	0.198633	0.717177
ABCD3	P28288	BG2	Unflavored e-cig - Air	0.140802	0.266609	0.770081
ITPRID2	P28290	BG2	Unflavored e-cig - Air	0.0947525	0.301391	0.785861
LOX	P28300	BG2	Unflavored e-cig - Air	0.194899	0.415505	0.84748
NDUFS1	P28331	BG2	Unflavored e-cig - Air	0.108014	0.230413	0.746387
ADH6	P28332	BG2	Unflavored e-cig - Air	0.202407	0.410273	0.844161
POLD1	P28340	BG2	Unflavored e-cig - Air	0.114813	0.313922	0.792506
TEAD1	P28347	BG2	Unflavored e-cig - Air	0.190434	0.627892	0.909349
SMARCA1	P28370	BG2	Unflavored e-cig - Air	0.128703	0.639919	0.910447
MAPK1	P28482	BG2	Unflavored e-cig - Air	-0.221201	0.051626	0.526412
GCA	P28676	BG2	Unflavored e-cig - Air	0.108982	0.623519	0.909349
RXRB	P28702	BG2	Unflavored e-cig - Air	0.221308	0.484562	0.867915
ERCC5	P28715	BG2	Unflavored e-cig - Air	-0.129272	0.215686	0.733506
GRN	P28799	BG2	Unflavored e-cig - Air	-0.1077	0.711758	0.931724
LAP3	P28838	BG2	Unflavored e-cig - Air	0.00619161	0.955409	0.990379
CD38	P28907	BG2	Unflavored e-cig - Air	-0.321209	0.188929	0.712958
GJB2	P29033	BG2	Unflavored e-cig - Air	0.250111	0.158604	0.691126
S100A2	P29034	BG2	Unflavored e-cig - Air	0.150287	0.61614	0.907767
GTF2E1	P29083	BG2	Unflavored e-cig - Air	0.215681	0.222844	0.736276
GTF2E2	P29084	BG2	Unflavored e-cig - Air	0.509095	0.00289413	0.307632
PCSK6	P29122	BG2	Unflavored e-cig - Air	-2.37944	0.000549977	0.176331
TPP2	P29144	BG2	Unflavored e-cig - Air	0.0285427	0.757689	0.940437
IMPA1	P29218	BG2	Unflavored e-cig - Air	-0.0610732	0.524529	0.883685
CCN2	P29279	BG2	Unflavored e-cig - Air	0.175775	0.338538	0.810981
EPHA2	P29317	BG2	Unflavored e-cig - Air	0.129971	0.144618	0.676128
EPHB2	P29323	BG2	Unflavored e-cig - Air	0.294733	0.125018	0.654617
PTPN6	P29350	BG2	Unflavored e-cig - Air	0.122647	0.200525	0.720198
SHC1	P29353	BG2	Unflavored e-cig - Air	0.0507429	0.729143	0.935546
MPG	P29372	BG2	Unflavored e-cig - Air	0.238677	0.0579172	0.542252
CRABP2	P29373	BG2	Unflavored e-cig - Air	0.195754	0.209421	0.731044
ARID4A	P29374	BG2	Unflavored e-cig - Air	0.584155	0.215766	0.733506
KDM5A	P29375	BG2	Unflavored e-cig - Air	0.398024	0.279456	0.776568
LTK	P29376	BG2	Unflavored e-cig - Air	-0.545209	0.0719715	0.5759
S100G	P29377	BG2	Unflavored e-cig - Air	-0.0643678	0.872415	0.969175
TKT	P29401	BG2	Unflavored e-cig - Air	-0.125529	0.181104	0.704134
CASP1	P29466	BG2	Unflavored e-cig - Air	-0.00339039	0.96093	0.99113
NOS1	P29475	BG2	Unflavored e-cig - Air	0.4314	0.0728022	0.578422
SERPINB3	P29508	BG2	Unflavored e-cig - Air	0.135398	0.432421	0.851134
RBMS1	P29558	BG2	Unflavored e-cig - Air	0.16452	0.241853	0.754753
PML	P29590	BG2	Unflavored e-cig - Air	0.141011	0.033821	0.493752
TYK2	P29597	BG2	Unflavored e-cig - Air	-0.00242848	0.986884	0.996326
EEF1D	P29692	BG2	Unflavored e-cig - Air	0.0472458	0.79943	0.948971
OAS2	P29728	BG2	Unflavored e-cig - Air	0.360041	0.0335086	0.493258
MARCKS	P29966	BG2	Unflavored e-cig - Air	0.18664	0.36012	0.82223
GNA11	P29992	BG2	Unflavored e-cig - Air	-0.0355601	0.843972	0.960733
ALDH4A1	P30038	BG2	Unflavored e-cig - Air	-0.0222571	0.831836	0.957182
PBLD	P30039	BG2	Unflavored e-cig - Air	0.623893	0.00440712	0.328295
ERP29	P30040	BG2	Unflavored e-cig - Air	-0.00403576	0.980416	0.995963
PRDX6	P30041	BG2	Unflavored e-cig - Air	0.279687	0.110802	0.639415
BLVRB	P30043	BG2	Unflavored e-cig - Air	0.143398	0.546182	0.889018
PRDX5	P30044	BG2	Unflavored e-cig - Air	-0.147875	0.311815	0.791908
DDT	P30046	BG2	Unflavored e-cig - Air	0.238287	0.260374	0.764527
GCHFR	P30047	BG2	Unflavored e-cig - Air	0.0924803	0.756411	0.939988
PRDX3	P30048	BG2	Unflavored e-cig - Air	-0.144063	0.256029	0.761385
ATP5F1D	P30049	BG2	Unflavored e-cig - Air	0.749675	0.254951	0.760656
RPL12	P30050	BG2	Unflavored e-cig - Air	-0.0255774	0.862474	0.966342
ECHS1	P30084	BG2	Unflavored e-cig - Air	0.222316	0.303269	0.787463
CMPK1	P30085	BG2	Unflavored e-cig - Air	-0.0108555	0.931979	0.98629
PEBP1	P30086	BG2	Unflavored e-cig - Air	0.208767	0.411017	0.844316
PDIA3	P30101	BG2	Unflavored e-cig - Air	-0.118732	0.284673	0.776977
PPP2R1A	P30153	BG2	Unflavored e-cig - Air	0.062686	0.590915	0.901677
PPP2R1B	P30154	BG2	Unflavored e-cig - Air	0.159464	0.31056	0.791908
CDC27	P30260	BG2	Unflavored e-cig - Air	0.661872	0.000974669	0.210448
WEE1	P30291	BG2	Unflavored e-cig - Air	0.216276	0.569733	0.89694
PPIF	P30405	BG2	Unflavored e-cig - Air	-0.143262	0.169481	0.697191
BDKRB2	P30411	BG2	Unflavored e-cig - Air	0.0851343	0.749156	0.938866
NKTR	P30414	BG2	Unflavored e-cig - Air	0.551476	0.0175225	0.417137
NMT1	P30419	BG2	Unflavored e-cig - Air	0.102758	0.372586	0.827628
HMOX2	P30519	BG2	Unflavored e-cig - Air	0.218439	0.193296	0.715884
ADSS2	P30520	BG2	Unflavored e-cig - Air	-0.142352	0.05489	0.530815
LRPAP1	P30533	BG2	Unflavored e-cig - Air	0.244213	0.115182	0.641292
TSPO	P30536	BG2	Unflavored e-cig - Air	0.17583	0.576157	0.899395
ADSL	P30566	BG2	Unflavored e-cig - Air	0.151316	0.202584	0.721141
PKLR	P30613	BG2	Unflavored e-cig - Air	0.343553	0.653859	0.916833
CLIP1	P30622	BG2	Unflavored e-cig - Air	-0.0253988	0.778581	0.945434
SRI	P30626	BG2	Unflavored e-cig - Air	-0.225404	0.133615	0.66688
GNA15	P30679	BG2	Unflavored e-cig - Air	-0.0697528	0.666296	0.91918
GSTT1	P30711	BG2	Unflavored e-cig - Air	0.1026	0.511736	0.876662
SERPINB1	P30740	BG2	Unflavored e-cig - Air	-0.022092	0.796221	0.948971
GCH1	P30793	BG2	Unflavored e-cig - Air	-0.0183596	0.980763	0.995963
SLC7A1	P30825	BG2	Unflavored e-cig - Air	0.294239	0.150497	0.683301
ALDH1B1	P30837	BG2	Unflavored e-cig - Air	0.0412421	0.844445	0.960733
ALDH3A1	P30838	BG2	Unflavored e-cig - Air	0.155086	0.451863	0.856757
SSTR2	P30874	BG2	Unflavored e-cig - Air	2.26574	0.015464	0.412627
POLR2B	P30876	BG2	Unflavored e-cig - Air	0.0404436	0.699997	0.929455
SDHA	P31040	BG2	Unflavored e-cig - Air	-0.20055	0.22815	0.744078
CORO1A	P31146	BG2	Unflavored e-cig - Air	-0.465437	0.443257	0.854694
GDI1	P31150	BG2	Unflavored e-cig - Air	-0.107094	0.359618	0.822165
S100A7	P31151	BG2	Unflavored e-cig - Air	0.491216	0.229674	0.745545
MAT2A	P31153	BG2	Unflavored e-cig - Air	-0.0554201	0.575395	0.899317
PRKAR1B	P31321	BG2	Unflavored e-cig - Air	0.863546	0.0173956	0.417137
PRKAR2B	P31323	BG2	Unflavored e-cig - Air	0.0672855	0.651386	0.915305
RRM2	P31350	BG2	Unflavored e-cig - Air	0.153433	0.510734	0.876404
SDC4	P31431	BG2	Unflavored e-cig - Air	0.212613	0.358416	0.821148
TIA1	P31483	BG2	Unflavored e-cig - Air	-0.0452732	0.70828	0.930561
FMO4	P31512	BG2	Unflavored e-cig - Air	0.0983392	0.551944	0.891603
FMO3	P31513	BG2	Unflavored e-cig - Air	-0.022909	0.894334	0.975935
SLC6A6	P31641	BG2	Unflavored e-cig - Air	0.337583	0.192512	0.715317
DNAJA1	P31689	BG2	Unflavored e-cig - Air	-0.157846	0.187697	0.71155
AKT1	P31749	BG2	Unflavored e-cig - Air	-0.536025	0.0141287	0.406625
AKT2	P31751	BG2	Unflavored e-cig - Air	0.036303	0.831067	0.956875
UQCRC1	P31930	BG2	Unflavored e-cig - Air	-0.033798	0.835495	0.958838
HIBADH	P31937	BG2	Unflavored e-cig - Air	0.184992	0.403959	0.842968
ATIC	P31939	BG2	Unflavored e-cig - Air	-0.0536816	0.531358	0.886412
APOBEC3A	P31941	BG2	Unflavored e-cig - Air	0.728108	0.0025129	0.292179
HNRNPH3	P31942	BG2	Unflavored e-cig - Air	0.110027	0.363301	0.8243
HNRNPH1	P31943	BG2	Unflavored e-cig - Air	-0.0124654	0.873553	0.969446
YWHAB	P31946	BG2	Unflavored e-cig - Air	0.318562	0.133033	0.66688
SFN	P31947	BG2	Unflavored e-cig - Air	-0.120014	0.421412	0.849806
STIP1	P31948	BG2	Unflavored e-cig - Air	0.0306213	0.841888	0.960457
S100A11	P31949	BG2	Unflavored e-cig - Air	0.205627	0.111138	0.639415
INPP5B	P32019	BG2	Unflavored e-cig - Air	0.534969	0.0607421	0.551576
PRDX2	P32119	BG2	Unflavored e-cig - Air	-0.00414451	0.977893	0.995326
ARRB2	P32121	BG2	Unflavored e-cig - Air	0.0753729	0.690953	0.928179
GK	P32189	BG2	Unflavored e-cig - Air	0.0482363	0.71784	0.933979
OTX1	P32242	BG2	Unflavored e-cig - Air	0.126724	0.717325	0.933878
DCTD	P32321	BG2	Unflavored e-cig - Air	0.490905	0.00621443	0.340252
PYCR1	P32322	BG2	Unflavored e-cig - Air	0.067021	0.800812	0.948971
GBP1	P32455	BG2	Unflavored e-cig - Air	0.248013	0.0453432	0.518213
GBP2	P32456	BG2	Unflavored e-cig - Air	0.181437	0.371157	0.827628
ELF1	P32519	BG2	Unflavored e-cig - Air	0.130866	0.486735	0.868024
STX2	P32856	BG2	Unflavored e-cig - Air	-0.183674	0.209702	0.731304
DSG3	P32926	BG2	Unflavored e-cig - Air	-0.110609	0.547992	0.889325
CTH	P32929	BG2	Unflavored e-cig - Air	0.576569	0.0450759	0.518213
RPL9	P32969	BG2	Unflavored e-cig - Air	-0.0594994	0.746646	0.938418
ACSL1	P33121	BG2	Unflavored e-cig - Air	-0.0538372	0.420492	0.849806
KIF5B	P33176	BG2	Unflavored e-cig - Air	0.109073	0.0853755	0.602398
CSTF2	P33240	BG2	Unflavored e-cig - Air	0.188423	0.182212	0.704615
LSP1	P33241	BG2	Unflavored e-cig - Air	-4.09706e-05	0.99979	0.999841
DUT	P33316	BG2	Unflavored e-cig - Air	-0.00827728	0.959372	0.990848
ABCC1	P33527	BG2	Unflavored e-cig - Air	0.0618438	0.721102	0.934563
ABCD1	P33897	BG2	Unflavored e-cig - Air	0.754319	0.0153481	0.412627
[truncated: 6,340 more rows]
