# Supplementary material for: Unflavored electronic cigarette exposure induces alterations in airway ciliary structure and function
Source: Respir Res. 2025 Jul 2;26:223. doi: 10.1186/s12931-025-03302-w (PMC12224850; doi:10.1186/s12931-025-03302-w)
Supplement: Supplementary file 4 — Supplementary Material 4: Supplementary Table 2. Pathway enrichment results of phosphoproteomics datasets. (i.e. Figure 3 E-G). [file 12931_2025_3302_MOESM4_ESM.xlsx]

## Sheet: REACTOME
group	ID	Description	GeneRatio	BgRatio	RichFactor	FoldEnrichment	zScore	pvalue	p.adjust	qvalue	geneID	Count
Unflavored-Air	REACTOME_RHO_GTPASE_CYCLE	REACTOME_RHO_GTPASE_CYCLE	71/463	450/11290	0.157778	3.84732	12.7466	1.59933e-23	1.42821e-20	1.18687e-20	WIPF3/ARHGEF11/SRGAP3/NCK2/KALRN/PCDH7/FLOT1/STK10/FAM13A/HSP90AA1/DSP/RBMX/TMPO/ABL2/EMD/TRA2B/BASP1/CLTC/SPTBN1/CKAP4/PTPN13/TIAM1/PAK1/PAK2/MYO9B/DSG2/SCRIB/TRIP10/SLC1A5/PKN2/TOR1AIP1/SH3PXD2A/RNF20/ARHGEF16/RALGAPA1/LAMTOR1/NHS/ARHGEF18/RBBP6/FILIP1/KTN1/ANKLE2/SRRM1/ABI1/DLG5/DOCK6/ERBIN/FNBP1/SPEN/PKP4/OSBPL11/ARHGAP39/SLK/CDC42EP4/MUC13/PEAK1/ARHGAP35/ABI2/ITSN2/ARHGEF12/TJP2/ADD3/ARMCX3/…	71
Unflavored-Air	REACTOME_TRANSPORT_OF_MATURE_TRANSCRIPT_TO_CYTOPLASM	REACTOME_TRANSPORT_OF_MATURE_TRANSCRIPT_TO_CYTOPLASM	22/463	84/11290	0.261905	6.3864	10.2465	1.64613e-12	7.34997e-10	6.10801e-10	POM121C/CASC3/ZC3H11A/NUP214/RANBP2/NUP98/NUP107/SRSF11/SRSF1/SRSF4/SRSF9/SRSF5/RNPS1/SRSF7/NUP188/FIP1L1/SRRM1/THOC2/SYMPK/NUP88/NUP50/RBM8A	22
Unflavored-Air	REACTOME_PROCESSING_OF_CAPPED_INTRON_CONTAINING_PRE_MRNA	REACTOME_PROCESSING_OF_CAPPED_INTRON_CONTAINING_PRE_MRNA	40/463	283/11290	0.141343	3.44657	8.61945	5.26746e-12	1.56795e-09	1.303e-09	POM121C/CASC3/ZC3H11A/SNRNP70/POLR2A/NUP214/RBMX/RANBP2/HNRNPA3/NUP98/NUP107/HNRNPK/TRA2B/HNRNPU/SRSF11/SRSF1/SRSF4/SRSF9/SRSF5/PPIG/PRPF4B/RNPS1/PCBP2/SRSF7/NUP188/FIP1L1/SUGP1/SRRM1/PRPF38A/THOC2/SYMPK/NUP88/BUD13/PNN/CWC22/ACIN1/NUP50/SRRM2/RBM7/RBM8A	40
Unflavored-Air	REACTOME_RAC1_GTPASE_CYCLE	REACTOME_RAC1_GTPASE_CYCLE	29/463	184/11290	0.157609	3.8432	8.04085	3.619e-10	8.07941e-08	6.71419e-08	WIPF3/ARHGEF11/SRGAP3/KALRN/FAM13A/TMPO/ABL2/EMD/TIAM1/PAK1/PAK2/MYO9B/SLC1A5/PKN2/LAMTOR1/NHS/ARHGEF18/KTN1/ABI1/DOCK6/ERBIN/ARHGAP39/CDC42EP4/ARHGAP35/ABI2/BAIAP2L1/BAIAP2/LEMD3/FARP1	29
Unflavored-Air	REACTOME_RAC2_GTPASE_CYCLE	REACTOME_RAC2_GTPASE_CYCLE	18/463	88/11290	0.204545	4.98773	7.76575	1.31413e-08	2.34704e-06	1.95044e-06	TMPO/EMD/TIAM1/PAK1/PAK2/DSG2/LAMTOR1/NHS/ANKLE2/ABI1/ERBIN/ARHGAP39/CDC42EP4/ARHGAP35/ABI2/ARMCX3/BAIAP2L1/LEMD3	18
Unflavored-Air	REACTOME_NUCLEAR_ENVELOPE_BREAKDOWN	REACTOME_NUCLEAR_ENVELOPE_BREAKDOWN	14/463	53/11290	0.264151	6.44118	8.2105	1.7315e-08	2.57705e-06	2.14159e-06	POM121C/LMNA/PRKCA/NUP214/TMPO/RANBP2/EMD/NUP98/NUP107/NUP188/NEK9/NUP88/NUP50/LEMD3	14
Unflavored-Air	REACTOME_RAC3_GTPASE_CYCLE	REACTOME_RAC3_GTPASE_CYCLE	18/463	94/11290	0.191489	4.66936	7.38733	3.89639e-08	4.55606e-06	3.7862e-06	TMPO/ABL2/EMD/TIAM1/PAK1/PAK2/DSG2/SLC1A5/LAMTOR1/NHS/ABI1/ERBIN/ARHGAP39/ARHGAP35/ABI2/BAIAP2L1/BAIAP2/LEMD3	18
Unflavored-Air	REACTOME_MRNA_SPLICING	REACTOME_MRNA_SPLICING	28/463	212/11290	0.132075	3.22059	6.74946	4.08158e-08	4.55606e-06	3.7862e-06	CASC3/SNRNP70/POLR2A/RBMX/HNRNPA3/HNRNPK/TRA2B/HNRNPU/SRSF11/SRSF1/SRSF4/SRSF9/SRSF5/PPIG/PRPF4B/RNPS1/PCBP2/SRSF7/SUGP1/SRRM1/PRPF38A/BUD13/PNN/CWC22/ACIN1/SRRM2/RBM7/RBM8A	28
Unflavored-Air	REACTOME_RND3_GTPASE_CYCLE	REACTOME_RND3_GTPASE_CYCLE	12/463	42/11290	0.285714	6.96699	8.01136	7.07196e-08	7.01696e-06	5.83127e-06	DSP/RBMX/CKAP4/PTPN13/SCRIB/KTN1/DLG5/PKP4/MUC13/ARHGAP35/RASAL2/LEMD3	12
Unflavored-Air	REACTOME_RND2_GTPASE_CYCLE	REACTOME_RND2_GTPASE_CYCLE	12/463	43/11290	0.27907	6.80496	7.88641	9.44917e-08	8.43811e-06	7.01228e-06	RBMX/CKAP4/PTPN13/SCRIB/KTN1/DLG5/FNBP1/PKP4/MUC13/ARHGAP35/KIDINS220/LEMD3	12
Unflavored-Air	REACTOME_CDC42_GTPASE_CYCLE	REACTOME_CDC42_GTPASE_CYCLE	22/463	155/11290	0.141935	3.46102	6.37969	3.35514e-07	2.72376e-05	2.26351e-05	WIPF3/ARHGEF11/SRGAP3/TMPO/TIAM1/PAK1/PAK2/MYO9B/SCRIB/SH3PXD2A/ARHGEF16/LAMTOR1/KTN1/DOCK6/FNBP1/ARHGAP39/CDC42EP4/ARHGAP35/ARHGEF12/CDC42EP3/BAIAP2/FARP1	22
Unflavored-Air	REACTOME_RNA_POLYMERASE_II_TRANSCRIPTION_TERMINATION	REACTOME_RNA_POLYMERASE_II_TRANSCRIPTION_TERMINATION	14/463	67/11290	0.208955	5.09526	6.9523	4.1591e-07	3.09506e-05	2.57207e-05	CASC3/ZC3H11A/SRSF11/SRSF1/SRSF4/SRSF9/SRSF5/RNPS1/SRSF7/FIP1L1/SRRM1/THOC2/SYMPK/RBM8A	14
Unflavored-Air	REACTOME_M_PHASE	REACTOME_M_PHASE	40/463	417/11290	0.0959233	2.33904	5.76169	4.57527e-07	3.14286e-05	2.61179e-05	POM121C/DYNC1LI2/OFD1/CEP43/LMNA/HSP90AA1/PRKCA/CLIP1/NUP214/TMPO/RANBP2/EMD/NUP98/NUP107/TUBB4B/DYNC1H1/PPP2R5D/PCM1/CEP78/NUP188/NIPBL/CLASP1/ANKLE2/NEDD1/NEK9/AHCTF1/PSMD1/NUP88/ANAPC1/EML4/PDS5B/SPAST/CDC23/NUP50/CEP131/PHF8/CEP164/SMC3/LEMD3/DYNC1LI1	40
Unflavored-Air	REACTOME_APOPTOTIC_EXECUTION_PHASE	REACTOME_APOPTOTIC_EXECUTION_PHASE	12/463	52/11290	0.230769	5.62718	6.91573	9.08109e-07	5.79244e-05	4.81366e-05	LMNA/H1-4/CDH1/DSP/H1-2/APC/PAK2/DSG2/PLEC/OCLN/TJP2/ACIN1	12
Unflavored-Air	REACTOME_RND1_GTPASE_CYCLE	REACTOME_RND1_GTPASE_CYCLE	10/463	42/11290	0.238095	5.80582	6.45236	5.50861e-06	0.000327946	0.000272531	DSP/RBMX/PTPN13/DLG5/PKP4/MUC13/ARHGAP35/RASAL2/KIDINS220/LEMD3	10
Unflavored-Air	REACTOME_TRANSPORT_OF_MATURE_MRNAS_DERIVED_FROM_INTRONLESS_TRANSCRIPTS	REACTOME_TRANSPORT_OF_MATURE_MRNAS_DERIVED_FROM_INTRONLESS_TRANSCRIPTS	10/463	43/11290	0.232558	5.6708	6.34558	6.91805e-06	0.000386114	0.00032087	POM121C/NUP214/RANBP2/NUP98/NUP107/NUP188/FIP1L1/SYMPK/NUP88/NUP50	10
Unflavored-Air	REACTOME_RHOG_GTPASE_CYCLE	REACTOME_RHOG_GTPASE_CYCLE	13/463	74/11290	0.175676	4.28375	5.86046	8.32386e-06	0.000432543	0.000359454	KALRN/TMPO/EMD/PAK2/DSG2/ARHGEF16/LAMTOR1/KTN1/ANKLE2/ERBIN/ARHGAP39/ARHGAP35/LEMD3	13
Unflavored-Air	REACTOME_ANCHORING_OF_THE_BASAL_BODY_TO_THE_PLASMA_MEMBRANE	REACTOME_ANCHORING_OF_THE_BASAL_BODY_TO_THE_PLASMA_MEMBRANE	15/463	97/11290	0.154639	3.77079	5.66736	8.71868e-06	0.000432543	0.000359454	NPHP4/OFD1/CEP43/HSP90AA1/TUBB4B/DYNC1H1/PCM1/CEP78/CEP162/CLASP1/NEDD1/RAB3IP/MKS1/CEP131/CEP164	15
Unflavored-Air	REACTOME_MITOTIC_PROMETAPHASE	REACTOME_MITOTIC_PROMETAPHASE	23/463	204/11290	0.112745	2.74923	5.2136	1.03635e-05	0.0004519	0.00037554	DYNC1LI2/OFD1/CEP43/HSP90AA1/CLIP1/RANBP2/NUP98/NUP107/TUBB4B/DYNC1H1/PPP2R5D/PCM1/CEP78/CLASP1/NEDD1/NEK9/AHCTF1/EML4/PDS5B/CEP131/CEP164/SMC3/DYNC1LI1	23
Unflavored-Air	REACTOME_RHOA_GTPASE_CYCLE	REACTOME_RHOA_GTPASE_CYCLE	19/463	149/11290	0.127517	3.10943	5.35994	1.05897e-05	0.0004519	0.00037554	ARHGEF11/KALRN/PCDH7/FLOT1/STK10/FAM13A/TMPO/TIAM1/MYO9B/PKN2/ARHGEF18/KTN1/ERBIN/ARHGAP39/SLK/ARHGAP35/ARHGEF12/TJP2/FARP1	19
Unflavored-Air	REACTOME_NUCLEAR_PORE_COMPLEX_NPC_DISASSEMBLY	REACTOME_NUCLEAR_PORE_COMPLEX_NPC_DISASSEMBLY	9/463	36/11290	0.25	6.09611	6.33288	1.0627e-05	0.0004519	0.00037554	POM121C/NUP214/RANBP2/NUP98/NUP107/NUP188/NEK9/NUP88/NUP50	9
Unflavored-Air	REACTOME_INTERACTIONS_OF_VPR_WITH_HOST_CELLULAR_PROTEINS	REACTOME_INTERACTIONS_OF_VPR_WITH_HOST_CELLULAR_PROTEINS	9/463	37/11290	0.243243	5.93135	6.21294	1.35387e-05	0.000549548	0.000456688	POM121C/HMGA1/NUP214/RANBP2/NUP98/NUP107/NUP188/NUP88/NUP50	9
Unflavored-Air	REACTOME_DISEASES_OF_SIGNAL_TRANSDUCTION_BY_GROWTH_FACTOR_RECEPTORS_AND_SECOND_MESSENGERS	REACTOME_DISEASES_OF_SIGNAL_TRANSDUCTION_BY_GROWTH_FACTOR_RECEPTORS_AND_SECOND_MESSENGERS	39/463	464/11290	0.0840517	2.04956	4.77413	1.57314e-05	0.000610787	0.000507579	PDPK1/FOXO3/FZD6/CEP43/LMNA/RAF1/HSP90AA1/LYN/PRKAR1A/POLR2A/APC/CLIP1/AKT1/RANBP2/TSC2/GSK3A/CLTC/SPTBN1/GOLGA4/CAMK2D/KANK1/PPP2R5D/LRRFIP1/RICTOR/FIP1L1/SND1/ZC3HAV1/ZC3HC1/HDAC7/LMO7/MYO18A/ERBIN/PSMD1/BCL11A/EML4/ZMYM2/CAMK2A/IRS2/NCOR2	39
Unflavored-Air	REACTOME_APOPTOTIC_CLEAVAGE_OF_CELLULAR_PROTEINS	REACTOME_APOPTOTIC_CLEAVAGE_OF_CELLULAR_PROTEINS	9/463	38/11290	0.236842	5.77526	6.09731	1.71038e-05	0.000636403	0.000528867	LMNA/CDH1/DSP/APC/DSG2/PLEC/OCLN/TJP2/ACIN1	9
Unflavored-Air	REACTOME_RHOQ_GTPASE_CYCLE	REACTOME_RHOQ_GTPASE_CYCLE	11/463	59/11290	0.186441	4.54625	5.64743	2.30433e-05	0.000821852	0.000682979	PAK1/PAK2/SCRIB/TRIP10/SLC1A5/LAMTOR1/FNBP1/CDC42EP4/ARHGAP35/CDC42EP3/SLC4A7	11
Unflavored-Air	REACTOME_RHOB_GTPASE_CYCLE	REACTOME_RHOB_GTPASE_CYCLE	12/463	70/11290	0.171429	4.18019	5.51912	2.39285e-05	0.000821852	0.000682979	ARHGEF11/PCDH7/FLOT1/STK10/MYO9B/PKN2/ERBIN/ARHGAP39/SLK/ARHGAP35/ARHGEF12/TJP2	12
Unflavored-Air	REACTOME_SIGNALING_BY_VEGF	REACTOME_SIGNALING_BY_VEGF	15/463	106/11290	0.141509	3.45063	5.24199	2.60372e-05	0.000861155	0.000715641	PDPK1/NCK2/CTNND1/HSPB1/HSP90AA1/PRKCA/AKT1/PXN/PAK1/PAK2/ITPR3/RICTOR/ABI1/ABI2/BAIAP2	15
Unflavored-Air	REACTOME_REGULATION_OF_GLUCOKINASE_BY_GLUCOKINASE_REGULATORY_PROTEIN	REACTOME_REGULATION_OF_GLUCOKINASE_BY_GLUCOKINASE_REGULATORY_PROTEIN	8/463	32/11290	0.25	6.09611	5.96963	3.31905e-05	0.00105854	0.000879673	POM121C/NUP214/RANBP2/NUP98/NUP107/NUP188/NUP88/NUP50	8
Unflavored-Air	REACTOME_RHOF_GTPASE_CYCLE	REACTOME_RHOF_GTPASE_CYCLE	9/463	42/11290	0.214286	5.22524	5.67286	4.04279e-05	0.0011921	0.000990664	TMPO/BASP1/MYO9B/TOR1AIP1/ARHGAP39/ADD3/BAIAP2L1/FARP1/SLC4A7	9
Unflavored-Air	REACTOME_EXPORT_OF_VIRAL_RIBONUCLEOPROTEINS_FROM_NUCLEUS	REACTOME_EXPORT_OF_VIRAL_RIBONUCLEOPROTEINS_FROM_NUCLEUS	8/463	33/11290	0.242424	5.91138	5.8427	4.22567e-05	0.0011921	0.000990664	POM121C/NUP214/RANBP2/NUP98/NUP107/NUP188/NUP88/NUP50	8
Unflavored-Air	REACTOME_RHOC_GTPASE_CYCLE	REACTOME_RHOC_GTPASE_CYCLE	12/463	74/11290	0.162162	3.95424	5.27237	4.25332e-05	0.0011921	0.000990664	ARHGEF11/FLOT1/STK10/TMPO/MYO9B/PKN2/ERBIN/ARHGAP39/SLK/ARHGAP35/ARHGEF12/TJP2	12
Unflavored-Air	REACTOME_APOPTOTIC_CLEAVAGE_OF_CELL_ADHESION_PROTEINS	REACTOME_APOPTOTIC_CLEAVAGE_OF_CELL_ADHESION_PROTEINS	5/463	11/11290	0.454545	11.0838	6.91913	4.2718e-05	0.0011921	0.000990664	CDH1/DSP/DSG2/OCLN/TJP2	5
Unflavored-Air	REACTOME_REGULATION_OF_PLK1_ACTIVITY_AT_G2_M_TRANSITION	REACTOME_REGULATION_OF_PLK1_ACTIVITY_AT_G2_M_TRANSITION	13/463	87/11290	0.149425	3.64365	5.11872	5.00693e-05	0.00135491	0.00112596	PPP1R12A/OFD1/CEP43/HSP90AA1/TUBB4B/DYNC1H1/PCM1/CEP78/CLASP1/NEDD1/OPTN/CEP131/CEP164	13
Unflavored-Air	REACTOME_NUCLEAR_IMPORT_OF_REV_PROTEIN	REACTOME_NUCLEAR_IMPORT_OF_REV_PROTEIN	8/463	34/11290	0.235294	5.73752	5.72087	5.32988e-05	0.00139988	0.00116333	POM121C/NUP214/RANBP2/NUP98/NUP107/NUP188/NUP88/NUP50	8
Unflavored-Air	REACTOME_VIRAL_MESSENGER_RNA_SYNTHESIS	REACTOME_VIRAL_MESSENGER_RNA_SYNTHESIS	9/463	44/11290	0.204545	4.98773	5.48046	5.9756e-05	0.00150871	0.00125377	POM121C/POLR2A/NUP214/RANBP2/NUP98/NUP107/NUP188/NUP88/NUP50	9
Unflavored-Air	REACTOME_CELLULAR_RESPONSE_TO_HEAT_STRESS	REACTOME_CELLULAR_RESPONSE_TO_HEAT_STRESS	14/463	101/11290	0.138614	3.38002	4.96833	6.08214e-05	0.00150871	0.00125377	POM121C/BAG3/HSPB1/HSP90AA1/NUP214/RANBP2/NUP98/NUP107/CAMK2D/NUP188/RPTOR/NUP88/NUP50/CAMK2A	14
Unflavored-Air	REACTOME_SUMOYLATION_OF_SUMOYLATION_PROTEINS	REACTOME_SUMOYLATION_OF_SUMOYLATION_PROTEINS	8/463	35/11290	0.228571	5.57359	5.6038	6.66415e-05	0.0016084	0.00133662	POM121C/NUP214/RANBP2/NUP98/NUP107/NUP188/NUP88/NUP50	8
Unflavored-Air	REACTOME_VEGFR2_MEDIATED_VASCULAR_PERMEABILITY	REACTOME_VEGFR2_MEDIATED_VASCULAR_PERMEABILITY	7/463	27/11290	0.259259	6.32189	5.72513	8.10081e-05	0.00189237	0.00157261	PDPK1/CTNND1/HSP90AA1/AKT1/PAK1/PAK2/RICTOR	7
Unflavored-Air	REACTOME_TRANSPORT_OF_THE_SLBP_DEPENDANT_MATURE_MRNA	REACTOME_TRANSPORT_OF_THE_SLBP_DEPENDANT_MATURE_MRNA	8/463	36/11290	0.222222	5.41877	5.49115	8.26457e-05	0.00189237	0.00157261	POM121C/NUP214/RANBP2/NUP98/NUP107/NUP188/NUP88/NUP50	8
Unflavored-Air	REACTOME_SUMOYLATION_OF_DNA_REPLICATION_PROTEINS	REACTOME_SUMOYLATION_OF_DNA_REPLICATION_PROTEINS	9/463	46/11290	0.195652	4.77087	5.29937	8.63374e-05	0.00192748	0.00160179	POM121C/NUP214/RANBP2/NUP98/NUP107/TOP2B/NUP188/NUP88/NUP50	9
Unflavored-Air	REACTOME_INTERACTIONS_OF_REV_WITH_HOST_CELLULAR_PROTEINS	REACTOME_INTERACTIONS_OF_REV_WITH_HOST_CELLULAR_PROTEINS	8/463	37/11290	0.216216	5.27231	5.38262	0.00010171	0.00217746	0.00180953	POM121C/NUP214/RANBP2/NUP98/NUP107/NUP188/NUP88/NUP50	8
Unflavored-Air	REACTOME_SUMOYLATION_OF_RNA_BINDING_PROTEINS	REACTOME_SUMOYLATION_OF_RNA_BINDING_PROTEINS	9/463	47/11290	0.191489	4.66936	5.2127	0.000102967	0.00217746	0.00180953	POM121C/NUP214/RANBP2/NUP98/NUP107/HNRNPK/NUP188/NUP88/NUP50	9
Unflavored-Air	REACTOME_MITOTIC_METAPHASE_AND_ANAPHASE	REACTOME_MITOTIC_METAPHASE_AND_ANAPHASE	23/463	236/11290	0.0974576	2.37645	4.41897	0.00010485	0.00217746	0.00180953	DYNC1LI2/LMNA/CLIP1/TMPO/RANBP2/EMD/NUP98/NUP107/TUBB4B/DYNC1H1/PPP2R5D/NUP188/CLASP1/ANKLE2/AHCTF1/PSMD1/ANAPC1/PDS5B/SPAST/CDC23/SMC3/LEMD3/DYNC1LI1	23
Unflavored-Air	REACTOME_SUMOYLATION_OF_UBIQUITINYLATION_PROTEINS	REACTOME_SUMOYLATION_OF_UBIQUITINYLATION_PROTEINS	8/463	39/11290	0.205128	5.00194	5.17692	0.000150809	0.00300707	0.00249895	POM121C/NUP214/RANBP2/NUP98/NUP107/NUP188/NUP88/NUP50	8
Unflavored-Air	REACTOME_AURKA_ACTIVATION_BY_TPX2	REACTOME_AURKA_ACTIVATION_BY_TPX2	11/463	72/11290	0.152778	3.7254	4.79737	0.000153909	0.00300707	0.00249895	OFD1/CEP43/HSP90AA1/TUBB4B/DYNC1H1/PCM1/CEP78/CLASP1/NEDD1/CEP131/CEP164	11
Unflavored-Air	REACTOME_PROGRAMMED_CELL_DEATH	REACTOME_PROGRAMMED_CELL_DEATH	21/463	211/11290	0.0995261	2.42689	4.32658	0.000154899	0.00300707	0.00249895	FLOT1/LMNA/HSP90AA1/H1-4/CDH1/DSP/H1-2/APC/AKT1/PAK2/TP53BP2/DSG2/PLEC/OCLN/PSMD1/TP63/TJP2/APPL1/ACIN1/STUB1/RIPK3	21
Unflavored-Air	REACTOME_HCMV_EARLY_EVENTS	REACTOME_HCMV_EARLY_EVENTS	16/463	138/11290	0.115942	2.82718	4.4659	0.000164607	0.00312754	0.00259906	POM121C/DYNC1LI2/NUP214/RANBP2/NUP98/NUP107/TUBB4B/CBX1/DYNC1H1/EZH2/NUP188/NUP88/DAXX/NUP50/NCOR2/DYNC1LI1	16
Unflavored-Air	REACTOME_RHOU_GTPASE_CYCLE	REACTOME_RHOU_GTPASE_CYCLE	8/463	40/11290	0.2	4.87689	5.07927	0.000181844	0.00338305	0.0028114	NCK2/CLTC/SPTBN1/PAK1/PAK2/DLG5/PEAK1/ITSN2	8
Unflavored-Air	REACTOME_NS1_MEDIATED_EFFECTS_ON_HOST_PATHWAYS	REACTOME_NS1_MEDIATED_EFFECTS_ON_HOST_PATHWAYS	8/463	41/11290	0.195122	4.75794	4.98482	0.000217941	0.00396084	0.00329156	POM121C/NUP214/RANBP2/NUP98/NUP107/NUP188/NUP88/NUP50	8
Unflavored-Air	REACTOME_CILIUM_ASSEMBLY	REACTOME_CILIUM_ASSEMBLY	20/463	201/11290	0.0995025	2.42631	4.21921	0.000221772	0.00396084	0.00329156	KIF3B/NPHP4/OFD1/CEP43/HSP90AA1/TUBB4B/DYNC1H1/PCM1/CEP78/ATAT1/CEP162/CLASP1/NEDD1/GBF1/RAB3IP/MKS1/ASAP1/CEP131/CEP164/IFT52	20
Unflavored-Air	REACTOME_DEPOLYMERIZATION_OF_THE_NUCLEAR_LAMINA	REACTOME_DEPOLYMERIZATION_OF_THE_NUCLEAR_LAMINA	5/463	15/11290	0.333333	8.12815	5.71253	0.000242208	0.00412127	0.00342488	LMNA/PRKCA/TMPO/EMD/LEMD3	5
Unflavored-Air	REACTOME_SIGNALING_BY_ROBO_RECEPTORS	REACTOME_SIGNALING_BY_ROBO_RECEPTORS	21/463	218/11290	0.0963303	2.34896	4.1589	0.000243936	0.00412127	0.00342488	ZSWIM8/CASC3/SRGAP3/NCK2/PRKAR2A/PRKCA/RPS3/ABL2/RPL26/RPL24/CAP1/EIF4G1/PAK1/PAK2/MYO9B/RNPS1/CLASP1/ENAH/PSMD1/ARHGAP39/RBM8A	21
Unflavored-Air	REACTOME_NUCLEAR_ENVELOPE_NE_REASSEMBLY	REACTOME_NUCLEAR_ENVELOPE_NE_REASSEMBLY	11/463	76/11290	0.144737	3.52933	4.57505	0.000251666	0.00412127	0.00342488	LMNA/TMPO/EMD/NUP98/NUP107/TUBB4B/NUP188/ANKLE2/AHCTF1/SPAST/LEMD3	11
Unflavored-Air	REACTOME_FORMATION_OF_THE_CORNIFIED_ENVELOPE	REACTOME_FORMATION_OF_THE_CORNIFIED_ENVELOPE	15/463	129/11290	0.116279	2.8354	4.33549	0.00025335	0.00412127	0.00342488	KRT14/KRT6A/KRT18/KRT8/KRT19/KRT7/KRT13/KRT5/DSP/KRT17/DSG2/KAZN/PKP4/PKP2/PKP3	15
Unflavored-Air	REACTOME_RHOBTB1_GTPASE_CYCLE	REACTOME_RHOBTB1_GTPASE_CYCLE	6/463	23/11290	0.26087	6.36116	5.3221	0.000256155	0.00412127	0.00342488	RBMX/TRA2B/RNF20/RBBP6/SRRM1/SPEN	6
Unflavored-Air	REACTOME_AUTOPHAGY	REACTOME_AUTOPHAGY	17/463	158/11290	0.107595	2.62364	4.25008	0.000258445	0.00412127	0.00342488	DYNC1LI2/ULK1/HSP90AA1/VDAC1/VDAC2/TSC2/TUBB4B/DYNC1H1/ATG16L1/LAMTOR1/ATG9A/RPTOR/RB1CC1/OPTN/RRAGC/WIPI2/DYNC1LI1	17
Unflavored-Air	REACTOME_RHOD_GTPASE_CYCLE	REACTOME_RHOD_GTPASE_CYCLE	9/463	53/11290	0.169811	4.14076	4.73927	0.00026923	0.00421794	0.00350521	TMPO/EMD/TOR1AIP1/FILIP1/ARHGAP39/ARHGAP35/ADD3/LEMD3/SLC4A7	9
Unflavored-Air	REACTOME_SNRNP_ASSEMBLY	REACTOME_SNRNP_ASSEMBLY	9/463	54/11290	0.166667	4.06407	4.66718	0.000311556	0.00479689	0.00398633	POM121C/NUP214/RANBP2/NUP98/NUP107/NUP188/NUP88/WDR77/NUP50	9
Unflavored-Air	REACTOME_HCMV_INFECTION	REACTOME_HCMV_INFECTION	17/463	162/11290	0.104938	2.55886	4.13258	0.000347932	0.00526615	0.00437631	POM121C/DYNC1LI2/NUP214/RANBP2/NUP98/NUP107/HNRNPK/TUBB4B/CBX1/DYNC1H1/EZH2/NUP188/NUP88/DAXX/NUP50/NCOR2/DYNC1LI1	17
Unflavored-Air	REACTOME_RHOJ_GTPASE_CYCLE	REACTOME_RHOJ_GTPASE_CYCLE	9/463	55/11290	0.163636	3.99018	4.59681	0.000359235	0.00534662	0.00444317	TMPO/PAK1/PAK2/SCRIB/SLC1A5/LAMTOR1/FNBP1/ARHGAP35/SLC4A7	9
Unflavored-Air	REACTOME_HIV_LIFE_CYCLE	REACTOME_HIV_LIFE_CYCLE	16/463	149/11290	0.107383	2.61846	4.11243	0.000398126	0.00576289	0.0047891	POM121C/SUPT5H/CCNT2/HMGA1/NELFE/POLR2A/NUP214/RANBP2/NUP98/NUP107/SSRP1/TAF12/NUP188/NUP88/NELFA/NUP50	16
Unflavored-Air	REACTOME_TRANSCRIPTIONAL_REGULATION_BY_TP53	REACTOME_TRANSCRIPTIONAL_REGULATION_BY_TP53	29/463	360/11290	0.0805556	1.9643	3.8452	0.000400111	0.00576289	0.0047891	SUPT5H/PDPK1/CCNT2/NBN/CNOT3/NELFE/POLR2A/AKT1/TSC2/SSRP1/RBL2/CHD3/TP53BP2/CDK13/TAF12/LAMTOR1/RICTOR/GATAD2A/RPTOR/PPP1R13L/NDRG1/TP53RK/RBBP8/TNKS1BP1/TP63/NELFA/RRAGC/DAXX/NOC2L	29
Unflavored-Air	REACTOME_RECRUITMENT_OF_MITOTIC_CENTROSOME_PROTEINS_AND_COMPLEXES	REACTOME_RECRUITMENT_OF_MITOTIC_CENTROSOME_PROTEINS_AND_COMPLEXES	11/463	81/11290	0.135802	3.31147	4.31729	0.000443195	0.00628212	0.0052206	OFD1/CEP43/HSP90AA1/TUBB4B/DYNC1H1/PCM1/CEP78/CLASP1/NEDD1/CEP131/CEP164	11
Unflavored-Air	REACTOME_RHOBTB_GTPASE_CYCLE	REACTOME_RHOBTB_GTPASE_CYCLE	7/463	35/11290	0.2	4.87689	4.75017	0.000461656	0.00644155	0.00535309	HSP90AA1/RBMX/TRA2B/RNF20/RBBP6/SRRM1/SPEN	7
Unflavored-Air	REACTOME_ORGANELLE_BIOGENESIS_AND_MAINTENANCE	REACTOME_ORGANELLE_BIOGENESIS_AND_MAINTENANCE	25/463	297/11290	0.0841751	2.05256	3.8013	0.00052352	0.00711954	0.00591652	KIF3B/NPHP4/OFD1/CEP43/HSP90AA1/TUBB4B/GABPA/DYNC1H1/PCM1/NCOA2/MED1/CEP78/ATAT1/CEP162/CLASP1/NEDD1/GBF1/RAB3IP/HELZ2/ACSS2/MKS1/ASAP1/CEP131/CEP164/IFT52	25
Unflavored-Air	REACTOME_CONSTITUTIVE_SIGNALING_BY_AKT1_E17K_IN_CANCER	REACTOME_CONSTITUTIVE_SIGNALING_BY_AKT1_E17K_IN_CANCER	6/463	26/11290	0.230769	5.62718	4.88451	0.000526192	0.00711954	0.00591652	PDPK1/FOXO3/AKT1/TSC2/GSK3A/RICTOR	6
Unflavored-Air	REACTOME_TRNA_PROCESSING_IN_THE_NUCLEUS	REACTOME_TRNA_PROCESSING_IN_THE_NUCLEUS	9/463	59/11290	0.152542	3.71966	4.33108	0.000614097	0.0081849	0.00680186	POM121C/NUP214/RANBP2/NUP98/NUP107/NUP188/NUP88/C2orf49/NUP50	9
Unflavored-Air	REACTOME_RHOH_GTPASE_CYCLE	REACTOME_RHOH_GTPASE_CYCLE	7/463	37/11290	0.189189	4.61327	4.55231	0.000658476	0.00852201	0.007082	PAK1/PAK2/SLC1A5/RALGAPA1/LAMTOR1/OSBPL11/SLC4A7	7
Unflavored-Air	REACTOME_RHOV_GTPASE_CYCLE	REACTOME_RHOV_GTPASE_CYCLE	7/463	37/11290	0.189189	4.61327	4.55231	0.000658476	0.00852201	0.007082	NCK2/CLTC/SPTBN1/PAK1/PAK2/DLG5/PEAK1	7
Unflavored-Air	REACTOME_GLUCOSE_METABOLISM	REACTOME_GLUCOSE_METABOLISM	11/463	85/11290	0.129412	3.15563	4.12518	0.000673252	0.00858877	0.00713748	POM121C/PFKFB2/ALDOA/NUP214/RANBP2/NUP98/NUP107/PPP2R5D/NUP188/NUP88/NUP50	11
Unflavored-Air	REACTOME_SLC_TRANSPORTER_DISORDERS	REACTOME_SLC_TRANSPORTER_DISORDERS	12/463	99/11290	0.121212	2.95569	4.04155	0.000709461	0.00883862	0.00734511	POM121C/SLC34A2/NUP214/RANBP2/NUP98/SLC16A1/NUP107/SLC20A2/NUP188/NUP88/SLC12A6/NUP50	12
Unflavored-Air	REACTOME_MITOTIC_PROPHASE	REACTOME_MITOTIC_PROPHASE	15/463	142/11290	0.105634	2.57582	3.90766	0.000712632	0.00883862	0.00734511	POM121C/LMNA/PRKCA/NUP214/TMPO/RANBP2/EMD/NUP98/NUP107/NUP188/NEK9/NUP88/NUP50/PHF8/LEMD3	15
Unflavored-Air	REACTOME_SUMOYLATION	REACTOME_SUMOYLATION	18/463	189/11290	0.0952381	2.32233	3.791	0.00076175	0.00931839	0.00774382	POM121C/NUP214/RANBP2/NUP98/NUP107/HNRNPK/TOP2B/CHD3/TP53BP1/SAFB/NCOA2/NUP188/HDAC7/NUP88/DAXX/NUP50/SMC3/NCOR2	18
Unflavored-Air	REACTOME_INITIATION_OF_NUCLEAR_ENVELOPE_NE_REFORMATION	REACTOME_INITIATION_OF_NUCLEAR_ENVELOPE_NE_REFORMATION	5/463	19/11290	0.263158	6.41696	4.8867	0.000818546	0.00987785	0.00820874	LMNA/TMPO/EMD/ANKLE2/LEMD3	5
Unflavored-Air	REACTOME_ISG15_ANTIVIRAL_MECHANISM	REACTOME_ISG15_ANTIVIRAL_MECHANISM	10/463	74/11290	0.135135	3.2952	4.0962	0.000831518	0.0099006	0.00822765	POM121C/EIF4G3/NUP214/RANBP2/NUP98/NUP107/EIF4G1/NUP188/NUP88/NUP50	10
Unflavored-Air	REACTOME_ALK_MUTANTS_BIND_TKIS	REACTOME_ALK_MUTANTS_BIND_TKIS	4/463	12/11290	0.333333	8.12815	5.10876	0.00106261	0.0124856	0.0103759	PRKAR1A/CLTC/BCL11A/EML4	4
Unflavored-Air	REACTOME_APOPTOSIS	REACTOME_APOPTOSIS	17/463	179/11290	0.0949721	2.31584	3.66959	0.00109112	0.0126541	0.0105159	LMNA/H1-4/CDH1/DSP/H1-2/APC/AKT1/PAK2/TP53BP2/DSG2/PLEC/OCLN/PSMD1/TP63/TJP2/APPL1/ACIN1	17
Unflavored-Air	REACTOME_INTRACELLULAR_SIGNALING_BY_SECOND_MESSENGERS	REACTOME_INTRACELLULAR_SIGNALING_BY_SECOND_MESSENGERS	25/463	313/11290	0.0798722	1.94764	3.51591	0.00111754	0.0127944	0.0106325	PDPK1/FOXO3/ADCY9/PRKAR1A/PRKAR2A/PRKCA/AKT1/TSC2/GSK3A/CHD3/CAMK2D/ITPR3/PPP2R5D/EZH2/LAMTOR1/RICTOR/GATAD2A/RPTOR/HDAC7/PSMD1/RRAGC/IL1RAP/STUB1/CAMK2A/IRS2	25
Unflavored-Air	REACTOME_SUMOYLATION_OF_DNA_DAMAGE_RESPONSE_AND_REPAIR_PROTEINS	REACTOME_SUMOYLATION_OF_DNA_DAMAGE_RESPONSE_AND_REPAIR_PROTEINS	10/463	77/11290	0.12987	3.16681	3.94521	0.00113818	0.0128658	0.0106918	POM121C/NUP214/RANBP2/NUP98/NUP107/NUP188/HDAC7/NUP88/NUP50/SMC3	10
Unflavored-Air	REACTOME_DAG_AND_IP3_SIGNALING	REACTOME_DAG_AND_IP3_SIGNALING	7/463	41/11290	0.170732	4.1632	4.1959	0.0012483	0.0137621	0.0114367	ADCY9/PRKAR1A/PRKAR2A/PRKCA/CAMK2D/ITPR3/CAMK2A	7
Unflavored-Air	REACTOME_MTOR_SIGNALLING	REACTOME_MTOR_SIGNALLING	7/463	41/11290	0.170732	4.1632	4.1959	0.0012483	0.0137621	0.0114367	EIF4B/AKT1/TSC2/EIF4G1/LAMTOR1/RPTOR/RRAGC	7
Unflavored-Air	REACTOME_ANTIVIRAL_MECHANISM_BY_IFN_STIMULATED_GENES	REACTOME_ANTIVIRAL_MECHANISM_BY_IFN_STIMULATED_GENES	15/463	151/11290	0.0993377	2.4223	3.63848	0.00134212	0.014616	0.0121463	POM121C/EIF4G3/PRKRA/EIF2S2/NUP214/RANBP2/NUP98/ADAR/NUP107/TUBB4B/EIF4G1/NUP188/MAVS/NUP88/NUP50	15
Unflavored-Air	REACTOME_RECRUITMENT_OF_NUMA_TO_MITOTIC_CENTROSOMES	REACTOME_RECRUITMENT_OF_NUMA_TO_MITOTIC_CENTROSOMES	11/463	95/11290	0.115789	2.82346	3.69072	0.00170748	0.0183709	0.0152667	OFD1/CEP43/HSP90AA1/TUBB4B/DYNC1H1/PCM1/CEP78/CLASP1/NEDD1/CEP131/CEP164	11
Unflavored-Air	REACTOME_RHO_GTPASE_EFFECTORS	REACTOME_RHO_GTPASE_EFFECTORS	25/463	323/11290	0.0773994	1.88734	3.34589	0.00173148	0.0184072	0.0152969	WIPF3/PPP1R12A/PDPK1/DYNC1LI2/CDH1/PRKCA/CLIP1/RANBP2/NUP98/NUP107/TUBB4B/PAK1/PAK2/DYNC1H1/PPP2R5D/NCOA2/MYLK/PKN2/CLASP1/KTN1/ABI1/AHCTF1/ABI2/BAIAP2/DYNC1LI1	25
Unflavored-Air	REACTOME_REGULATION_OF_HSF1_MEDIATED_HEAT_SHOCK_RESPONSE	REACTOME_REGULATION_OF_HSF1_MEDIATED_HEAT_SHOCK_RESPONSE	10/463	82/11290	0.121951	2.97371	3.70929	0.00185032	0.0194393	0.0161545	POM121C/BAG3/HSPB1/NUP214/RANBP2/NUP98/NUP107/NUP188/NUP88/NUP50	10
Unflavored-Air	REACTOME_MITOTIC_SPINDLE_CHECKPOINT	REACTOME_MITOTIC_SPINDLE_CHECKPOINT	12/463	111/11290	0.108108	2.63616	3.58219	0.00194473	0.0194804	0.0161887	DYNC1LI2/CLIP1/RANBP2/NUP98/NUP107/DYNC1H1/PPP2R5D/CLASP1/AHCTF1/ANAPC1/CDC23/DYNC1LI1	12
Unflavored-Air	REACTOME_TRNA_PROCESSING	REACTOME_TRNA_PROCESSING	12/463	111/11290	0.108108	2.63616	3.58219	0.00194473	0.0194804	0.0161887	POM121C/EPRS1/NUP214/RANBP2/NUP98/NUP107/CTU2/NUP188/TP53RK/NUP88/C2orf49/NUP50	12
Unflavored-Air	REACTOME_SARS_COV_2_ACTIVATES_MODULATES_INNATE_AND_ADAPTIVE_IMMUNE_RESPONSES	REACTOME_SARS_COV_2_ACTIVATES_MODULATES_INNATE_AND_ADAPTIVE_IMMUNE_RESPONSES	13/463	126/11290	0.103175	2.51586	3.53832	0.00196169	0.0194804	0.0161887	POM121C/MAP3K7/HSP90AA1/NUP214/RANBP2/NUP98/NUP107/G3BP1/NUP188/LARP1/MAVS/NUP88/NUP50	13
Unflavored-Air	REACTOME_INFLUENZA_INFECTION	REACTOME_INFLUENZA_INFECTION	15/463	157/11290	0.0955414	2.32972	3.46952	0.00198076	0.0194804	0.0161887	POM121C/HSP90AA1/RPS3/POLR2A/CANX/NUP214/RANBP2/NUP98/NUP107/RPL26/RPL24/CLTC/NUP188/NUP88/NUP50	15
Unflavored-Air	REACTOME_CD28_CO_STIMULATION	REACTOME_CD28_CO_STIMULATION	6/463	33/11290	0.181818	4.43354	4.08462	0.00198512	0.0194804	0.0161887	PDPK1/LYN/AKT1/PAK1/PAK2/RICTOR	6
Unflavored-Air	REACTOME_HIV_ELONGATION_ARREST_AND_RECOVERY	REACTOME_HIV_ELONGATION_ARREST_AND_RECOVERY	6/463	33/11290	0.181818	4.43354	4.08462	0.00198512	0.0194804	0.0161887	SUPT5H/CCNT2/NELFE/POLR2A/SSRP1/NELFA	6
Unflavored-Air	REACTOME_REGULATION_OF_TP53_ACTIVITY_THROUGH_ASSOCIATION_WITH_CO_FACTORS	REACTOME_REGULATION_OF_TP53_ACTIVITY_THROUGH_ASSOCIATION_WITH_CO_FACTORS	4/463	14/11290	0.285714	6.96699	4.61961	0.00201285	0.0195377	0.0162364	AKT1/TP53BP2/PPP1R13L/TP63	4
Unflavored-Air	REACTOME_RESOLUTION_OF_SISTER_CHROMATID_COHESION	REACTOME_RESOLUTION_OF_SISTER_CHROMATID_COHESION	13/463	127/11290	0.102362	2.49605	3.50607	0.00210609	0.020223	0.0168058	DYNC1LI2/CLIP1/RANBP2/NUP98/NUP107/TUBB4B/DYNC1H1/PPP2R5D/CLASP1/AHCTF1/PDS5B/SMC3/DYNC1LI1	13
Unflavored-Air	REACTOME_SUMOYLATION_OF_CHROMATIN_ORGANIZATION_PROTEINS	REACTOME_SUMOYLATION_OF_CHROMATIN_ORGANIZATION_PROTEINS	9/463	71/11290	0.126761	3.09099	3.65483	0.00235941	0.0224144	0.0186269	POM121C/NUP214/RANBP2/NUP98/NUP107/CHD3/NUP188/NUP88/NUP50	9
Unflavored-Air	REACTOME_REGULATION_OF_TP53_ACTIVITY	REACTOME_REGULATION_OF_TP53_ACTIVITY	15/463	160/11290	0.09375	2.28604	3.38791	0.00238466	0.0224158	0.0186281	PDPK1/NBN/AKT1/SSRP1/CHD3/TP53BP2/TAF12/RICTOR/GATAD2A/PPP1R13L/TP53RK/RBBP8/TP63/DAXX/NOC2L	15
Unflavored-Air	REACTOME_MTORC1_MEDIATED_SIGNALLING	REACTOME_MTORC1_MEDIATED_SIGNALLING	5/463	24/11290	0.208333	5.08009	4.13766	0.0025261	0.023498	0.0195274	EIF4B/EIF4G1/LAMTOR1/RPTOR/RRAGC	5
Unflavored-Air	REACTOME_TRANS_GOLGI_NETWORK_VESICLE_BUDDING	REACTOME_TRANS_GOLGI_NETWORK_VESICLE_BUDDING	9/463	72/11290	0.125	3.04806	3.60508	0.00260109	0.0239461	0.0198998	SNAPIN/FTH1/IGF2R/CLTC/STX4/PUM1/CLINT1/SH3D19/GBF1	9
Unflavored-Air	REACTOME_SYNTHESIS_OF_PIPS_AT_THE_EARLY_ENDOSOME_MEMBRANE	REACTOME_SYNTHESIS_OF_PIPS_AT_THE_EARLY_ENDOSOME_MEMBRANE	4/463	16/11290	0.25	6.09611	4.21817	0.00342879	0.0312439	0.0259645	INPP4B/PI4K2A/MTMR12/PIKFYVE	4
Unflavored-Air	REACTOME_CA_DEPENDENT_EVENTS	REACTOME_CA_DEPENDENT_EVENTS	6/463	37/11290	0.162162	3.95424	3.722	0.00362875	0.032732	0.0272011	ADCY9/PRKAR1A/PRKAR2A/PRKCA/CAMK2D/CAMK2A	6
Unflavored-Air	REACTOME_SELECTIVE_AUTOPHAGY	REACTOME_SELECTIVE_AUTOPHAGY	10/463	90/11290	0.111111	2.70938	3.36679	0.00370101	0.03305	0.0274654	DYNC1LI2/ULK1/HSP90AA1/VDAC1/VDAC2/TUBB4B/DYNC1H1/ATG9A/OPTN/DYNC1LI1	10
Unflavored-Air	REACTOME_RAB_REGULATION_OF_TRAFFICKING	REACTOME_RAB_REGULATION_OF_TRAFFICKING	12/463	122/11290	0.0983607	2.39847	3.21151	0.0042733	0.0377828	0.0313984	ULK1/SBF1/AKT1/TSC2/GAPVD1/TBC1D10B/DENND4C/RAB12/DENND4A/DENND1A/OPTN/RAB3IP	12
Unflavored-Air	REACTOME_SEPARATION_OF_SISTER_CHROMATIDS	REACTOME_SEPARATION_OF_SISTER_CHROMATIDS	16/463	191/11290	0.0837696	2.04268	3.0053	0.00531883	0.0465658	0.0386973	DYNC1LI2/CLIP1/RANBP2/NUP98/NUP107/TUBB4B/DYNC1H1/PPP2R5D/CLASP1/AHCTF1/PSMD1/ANAPC1/PDS5B/CDC23/SMC3/DYNC1LI1	16
Unflavored-Air	REACTOME_SIGNALING_BY_CYTOSOLIC_FGFR1_FUSION_MUTANTS	REACTOME_SIGNALING_BY_CYTOSOLIC_FGFR1_FUSION_MUTANTS	4/463	18/11290	0.222222	5.41877	3.87973	0.00540216	0.0468362	0.0389221	CEP43/LRRFIP1/MYO18A/ZMYM2	4
Unflavored-Air	REACTOME_DOWNREGULATION_OF_ERBB2_SIGNALING	REACTOME_DOWNREGULATION_OF_ERBB2_SIGNALING	5/463	29/11290	0.172414	4.20422	3.5727	0.00596428	0.0512125	0.0425589	HSP90AA1/AKT1/USP8/ERBIN/STUB1	5
Unflavored-Air	REACTOME_G_PROTEIN_MEDIATED_EVENTS	REACTOME_G_PROTEIN_MEDIATED_EVENTS	7/463	54/11290	0.12963	3.16095	3.29154	0.0062272	0.0529608	0.0440118	ADCY9/PRKAR1A/PRKAR2A/PRKCA/CAMK2D/ITPR3/CAMK2A	7
Unflavored-Air	REACTOME_COHESIN_LOADING_ONTO_CHROMATIN	REACTOME_COHESIN_LOADING_ONTO_CHROMATIN	3/463	10/11290	0.3	7.31533	4.13148	0.00662762	0.0558346	0.0463999	NIPBL/PDS5B/SMC3	3
Unflavored-Air	REACTOME_HIV_INFECTION	REACTOME_HIV_INFECTION	18/463	231/11290	0.0779221	1.90009	2.85823	0.00682303	0.0569436	0.0473216	POM121C/SUPT5H/CCNT2/HMGA1/NELFE/POLR2A/NUP214/RANBP2/NUP98/NUP107/SSRP1/PAK2/TAF12/NUP188/PSMD1/NUP88/NELFA/NUP50	18
Unflavored-Air	REACTOME_DEACTIVATION_OF_THE_BETA_CATENIN_TRANSACTIVATING_COMPLEX	REACTOME_DEACTIVATION_OF_THE_BETA_CATENIN_TRANSACTIVATING_COMPLEX	6/463	42/11290	0.142857	3.48349	3.33437	0.00689331	0.0569975	0.0473663	BCL9/APC/AKT1/BCL9L/CHD8/CBY1	6
Unflavored-Air	REACTOME_GOLGI_ASSOCIATED_VESICLE_BIOGENESIS	REACTOME_GOLGI_ASSOCIATED_VESICLE_BIOGENESIS	7/463	56/11290	0.125	3.04806	3.17711	0.00760407	0.0622976	0.0517708	SNAPIN/FTH1/IGF2R/CLTC/PUM1/CLINT1/SH3D19	7
Unflavored-Air	REACTOME_CELL_JUNCTION_ORGANIZATION	REACTOME_CELL_JUNCTION_ORGANIZATION	11/463	117/11290	0.0940171	2.29256	2.90617	0.00850651	0.0690574	0.0573884	CLDN3/CTNND1/KRT14/CDH1/KRT5/PXN/AFDN/CLDN12/PLEC/PARVA/F11R	11
Unflavored-Air	REACTOME_INTERFERON_SIGNALING	REACTOME_INTERFERON_SIGNALING	20/463	273/11290	0.0732601	1.78641	2.71995	0.00873627	0.0702837	0.0584075	POM121C/EIF4G3/PRKRA/RAF1/EIF2S2/NUP214/RANBP2/NUP98/ADAR/NUP107/TUBB4B/EIF4G1/CAMK2D/NUP188/MAVS/NUP88/TRIM2/NUP50/CAMK2A/SAMHD1	20
Unflavored-Air	REACTOME_TYPE_I_HEMIDESMOSOME_ASSEMBLY	REACTOME_TYPE_I_HEMIDESMOSOME_ASSEMBLY	3/463	11/11290	0.272727	6.6503	3.87701	0.00883848	0.0704711	0.0585632	KRT14/KRT5/PLEC	3
Unflavored-Air	REACTOME_FORMATION_OF_RNA_POL_II_ELONGATION_COMPLEX	REACTOME_FORMATION_OF_RNA_POL_II_ELONGATION_COMPLEX	7/463	58/11290	0.12069	2.94295	3.06769	0.00919379	0.0726554	0.0603784	SUPT5H/CCNT2/NELFE/POLR2A/SSRP1/CTR9/NELFA	7
Unflavored-Air	REACTOME_CD209_DC_SIGN_SIGNALING	REACTOME_CD209_DC_SIGN_SIGNALING	4/463	21/11290	0.190476	4.64466	3.45691	0.00958819	0.0744544	0.0618735	RAF1/LYN/PAK1/PAK2	4
Unflavored-Air	REACTOME_RHO_GTPASES_ACTIVATE_PAKS	REACTOME_RHO_GTPASES_ACTIVATE_PAKS	4/463	21/11290	0.190476	4.64466	3.45691	0.00958819	0.0744544	0.0618735	PPP1R12A/PAK1/PAK2/MYLK	4
Unflavored-Air	REACTOME_SARS_COV_2_HOST_INTERACTIONS	REACTOME_SARS_COV_2_HOST_INTERACTIONS	16/463	204/11290	0.0784314	1.91251	2.71974	0.00981555	0.0755628	0.0627946	POM121C/PDPK1/MAP3K7/HSP90AA1/RPS3/AKT1/NUP214/RANBP2/NUP98/NUP107/G3BP1/NUP188/LARP1/MAVS/NUP88/NUP50	16
Unflavored-Air	REACTOME_CELL_CELL_COMMUNICATION	REACTOME_CELL_CELL_COMMUNICATION	13/463	155/11290	0.083871	2.04515	2.70933	0.0112731	0.0850615	0.0706882	CLDN3/NCK2/CTNND1/KRT14/CDH1/KRT5/PXN/AFDN/CLDN12/SPTBN1/PLEC/PARVA/F11R	13
Unflavored-Air	REACTOME_RAB_GEFS_EXCHANGE_GTP_FOR_GDP_ON_RABS	REACTOME_RAB_GEFS_EXCHANGE_GTP_FOR_GDP_ON_RABS	9/463	90/11290	0.1	2.43844	2.83315	0.0113235	0.0850615	0.0706882	ULK1/SBF1/AKT1/GAPVD1/DENND4C/RAB12/DENND4A/DENND1A/RAB3IP	9
Unflavored-Air	REACTOME_INSERTION_OF_TAIL_ANCHORED_PROTEINS_INTO_THE_ENDOPLASMIC_RETICULUM_MEMBRANE	REACTOME_INSERTION_OF_TAIL_ANCHORED_PROTEINS_INTO_THE_ENDOPLASMIC_RETICULUM_MEMBRANE	4/463	22/11290	0.181818	4.43354	3.33345	0.0113468	0.0850615	0.0706882	SGTA/BAG6/EMD/SEC61B	4
Unflavored-Air	REACTOME_HDR_THROUGH_MMEJ_ALT_NHEJ	REACTOME_HDR_THROUGH_MMEJ_ALT_NHEJ	3/463	12/11290	0.25	6.09611	3.65239	0.0114304	0.0850615	0.0706882	NBN/XRCC1/RBBP8	3
Unflavored-Air	REACTOME_REGULATION_OF_PTEN_GENE_TRANSCRIPTION	REACTOME_REGULATION_OF_PTEN_GENE_TRANSCRIPTION	7/463	61/11290	0.114754	2.79822	2.91206	0.0120163	0.0886823	0.0736972	CHD3/EZH2/LAMTOR1/GATAD2A/RPTOR/HDAC7/RRAGC	7
Unflavored-Air	REACTOME_TP53_REGULATES_TRANSCRIPTION_OF_DNA_REPAIR_GENES	REACTOME_TP53_REGULATES_TRANSCRIPTION_OF_DNA_REPAIR_GENES	7/463	62/11290	0.112903	2.75308	2.86227	0.0130827	0.0942282	0.078306	SUPT5H/CCNT2/NELFE/POLR2A/SSRP1/CDK13/NELFA	7
Unflavored-Air	REACTOME_INTEGRATION_OF_ENERGY_METABOLISM	REACTOME_INTEGRATION_OF_ENERGY_METABOLISM	10/463	108/11290	0.0925926	2.25782	2.71603	0.0130843	0.0942282	0.078306	ADCY9/PRKAR1A/PRKAR2A/PRKCA/MARCKS/TALDO1/ACLY/ACACA/ITPR3/PPP2R5D	10
Unflavored-Air	REACTOME_TRANSPORT_OF_INORGANIC_CATIONS_ANIONS_AND_AMINO_ACIDS_OLIGOPEPTIDES	REACTOME_TRANSPORT_OF_INORGANIC_CATIONS_ANIONS_AND_AMINO_ACIDS_OLIGOPEPTIDES	10/463	108/11290	0.0925926	2.25782	2.71603	0.0130843	0.0942282	0.078306	SLC34A2/SLC4A2/SLC9A1/SLC7A2/SLC7A5/SLC20A2/SLC1A5/SLC26A6/SLC12A6/SLC4A7	10
Unflavored-Air	REACTOME_ABORTIVE_ELONGATION_OF_HIV_1_TRANSCRIPT_IN_THE_ABSENCE_OF_TAT	REACTOME_ABORTIVE_ELONGATION_OF_HIV_1_TRANSCRIPT_IN_THE_ABSENCE_OF_TAT	4/463	23/11290	0.173913	4.24077	3.21716	0.0133001	0.0942618	0.0783339	SUPT5H/NELFE/POLR2A/NELFA	4
Unflavored-Air	REACTOME_RHOBTB2_GTPASE_CYCLE	REACTOME_RHOBTB2_GTPASE_CYCLE	4/463	23/11290	0.173913	4.24077	3.21716	0.0133001	0.0942618	0.0783339	HSP90AA1/RBMX/TRA2B/SRRM1	4
Unflavored-Air	REACTOME_MAPK6_MAPK4_SIGNALING	REACTOME_MAPK6_MAPK4_SIGNALING	9/463	93/11290	0.0967742	2.35979	2.72286	0.013858	0.0974423	0.080977	FOXO3/KALRN/HSPB1/PAK1/PAK2/PSMD1/CDC42EP3/CDC14A/NCOA3	9
Unflavored-Air	REACTOME_ACTIVATION_OF_RAC1	REACTOME_ACTIVATION_OF_RAC1	3/463	13/11290	0.230769	5.62718	3.45188	0.0144139	0.0997801	0.0829197	NCK2/PAK1/PAK2	3
Unflavored-Air	REACTOME_MITOTIC_TELOPHASE_CYTOKINESIS	REACTOME_MITOTIC_TELOPHASE_CYTOKINESIS	3/463	13/11290	0.230769	5.62718	3.45188	0.0144139	0.0997801	0.0829197	NIPBL/PDS5B/SMC3	3
Unflavored-Air	REACTOME_ADIPOGENESIS	REACTOME_ADIPOGENESIS	10/463	110/11290	0.0909091	2.21677	2.65184	0.0147483	0.101309	0.0841907	MED24/HNRNPU/CHD3/NCOA2/MED1/GATAD2A/HELZ2/THRAP3/NCOR2/NCOA3	10
Unflavored-Air	REACTOME_SIGNALING_BY_ERBB2	REACTOME_SIGNALING_BY_ERBB2	6/463	50/11290	0.12	2.92613	2.82262	0.0158806	0.108255	0.0899623	HSP90AA1/PRKCA/AKT1/USP8/ERBIN/STUB1	6
Unflavored-Air	REACTOME_RNA_POLYMERASE_II_PRE_TRANSCRIPTION_EVENTS	REACTOME_RNA_POLYMERASE_II_PRE_TRANSCRIPTION_EVENTS	8/463	81/11290	0.0987654	2.40834	2.63046	0.0176769	0.117857	0.0979424	SUPT5H/CCNT2/NELFE/POLR2A/SSRP1/TAF12/CTR9/NELFA	8
Unflavored-Air	REACTOME_AKT_PHOSPHORYLATES_TARGETS_IN_THE_CYTOSOL	REACTOME_AKT_PHOSPHORYLATES_TARGETS_IN_THE_CYTOSOL	3/463	14/11290	0.214286	5.22524	3.27116	0.017796	0.117857	0.0979424	AKT1/TSC2/GSK3A	3
Unflavored-Air	REACTOME_TP53_REGULATES_TRANSCRIPTION_OF_SEVERAL_ADDITIONAL_CELL_DEATH_GENES_WHOSE_SPECIFIC_ROLES_IN_P53_DEPENDENT_APOPTOSIS_REMAIN_UNCERTAIN	REACTOME_TP53_REGULATES_TRANSCRIPTION_OF_SEVERAL_ADDITIONAL_CELL_DEATH_GENES_WHOSE_SPECIFIC_ROLES_IN_P53_DEPENDENT_APOPTOSIS_REMAIN_UNCERTAIN	3/463	14/11290	0.214286	5.22524	3.27116	0.017796	0.117857	0.0979424	TP53BP2/NDRG1/TP63	3
Unflavored-Air	REACTOME_DEADENYLATION_OF_MRNA	REACTOME_DEADENYLATION_OF_MRNA	4/463	25/11290	0.16	3.90151	3.00326	0.0178172	0.117857	0.0979424	CNOT3/EIF4B/EIF4G1/TNKS1BP1	4
Unflavored-Air	REACTOME_HSF1_DEPENDENT_TRANSACTIVATION	REACTOME_HSF1_DEPENDENT_TRANSACTIVATION	5/463	38/11290	0.131579	3.20848	2.81991	0.0186647	0.122148	0.101508	HSPB1/HSP90AA1/CAMK2D/RPTOR/CAMK2A	5
Unflavored-Air	REACTOME_HOST_INTERACTIONS_OF_HIV_FACTORS	REACTOME_HOST_INTERACTIONS_OF_HIV_FACTORS	11/463	131/11290	0.0839695	2.04755	2.4938	0.0187395	0.122148	0.101508	POM121C/HMGA1/NUP214/RANBP2/NUP98/NUP107/PAK2/NUP188/PSMD1/NUP88/NUP50	11
Unflavored-Air	REACTOME_MITOPHAGY	REACTOME_MITOPHAGY	5/463	39/11290	0.128205	3.12621	2.75047	0.0207105	0.134018	0.111372	ULK1/VDAC1/VDAC2/ATG9A/OPTN	5
Unflavored-Air	REACTOME_PI_METABOLISM	REACTOME_PI_METABOLISM	8/463	84/11290	0.0952381	2.32233	2.51546	0.0215644	0.138454	0.115059	INPP4B/SBF1/PTPN13/PI4K2A/MTMR12/PLEKHA5/PLEKHA6/PIKFYVE	8
Unflavored-Air	REACTOME_SARS_COV_2_INFECTION	REACTOME_SARS_COV_2_INFECTION	20/463	299/11290	0.0668896	1.63107	2.28695	0.0217061	0.138454	0.115059	POM121C/PDPK1/MAP3K7/HSP90AA1/RPS3/CANX/AKT1/NUP214/RANBP2/GSK3A/NUP98/NUP107/G3BP1/NUP188/ANO1/LARP1/MAVS/NUP88/ZDHHC5/NUP50	20
Unflavored-Air	REACTOME_ION_HOMEOSTASIS	REACTOME_ION_HOMEOSTASIS	6/463	54/11290	0.111111	2.70938	2.60372	0.0225267	0.142669	0.118562	ATP1A1/CAMK2D/STIM1/ITPR3/FXYD3/CAMK2A	6
Unflavored-Air	REACTOME_DIFFERENTIATION_OF_KERATINOCYTES_IN_INTERFOLLICULAR_EPIDERMIS_IN_MAMMALIAN_SKIN	REACTOME_DIFFERENTIATION_OF_KERATINOCYTES_IN_INTERFOLLICULAR_EPIDERMIS_IN_MAMMALIAN_SKIN	5/463	40/11290	0.125	3.04806	2.68324	0.0228973	0.143995	0.119664	KRT14/KRT19/KRT5/LRIG1/TP63	5
Unflavored-Air	REACTOME_POSTMITOTIC_NUCLEAR_PORE_COMPLEX_NPC_REFORMATION	REACTOME_POSTMITOTIC_NUCLEAR_PORE_COMPLEX_NPC_REFORMATION	4/463	27/11290	0.148148	3.61251	2.81046	0.0231845	0.144782	0.120317	NUP98/NUP107/NUP188/AHCTF1	4
Unflavored-Air	REACTOME_TRANSCRIPTION_OF_THE_HIV_GENOME	REACTOME_TRANSCRIPTION_OF_THE_HIV_GENOME	7/463	70/11290	0.1	2.43844	2.49638	0.0241687	0.149879	0.124553	SUPT5H/CCNT2/NELFE/POLR2A/SSRP1/TAF12/NELFA	7
Unflavored-Air	REACTOME_DEATH_RECEPTOR_SIGNALING	REACTOME_DEATH_RECEPTOR_SIGNALING	12/463	154/11290	0.0779221	1.90009	2.32565	0.0245402	0.151134	0.125596	ARHGEF11/MAP3K7/KALRN/ULK1/TIAM1/ARHGEF16/ARHGEF18/OPTN/RTN4/SMPD3/ARHGEF12/STUB1	12
Unflavored-Air	REACTOME_SEMA3A_PAK_DEPENDENT_AXON_REPULSION	REACTOME_SEMA3A_PAK_DEPENDENT_AXON_REPULSION	3/463	16/11290	0.1875	4.57208	2.9567	0.0257698	0.157619	0.130986	HSP90AA1/PAK1/PAK2	3
Unflavored-Air	REACTOME_PROTEIN_PROTEIN_INTERACTIONS_AT_SYNAPSES	REACTOME_PROTEIN_PROTEIN_INTERACTIONS_AT_SYNAPSES	8/463	87/11290	0.091954	2.24225	2.40528	0.0260211	0.158074	0.131363	SIPA1L1/PPFIA3/FLOT1/PPFIBP2/PDLIM5/IL1RAP/SHANK2/DLGAP4	8
Unflavored-Air	REACTOME_GENE_SILENCING_BY_RNA	REACTOME_GENE_SILENCING_BY_RNA	11/463	139/11290	0.0791367	1.9297	2.28066	0.0276617	0.166905	0.138702	POM121C/PRKRA/HSP90AA1/POLR2A/NUP214/RANBP2/NUP98/NUP107/NUP188/NUP88/NUP50	11
Unflavored-Air	REACTOME_C_TYPE_LECTIN_RECEPTORS_CLRS	REACTOME_C_TYPE_LECTIN_RECEPTORS_CLRS	11/463	140/11290	0.0785714	1.91592	2.25501	0.0289608	0.172413	0.14328	PDPK1/MAP3K7/RAF1/LYN/MUC1/PAK1/PAK2/NFATC2/ITPR3/PSMD1/MUC13	11
Unflavored-Air	REACTOME_RHO_GTPASES_ACTIVATE_FORMINS	REACTOME_RHO_GTPASES_ACTIVATE_FORMINS	11/463	140/11290	0.0785714	1.91592	2.25501	0.0289608	0.172413	0.14328	DYNC1LI2/CLIP1/RANBP2/NUP98/NUP107/TUBB4B/DYNC1H1/PPP2R5D/CLASP1/AHCTF1/DYNC1LI1	11
Unflavored-Air	REACTOME_ENERGY_DEPENDENT_REGULATION_OF_MTOR_BY_LKB1_AMPK	REACTOME_ENERGY_DEPENDENT_REGULATION_OF_MTOR_BY_LKB1_AMPK	4/463	29/11290	0.137931	3.36337	2.63516	0.0294352	0.172695	0.143514	TSC2/LAMTOR1/RPTOR/RRAGC	4
Unflavored-Air	REACTOME_TRANSCRIPTIONAL_REGULATION_BY_SMALL_RNAS	REACTOME_TRANSCRIPTIONAL_REGULATION_BY_SMALL_RNAS	9/463	106/11290	0.0849057	2.07038	2.28958	0.0298377	0.172695	0.143514	POM121C/POLR2A/NUP214/RANBP2/NUP98/NUP107/NUP188/NUP88/NUP50	9
Unflavored-Air	REACTOME_DISORDERS_OF_TRANSMEMBRANE_TRANSPORTERS	REACTOME_DISORDERS_OF_TRANSMEMBRANE_TRANSPORTERS	13/463	177/11290	0.0734463	1.79095	2.19323	0.0302898	0.172695	0.143514	POM121C/SLC34A2/NUP214/RANBP2/NUP98/SLC16A1/NUP107/SLC20A2/NUP188/PSMD1/NUP88/SLC12A6/NUP50	13
Unflavored-Air	REACTOME_HIV_TRANSCRIPTION_ELONGATION	REACTOME_HIV_TRANSCRIPTION_ELONGATION	5/463	43/11290	0.116279	2.8354	2.49351	0.0303329	0.172695	0.143514	SUPT5H/NELFE/POLR2A/SSRP1/NELFA	5
Unflavored-Air	REACTOME_SMOOTH_MUSCLE_CONTRACTION	REACTOME_SMOOTH_MUSCLE_CONTRACTION	5/463	43/11290	0.116279	2.8354	2.49351	0.0303329	0.172695	0.143514	SORBS3/PXN/PAK1/PAK2/MYLK	5
Unflavored-Air	REACTOME_FORMATION_OF_SENESCENCE_ASSOCIATED_HETEROCHROMATIN_FOCI_SAHF	REACTOME_FORMATION_OF_SENESCENCE_ASSOCIATED_HETEROCHROMATIN_FOCI_SAHF	3/463	17/11290	0.176471	4.30314	2.81835	0.0303618	0.172695	0.143514	H1-4/H1-2/HMGA1	3
Unflavored-Air	REACTOME_PKA_ACTIVATION_IN_GLUCAGON_SIGNALLING	REACTOME_PKA_ACTIVATION_IN_GLUCAGON_SIGNALLING	3/463	17/11290	0.176471	4.30314	2.81835	0.0303618	0.172695	0.143514	ADCY9/PRKAR1A/PRKAR2A	3
Unflavored-Air	REACTOME_OPIOID_SIGNALLING	REACTOME_OPIOID_SIGNALLING	8/463	90/11290	0.0888889	2.16751	2.29951	0.0310825	0.175675	0.14599	ADCY9/PRKAR1A/PRKAR2A/PRKCA/CAMK2D/ITPR3/PPP2R5D/CAMK2A	8
Unflavored-Air	REACTOME_COSTIMULATION_BY_THE_CD28_FAMILY	REACTOME_COSTIMULATION_BY_THE_CD28_FAMILY	7/463	74/11290	0.0945946	2.30664	2.33193	0.0316075	0.177519	0.147522	PDPK1/LYN/AKT1/PAK1/PAK2/PPP2R5D/RICTOR	7
Unflavored-Air	REACTOME_AGGREPHAGY	REACTOME_AGGREPHAGY	5/463	44/11290	0.113636	2.77096	2.43389	0.0331114	0.184023	0.152928	DYNC1LI2/HSP90AA1/TUBB4B/DYNC1H1/DYNC1LI1	5
Unflavored-Air	REACTOME_NRAGE_SIGNALS_DEATH_THROUGH_JNK	REACTOME_NRAGE_SIGNALS_DEATH_THROUGH_JNK	6/463	59/11290	0.101695	2.47977	2.35655	0.0331778	0.184023	0.152928	ARHGEF11/KALRN/TIAM1/ARHGEF16/ARHGEF18/ARHGEF12	6
Unflavored-Air	REACTOME_KERATINIZATION	REACTOME_KERATINIZATION	15/463	217/11290	0.0691244	1.68556	2.10866	0.0336432	0.185453	0.154116	KRT14/KRT6A/KRT18/KRT8/KRT19/KRT7/KRT13/KRT5/DSP/KRT17/DSG2/KAZN/PKP4/PKP2/PKP3	15
Unflavored-Air	REACTOME_RORA_ACTIVATES_GENE_EXPRESSION	REACTOME_RORA_ACTIVATES_GENE_EXPRESSION	3/463	18/11290	0.166667	4.06407	2.69029	0.0353538	0.193687	0.160958	NCOA2/MED1/HELZ2	3
Unflavored-Air	REACTOME_MITOTIC_G2_G2_M_PHASES	REACTOME_MITOTIC_G2_G2_M_PHASES	14/463	200/11290	0.07	1.70691	2.08583	0.0358716	0.195325	0.16232	PPP1R12A/OFD1/CEP43/HSP90AA1/TUBB4B/DYNC1H1/PCM1/CEP78/CLASP1/NEDD1/OPTN/PSMD1/CEP131/CEP164	14
Unflavored-Air	REACTOME_FGFR1_MUTANT_RECEPTOR_ACTIVATION	REACTOME_FGFR1_MUTANT_RECEPTOR_ACTIVATION	4/463	31/11290	0.129032	3.14638	2.47458	0.0365907	0.198033	0.164571	CEP43/LRRFIP1/MYO18A/ZMYM2	4
Unflavored-Air	REACTOME_INTRA_GOLGI_AND_RETROGRADE_GOLGI_TO_ER_TRAFFIC	REACTOME_INTRA_GOLGI_AND_RETROGRADE_GOLGI_TO_ER_TRAFFIC	14/463	203/11290	0.0689655	1.68169	2.0267	0.0398895	0.211175	0.175491	KIF3B/DYNC1LI2/SEC22B/RAB36/IGF2R/TUBB4B/GOLGA4/DYNC1H1/KIF19/KIF21A/GBF1/USP6NL/KIF13B/DYNC1LI1	14
Unflavored-Air	REACTOME_PINK1_PRKN_MEDIATED_MITOPHAGY	REACTOME_PINK1_PRKN_MEDIATED_MITOPHAGY	4/463	32/11290	0.125	3.04806	2.39911	0.0405113	0.211175	0.175491	VDAC1/VDAC2/ATG9A/OPTN	4
Unflavored-Air	REACTOME_REGULATION_OF_MECP2_EXPRESSION_AND_ACTIVITY	REACTOME_REGULATION_OF_MECP2_EXPRESSION_AND_ACTIVITY	4/463	32/11290	0.125	3.04806	2.39911	0.0405113	0.211175	0.175491	HTT/CAMK2D/CAMK2A/NCOR2	4
Unflavored-Air	REACTOME_RIPK1_MEDIATED_REGULATED_NECROSIS	REACTOME_RIPK1_MEDIATED_REGULATED_NECROSIS	4/463	32/11290	0.125	3.04806	2.39911	0.0405113	0.211175	0.175491	FLOT1/HSP90AA1/STUB1/RIPK3	4
Unflavored-Air	REACTOME_EPHRIN_SIGNALING	REACTOME_EPHRIN_SIGNALING	3/463	19/11290	0.157895	3.85018	2.57117	0.0407405	0.211175	0.175491	NCK2/PAK1/PAK2	3
Unflavored-Air	REACTOME_SIGNALING_BY_FLT3_FUSION_PROTEINS	REACTOME_SIGNALING_BY_FLT3_FUSION_PROTEINS	3/463	19/11290	0.157895	3.85018	2.57117	0.0407405	0.211175	0.175491	SPTBN1/MYO18A/ZMYM2	3
Unflavored-Air	REACTOME_VEGFR2_MEDIATED_CELL_PROLIFERATION	REACTOME_VEGFR2_MEDIATED_CELL_PROLIFERATION	3/463	19/11290	0.157895	3.85018	2.57117	0.0407405	0.211175	0.175491	PDPK1/PRKCA/ITPR3	3
Unflavored-Air	REACTOME_CA2_PATHWAY	REACTOME_CA2_PATHWAY	6/463	62/11290	0.0967742	2.35979	2.22013	0.0409106	0.211175	0.175491	MAP3K7/FZD6/PRKCA/ITPR3/FZD3/CAMK2A	6
Unflavored-Air	REACTOME_FORMATION_OF_THE_EARLY_ELONGATION_COMPLEX	REACTOME_FORMATION_OF_THE_EARLY_ELONGATION_COMPLEX	4/463	33/11290	0.121212	2.95569	2.32654	0.0446611	0.227635	0.189171	SUPT5H/NELFE/POLR2A/NELFA	4
Unflavored-Air	REACTOME_M_DECAY_DEGRADATION_OF_MATERNAL_MRNAS_BY_MATERNALLY_STORED_FACTORS	REACTOME_M_DECAY_DEGRADATION_OF_MATERNAL_MRNAS_BY_MATERNALLY_STORED_FACTORS	4/463	33/11290	0.121212	2.95569	2.32654	0.0446611	0.227635	0.189171	CNOT3/EIF4B/EIF4G1/TNKS1BP1	4
Unflavored-Air	REACTOME_INOSITOL_PHOSPHATE_METABOLISM	REACTOME_INOSITOL_PHOSPHATE_METABOLISM	5/463	48/11290	0.104167	2.54005	2.21104	0.0457735	0.227635	0.189171	INPP4B/PPIP5K2/PLCH2/PLCH1/PPIP5K1	5
Unflavored-Air	REACTOME_CONVERSION_FROM_APC_C_CDC20_TO_APC_C_CDH1_IN_LATE_ANAPHASE	REACTOME_CONVERSION_FROM_APC_C_CDC20_TO_APC_C_CDH1_IN_LATE_ANAPHASE	3/463	20/11290	0.15	3.65767	2.4599	0.0465153	0.227635	0.189171	ANAPC1/CDC23/CDC14A	3
Unflavored-Air	REACTOME_LISTERIA_MONOCYTOGENES_ENTRY_INTO_HOST_CELLS	REACTOME_LISTERIA_MONOCYTOGENES_ENTRY_INTO_HOST_CELLS	3/463	20/11290	0.15	3.65767	2.4599	0.0465153	0.227635	0.189171	CTNND1/CDH1/SH3GL3	3
Unflavored-Air	REACTOME_PKA_MEDIATED_PHOSPHORYLATION_OF_CREB	REACTOME_PKA_MEDIATED_PHOSPHORYLATION_OF_CREB	3/463	20/11290	0.15	3.65767	2.4599	0.0465153	0.227635	0.189171	ADCY9/PRKAR1A/PRKAR2A	3
Unflavored-Air	REACTOME_RECEPTOR_TYPE_TYROSINE_PROTEIN_PHOSPHATASES	REACTOME_RECEPTOR_TYPE_TYROSINE_PROTEIN_PHOSPHATASES	3/463	20/11290	0.15	3.65767	2.4599	0.0465153	0.227635	0.189171	PPFIA3/PPFIBP2/IL1RAP	3
Unflavored-Air	REACTOME_SIGNALING_BY_HIPPO	REACTOME_SIGNALING_BY_HIPPO	3/463	20/11290	0.15	3.65767	2.4599	0.0465153	0.227635	0.189171	NPHP4/STK4/TJP2	3
Unflavored-Air	REACTOME_SIGNALING_BY_PDGFR_IN_DISEASE	REACTOME_SIGNALING_BY_PDGFR_IN_DISEASE	3/463	20/11290	0.15	3.65767	2.4599	0.0465153	0.227635	0.189171	GOLGA4/KANK1/FIP1L1	3
Unflavored-Air	REACTOME_SEMAPHORIN_INTERACTIONS	REACTOME_SEMAPHORIN_INTERACTIONS	6/463	64/11290	0.09375	2.28604	2.13352	0.0466487	0.227635	0.189171	ARHGEF11/HSP90AA1/PAK1/PAK2/ARHGAP35/ARHGEF12	6
Unflavored-Air	REACTOME_HCMV_LATE_EVENTS	REACTOME_HCMV_LATE_EVENTS	9/463	116/11290	0.0775862	1.8919	1.99666	0.0487124	0.235019	0.195307	POM121C/NUP214/RANBP2/NUP98/NUP107/HNRNPK/NUP188/NUP88/NUP50	9
Unflavored-Air	REACTOME_GOLGI_TO_ER_RETROGRADE_TRANSPORT	REACTOME_GOLGI_TO_ER_RETROGRADE_TRANSPORT	10/463	134/11290	0.0746269	1.81974	1.97395	0.0487221	0.235019	0.195307	KIF3B/DYNC1LI2/SEC22B/TUBB4B/DYNC1H1/KIF19/KIF21A/GBF1/KIF13B/DYNC1LI1	10
Unflavored-Air	REACTOME_RAF_ACTIVATION	REACTOME_RAF_ACTIVATION	4/463	34/11290	0.117647	2.86876	2.25665	0.0490398	0.235019	0.195307	RAF1/CAMK2D/PPP2R5D/CAMK2A	4
Unflavored-Air	REACTOME_SARS_COV_INFECTIONS	REACTOME_SARS_COV_INFECTIONS	27/463	471/11290	0.0573248	1.39783	1.82383	0.0492146	0.235019	0.195307	POM121C/PDPK1/MAP3K7/ATP1A1/HSP90AA1/RPS3/CANX/AKT1/NUP214/RANBP2/GSK3A/NUP98/NUP107/CHD3/G3BP1/PPIG/FXYD3/PCBP2/NUP188/ANO1/LARP1/MAVS/GATAD2A/NUP88/ZDHHC5/NUP50/RIPK3	27
Unflavored-Air	REACTOME_SIGNALING_BY_BRAF_AND_RAF1_FUSIONS	REACTOME_SIGNALING_BY_BRAF_AND_RAF1_FUSIONS	6/463	65/11290	0.0923077	2.25087	2.09142	0.0496956	0.236054	0.196167	LMNA/RAF1/CAMK2D/SND1/ZC3HAV1/CAMK2A	6
Unflavored-Air	REACTOME_CTLA4_INHIBITORY_SIGNALING	REACTOME_CTLA4_INHIBITORY_SIGNALING	3/463	21/11290	0.142857	3.48349	2.35556	0.0526698	0.246252	0.204641	LYN/AKT1/PPP2R5D	3
Unflavored-Air	REACTOME_NEGATIVE_REGULATION_OF_MET_ACTIVITY	REACTOME_NEGATIVE_REGULATION_OF_MET_ACTIVITY	3/463	21/11290	0.142857	3.48349	2.35556	0.0526698	0.246252	0.204641	USP8/LRIG1/SH3GL3	3
Unflavored-Air	REACTOME_VXPX_CARGO_TARGETING_TO_CILIUM	REACTOME_VXPX_CARGO_TARGETING_TO_CILIUM	3/463	21/11290	0.142857	3.48349	2.35556	0.0526698	0.246252	0.204641	GBF1/RAB3IP/ASAP1	3
Unflavored-Air	REACTOME_CHROMATIN_MODIFYING_ENZYMES	REACTOME_CHROMATIN_MODIFYING_ENZYMES	17/463	272/11290	0.0625	1.52403	1.80906	0.0555949	0.258574	0.214882	ARID1A/KMT2A/CHD3/ARID5B/NCOA2/EZH2/TAF12/KANSL1/PBRM1/GATAD2A/ARID1B/KDM2B/WDR77/DMAP1/PHF8/TRRAP/NCOR2	17
Unflavored-Air	REACTOME_TRANSCRIPTIONAL_REGULATION_OF_WHITE_ADIPOCYTE_DIFFERENTIATION	REACTOME_TRANSCRIPTIONAL_REGULATION_OF_WHITE_ADIPOCYTE_DIFFERENTIATION	7/463	84/11290	0.0833333	2.03204	1.96324	0.0564729	0.261297	0.217144	MED24/NCOA2/MED1/HELZ2/THRAP3/NCOR2/NCOA3	7
Unflavored-Air	REACTOME_RHO_GTPASES_ACTIVATE_WASPS_AND_WAVES	REACTOME_RHO_GTPASES_ACTIVATE_WASPS_AND_WAVES	4/463	36/11290	0.111111	2.70938	2.12423	0.0584794	0.265817	0.2209	WIPF3/ABI1/ABI2/BAIAP2	4
Unflavored-Air	REACTOME_EPIGENETIC_REGULATION_OF_GENE_EXPRESSION	REACTOME_EPIGENETIC_REGULATION_OF_GENE_EXPRESSION	16/463	254/11290	0.0629921	1.53603	1.78675	0.0585805	0.265817	0.2209	ARID1A/PHF1/UBTF/KMT2A/CHD3/EZH2/KANSL1/GATAD2A/ZNF610/PPHLN1/BOD1L1/ARID1B/MYBBP1A/DDX21/BAZ2A/RBM7	16
Unflavored-Air	REACTOME_CD28_DEPENDENT_PI3K_AKT_SIGNALING	REACTOME_CD28_DEPENDENT_PI3K_AKT_SIGNALING	3/463	22/11290	0.136364	3.32515	2.25737	0.0591945	0.265817	0.2209	PDPK1/AKT1/RICTOR	3
Unflavored-Air	REACTOME_PTEN_REGULATION	REACTOME_PTEN_REGULATION	10/463	139/11290	0.0719424	1.75428	1.85031	0.059639	0.265817	0.2209	AKT1/CHD3/EZH2/LAMTOR1/GATAD2A/RPTOR/HDAC7/PSMD1/RRAGC/STUB1	10
Unflavored-Air	REACTOME_ACETYLCHOLINE_REGULATES_INSULIN_SECRETION	REACTOME_ACETYLCHOLINE_REGULATES_INSULIN_SECRETION	2/463	10/11290	0.2	4.87689	2.53626	0.0607241	0.265817	0.2209	PRKCA/MARCKS	2
Unflavored-Air	REACTOME_AKT_PHOSPHORYLATES_TARGETS_IN_THE_NUCLEUS	REACTOME_AKT_PHOSPHORYLATES_TARGETS_IN_THE_NUCLEUS	2/463	10/11290	0.2	4.87689	2.53626	0.0607241	0.265817	0.2209	FOXO3/AKT1	2
Unflavored-Air	REACTOME_BICARBONATE_TRANSPORTERS	REACTOME_BICARBONATE_TRANSPORTERS	2/463	10/11290	0.2	4.87689	2.53626	0.0607241	0.265817	0.2209	SLC4A2/SLC4A7	2
Unflavored-Air	REACTOME_CAMK_IV_MEDIATED_PHOSPHORYLATION_OF_CREB	REACTOME_CAMK_IV_MEDIATED_PHOSPHORYLATION_OF_CREB	2/463	10/11290	0.2	4.87689	2.53626	0.0607241	0.265817	0.2209	CAMK2D/CAMK2A	2
Unflavored-Air	REACTOME_ENOS_ACTIVATION	REACTOME_ENOS_ACTIVATION	2/463	10/11290	0.2	4.87689	2.53626	0.0607241	0.265817	0.2209	HSP90AA1/AKT1	2
Unflavored-Air	REACTOME_SYNTHESIS_OF_PYROPHOSPHATES_IN_THE_CYTOSOL	REACTOME_SYNTHESIS_OF_PYROPHOSPHATES_IN_THE_CYTOSOL	2/463	10/11290	0.2	4.87689	2.53626	0.0607241	0.265817	0.2209	PPIP5K2/PPIP5K1	2
Unflavored-Air	REACTOME_TETRAHYDROBIOPTERIN_BH4_SYNTHESIS_RECYCLING_SALVAGE_AND_REGULATION	REACTOME_TETRAHYDROBIOPTERIN_BH4_SYNTHESIS_RECYCLING_SALVAGE_AND_REGULATION	2/463	10/11290	0.2	4.87689	2.53626	0.0607241	0.265817	0.2209	HSP90AA1/AKT1	2
Unflavored-Air	REACTOME_REGULATION_OF_TP53_EXPRESSION_AND_DEGRADATION	REACTOME_REGULATION_OF_TP53_EXPRESSION_AND_DEGRADATION	4/463	37/11290	0.108108	2.63616	2.06137	0.0635367	0.276772	0.230004	PDPK1/AKT1/RICTOR/DAXX	4
Unflavored-Air	REACTOME_SYNTHESIS_OF_PIPS_AT_THE_PLASMA_MEMBRANE	REACTOME_SYNTHESIS_OF_PIPS_AT_THE_PLASMA_MEMBRANE	5/463	53/11290	0.0943396	2.30042	1.96228	0.0651499	0.282422	0.234699	INPP4B/PTPN13/PI4K2A/PLEKHA5/PLEKHA6	5
Unflavored-Air	REACTOME_REGULATION_OF_MRNA_STABILITY_BY_PROTEINS_THAT_BIND_AU_RICH_ELEMENTS	REACTOME_REGULATION_OF_MRNA_STABILITY_BY_PROTEINS_THAT_BIND_AU_RICH_ELEMENTS	7/463	87/11290	0.0804598	1.96197	1.86259	0.0657792	0.283772	0.235822	HSPB1/PRKCA/AKT1/NUP214/EIF4G1/KHSRP/PSMD1	7
Unflavored-Air	REACTOME_SIGNALING_BY_FGFR1_IN_DISEASE	REACTOME_SIGNALING_BY_FGFR1_IN_DISEASE	4/463	38/11290	0.105263	2.56678	2.00055	0.0688157	0.295444	0.245522	CEP43/LRRFIP1/MYO18A/ZMYM2	4
Unflavored-Air	REACTOME_CLEC7A_DECTIN_1_INDUCES_NFAT_ACTIVATION	REACTOME_CLEC7A_DECTIN_1_INDUCES_NFAT_ACTIVATION	2/463	11/11290	0.181818	4.43354	2.35595	0.0722543	0.305797	0.254125	NFATC2/ITPR3	2
Unflavored-Air	REACTOME_CONSTITUTIVE_SIGNALING_BY_OVEREXPRESSED_ERBB2	REACTOME_CONSTITUTIVE_SIGNALING_BY_OVEREXPRESSED_ERBB2	2/463	11/11290	0.181818	4.43354	2.35595	0.0722543	0.305797	0.254125	HSP90AA1/ERBIN	2
Unflavored-Air	REACTOME_ESTABLISHMENT_OF_SISTER_CHROMATID_COHESION	REACTOME_ESTABLISHMENT_OF_SISTER_CHROMATID_COHESION	2/463	11/11290	0.181818	4.43354	2.35595	0.0722543	0.305797	0.254125	PDS5B/SMC3	2
Unflavored-Air	REACTOME_DARPP_32_EVENTS	REACTOME_DARPP_32_EVENTS	3/463	24/11290	0.125	3.04806	2.07695	0.0733106	0.307354	0.255419	PRKAR1A/PRKAR2A/PPP2R5D	3
Unflavored-Air	REACTOME_SEMA4D_IN_SEMAPHORIN_SIGNALING	REACTOME_SEMA4D_IN_SEMAPHORIN_SIGNALING	3/463	24/11290	0.125	3.04806	2.07695	0.0733106	0.307354	0.255419	ARHGEF11/ARHGAP35/ARHGEF12	3
Unflavored-Air	REACTOME_REGULATION_OF_CHOLESTEROL_BIOSYNTHESIS_BY_SREBP_SREBF	REACTOME_REGULATION_OF_CHOLESTEROL_BIOSYNTHESIS_BY_SREBP_SREBF	5/463	55/11290	0.0909091	2.21677	1.87054	0.074005	0.307379	0.255439	SCAP/ACACA/NCOA2/MED1/HELZ2	5
Unflavored-Air	REACTOME_TRANSCRIPTIONAL_ACTIVATION_OF_MITOCHONDRIAL_BIOGENESIS	REACTOME_TRANSCRIPTIONAL_ACTIVATION_OF_MITOCHONDRIAL_BIOGENESIS	5/463	55/11290	0.0909091	2.21677	1.87054	0.074005	0.307379	0.255439	GABPA/NCOA2/MED1/HELZ2/ACSS2	5
Unflavored-Air	REACTOME_TRANSLOCATION_OF_SLC2A4_GLUT4_TO_THE_PLASMA_MEMBRANE	REACTOME_TRANSLOCATION_OF_SLC2A4_GLUT4_TO_THE_PLASMA_MEMBRANE	6/463	72/11290	0.0833333	2.03204	1.81664	0.0743889	0.307543	0.255576	KIF3B/AKT1/TUBB4B/STX4/RALGAPA2/RALGAPB	6
Unflavored-Air	REACTOME_EPH_EPHRIN_SIGNALING	REACTOME_EPH_EPHRIN_SIGNALING	7/463	92/11290	0.076087	1.85534	1.70344	0.0832305	0.330641	0.274771	NCK2/KALRN/LYN/CLTC/TIAM1/PAK1/PAK2	7
Unflavored-Air	REACTOME_HSP90_CHAPERONE_CYCLE_FOR_STEROID_HORMONE_RECEPTORS_SHR_IN_THE_PRESENCE_OF_LIGAND	REACTOME_HSP90_CHAPERONE_CYCLE_FOR_STEROID_HORMONE_RECEPTORS_SHR_IN_THE_PRESENCE_OF_LIGAND	5/463	57/11290	0.0877193	2.13899	1.78268	0.083481	0.330641	0.274771	DYNC1LI2/HSP90AA1/TUBB4B/DYNC1H1/DYNC1LI1	5
Unflavored-Air	REACTOME_TNF_SIGNALING	REACTOME_TNF_SIGNALING	5/463	57/11290	0.0877193	2.13899	1.78268	0.083481	0.330641	0.274771	MAP3K7/ULK1/OPTN/SMPD3/STUB1	5
Unflavored-Air	REACTOME_CD28_DEPENDENT_VAV1_PATHWAY	REACTOME_CD28_DEPENDENT_VAV1_PATHWAY	2/463	12/11290	0.166667	4.06407	2.19603	0.084419	0.330641	0.274771	PAK1/PAK2	2
Unflavored-Air	REACTOME_CREB1_PHOSPHORYLATION_THROUGH_THE_ACTIVATION_OF_ADENYLATE_CYCLASE	REACTOME_CREB1_PHOSPHORYLATION_THROUGH_THE_ACTIVATION_OF_ADENYLATE_CYCLASE	2/463	12/11290	0.166667	4.06407	2.19603	0.084419	0.330641	0.274771	PRKAR1A/PRKAR2A	2
Unflavored-Air	REACTOME_ERYTHROPOIETIN_ACTIVATES_PHOSPHOINOSITIDE_3_KINASE_PI3K	REACTOME_ERYTHROPOIETIN_ACTIVATES_PHOSPHOINOSITIDE_3_KINASE_PI3K	2/463	12/11290	0.166667	4.06407	2.19603	0.084419	0.330641	0.274771	LYN/IRS2	2
Unflavored-Air	REACTOME_REGULATION_OF_GLYCOLYSIS_BY_FRUCTOSE_2_6_BISPHOSPHATE_METABOLISM	REACTOME_REGULATION_OF_GLYCOLYSIS_BY_FRUCTOSE_2_6_BISPHOSPHATE_METABOLISM	2/463	12/11290	0.166667	4.06407	2.19603	0.084419	0.330641	0.274771	PFKFB2/PPP2R5D	2
Unflavored-Air	REACTOME_REGULATION_OF_LOCALIZATION_OF_FOXO_TRANSCRIPTION_FACTORS	REACTOME_REGULATION_OF_LOCALIZATION_OF_FOXO_TRANSCRIPTION_FACTORS	2/463	12/11290	0.166667	4.06407	2.19603	0.084419	0.330641	0.274771	FOXO3/AKT1	2
Unflavored-Air	REACTOME_SARS_COV_2_TARGETS_HOST_INTRACELLULAR_SIGNALLING_AND_REGULATORY_PATHWAYS	REACTOME_SARS_COV_2_TARGETS_HOST_INTRACELLULAR_SIGNALLING_AND_REGULATORY_PATHWAYS	2/463	12/11290	0.166667	4.06407	2.19603	0.084419	0.330641	0.274771	PDPK1/AKT1	2
Unflavored-Air	REACTOME_SPHINGOLIPID_CATABOLISM	REACTOME_SPHINGOLIPID_CATABOLISM	2/463	12/11290	0.166667	4.06407	2.19603	0.084419	0.330641	0.274771	ALDH3B1/SGPP1	2
Unflavored-Air	REACTOME_TP53_REGULATES_TRANSCRIPTION_OF_DEATH_RECEPTORS_AND_LIGANDS	REACTOME_TP53_REGULATES_TRANSCRIPTION_OF_DEATH_RECEPTORS_AND_LIGANDS	2/463	12/11290	0.166667	4.06407	2.19603	0.084419	0.330641	0.274771	TP53BP2/TP63	2
Unflavored-Air	REACTOME_Z_DECAY_DEGRADATION_OF_MATERNAL_MRNAS_BY_ZYGOTICALLY_EXPRESSED_FACTORS	REACTOME_Z_DECAY_DEGRADATION_OF_MATERNAL_MRNAS_BY_ZYGOTICALLY_EXPRESSED_FACTORS	2/463	12/11290	0.166667	4.06407	2.19603	0.084419	0.330641	0.274771	EIF4B/EIF4G1	2
Unflavored-Air	REACTOME_RNA_POLYMERASE_III_TRANSCRIPTION	REACTOME_RNA_POLYMERASE_III_TRANSCRIPTION	4/463	41/11290	0.097561	2.37897	1.82917	0.0859505	0.333712	0.277323	NFIC/GTF3C1/BRF1/GTF3C4	4
Unflavored-Air	REACTOME_SARS_COV_1_ACTIVATES_MODULATES_INNATE_IMMUNE_RESPONSES	REACTOME_SARS_COV_1_ACTIVATES_MODULATES_INNATE_IMMUNE_RESPONSES	4/463	41/11290	0.097561	2.37897	1.82917	0.0859505	0.333712	0.277323	PPIG/PCBP2/MAVS/RIPK3	4
Unflavored-Air	REACTOME_SIGNALING_BY_ALK_IN_CANCER	REACTOME_SIGNALING_BY_ALK_IN_CANCER	7/463	93/11290	0.0752688	1.83539	1.6728	0.0870114	0.336369	0.279531	PRKAR1A/RANBP2/CLTC/ZC3HC1/LMO7/BCL11A/EML4	7
Unflavored-Air	REACTOME_DECTIN_2_FAMILY	REACTOME_DECTIN_2_FAMILY	3/463	26/11290	0.115385	2.81359	1.91445	0.0887673	0.34078	0.283196	LYN/MUC1/MUC13	3
Unflavored-Air	REACTOME_SIGNALING_BY_HEDGEHOG	REACTOME_SIGNALING_BY_HEDGEHOG	10/463	150/11290	0.0666667	1.62563	1.59509	0.0889156	0.34078	0.283196	ADCY9/OFD1/GAS8/PRKAR1A/PRKAR2A/TUBB4B/IQCE/PSMD1/MKS1/IFT52	10
Unflavored-Air	REACTOME_CELL_DEATH_SIGNALLING_VIA_NRAGE_NRIF_AND_NADE	REACTOME_CELL_DEATH_SIGNALLING_VIA_NRAGE_NRIF_AND_NADE	6/463	76/11290	0.0789474	1.92509	1.6733	0.0911393	0.347809	0.289038	ARHGEF11/KALRN/TIAM1/ARHGEF16/ARHGEF18/ARHGEF12	6
Unflavored-Air	REACTOME_ACTIVATION_OF_GENE_EXPRESSION_BY_SREBF_SREBP	REACTOME_ACTIVATION_OF_GENE_EXPRESSION_BY_SREBF_SREBP	4/463	42/11290	0.0952381	2.32233	1.77538	0.0920815	0.348427	0.289552	ACACA/NCOA2/MED1/HELZ2	4
Unflavored-Air	REACTOME_EPHB_MEDIATED_FORWARD_SIGNALING	REACTOME_EPHB_MEDIATED_FORWARD_SIGNALING	4/463	42/11290	0.0952381	2.32233	1.77538	0.0920815	0.348427	0.289552	KALRN/LYN/TIAM1/PAK1	4
Unflavored-Air	REACTOME_HEDGEHOG_OFF_STATE	REACTOME_HEDGEHOG_OFF_STATE	8/463	113/11290	0.0707965	1.72633	1.60464	0.0925882	0.348866	0.289916	ADCY9/OFD1/PRKAR1A/PRKAR2A/TUBB4B/PSMD1/MKS1/IFT52	8
Unflavored-Air	REACTOME_REGULATED_NECROSIS	REACTOME_REGULATED_NECROSIS	5/463	59/11290	0.0847458	2.06648	1.69837	0.0935659	0.351069	0.291747	FLOT1/HSP90AA1/TP63/STUB1/RIPK3	5
Unflavored-Air	REACTOME_BMAL1_CLOCK_NPAS2_ACTIVATES_CIRCADIAN_GENE_EXPRESSION	REACTOME_BMAL1_CLOCK_NPAS2_ACTIVATES_CIRCADIAN_GENE_EXPRESSION	3/463	27/11290	0.111111	2.70938	1.8389	0.0969651	0.358481	0.297907	NCOA2/MED1/HELZ2	3
Unflavored-Air	REACTOME_APOPTOSIS_INDUCED_DNA_FRAGMENTATION	REACTOME_APOPTOSIS_INDUCED_DNA_FRAGMENTATION	2/463	13/11290	0.153846	3.75145	2.05259	0.0971472	0.358481	0.297907	H1-4/H1-2	2
Unflavored-Air	REACTOME_DOWNREGULATION_OF_ERBB2_ERBB3_SIGNALING	REACTOME_DOWNREGULATION_OF_ERBB2_ERBB3_SIGNALING	2/463	13/11290	0.153846	3.75145	2.05259	0.0971472	0.358481	0.297907	AKT1/USP8	2
Unflavored-Air	REACTOME_TELOMERE_C_STRAND_SYNTHESIS_INITIATION	REACTOME_TELOMERE_C_STRAND_SYNTHESIS_INITIATION	2/463	13/11290	0.153846	3.75145	2.05259	0.0971472	0.358481	0.297907	ACD/TERF2IP	2
Unflavored-Air	REACTOME_CYTOPROTECTION_BY_HMOX1	REACTOME_CYTOPROTECTION_BY_HMOX1	5/463	60/11290	0.0833333	2.03204	1.65747	0.0988319	0.363197	0.301826	ABCC1/NCOA2/MED1/HELZ2/NCOR2	5
Unflavored-Air	REACTOME_P75_NTR_RECEPTOR_MEDIATED_SIGNALLING	REACTOME_P75_NTR_RECEPTOR_MEDIATED_SIGNALLING	7/463	97/11290	0.0721649	1.7597	1.55389	0.103091	0.373704	0.310557	ARHGEF11/KALRN/TIAM1/ARHGEF16/ARHGEF18/RTN4/ARHGEF12	7
Unflavored-Air	REACTOME_KINESINS	REACTOME_KINESINS	5/463	61/11290	0.0819672	1.99873	1.61735	0.104244	0.373704	0.310557	KIF3B/TUBB4B/KIF19/KIF21A/KIF13B	5
Unflavored-Air	REACTOME_DNA_DAMAGE_TELOMERE_STRESS_INDUCED_SENESCENCE	REACTOME_DNA_DAMAGE_TELOMERE_STRESS_INDUCED_SENESCENCE	6/463	79/11290	0.0759494	1.85198	1.5714	0.104933	0.373704	0.310557	NBN/H1-4/H1-2/HMGA1/ACD/TERF2IP	6
Unflavored-Air	REACTOME_SUMOYLATION_OF_TRANSCRIPTION_COFACTORS	REACTOME_SUMOYLATION_OF_TRANSCRIPTION_COFACTORS	4/463	44/11290	0.0909091	2.21677	1.67224	0.104945	0.373704	0.310557	SAFB/NCOA2/DAXX/NCOR2	4
Unflavored-Air	REACTOME_TBC_RABGAPS	REACTOME_TBC_RABGAPS	4/463	44/11290	0.0909091	2.21677	1.67224	0.104945	0.373704	0.310557	ULK1/TSC2/TBC1D10B/OPTN	4
Unflavored-Air	REACTOME_CREB1_PHOSPHORYLATION_THROUGH_NMDA_RECEPTOR_MEDIATED_ACTIVATION_OF_RAS_SIGNALING	REACTOME_CREB1_PHOSPHORYLATION_THROUGH_NMDA_RECEPTOR_MEDIATED_ACTIVATION_OF_RAS_SIGNALING	3/463	28/11290	0.107143	2.61262	1.76672	0.105457	0.373704	0.310557	PDPK1/CAMK2D/CAMK2A	3
Unflavored-Air	REACTOME_FLT3_SIGNALING_IN_DISEASE	REACTOME_FLT3_SIGNALING_IN_DISEASE	3/463	28/11290	0.107143	2.61262	1.76672	0.105457	0.373704	0.310557	SPTBN1/MYO18A/ZMYM2	3
Unflavored-Air	REACTOME_NOTCH_HLH_TRANSCRIPTION_PATHWAY	REACTOME_NOTCH_HLH_TRANSCRIPTION_PATHWAY	3/463	28/11290	0.107143	2.61262	1.76672	0.105457	0.373704	0.310557	NOTCH2/HDAC7/NCOR2	3
Unflavored-Air	REACTOME_RNA_POLYMERASE_III_TRANSCRIPTION_INITIATION_FROM_TYPE_1_PROMOTER	REACTOME_RNA_POLYMERASE_III_TRANSCRIPTION_INITIATION_FROM_TYPE_1_PROMOTER	3/463	28/11290	0.107143	2.61262	1.76672	0.105457	0.373704	0.310557	GTF3C1/BRF1/GTF3C4	3
Unflavored-Air	REACTOME_G_ALPHA_12_13_SIGNALLING_EVENTS	REACTOME_G_ALPHA_12_13_SIGNALLING_EVENTS	6/463	80/11290	0.075	1.82883	1.53842	0.109759	0.383512	0.318708	ARHGEF11/KALRN/TIAM1/ARHGEF16/ARHGEF18/ARHGEF12	6
Unflavored-Air	REACTOME_DCC_MEDIATED_ATTRACTIVE_SIGNALING	REACTOME_DCC_MEDIATED_ATTRACTIVE_SIGNALING	2/463	14/11290	0.142857	3.48349	1.92271	0.110372	0.383512	0.318708	ABLIM1/ABLIM3	2
Unflavored-Air	REACTOME_ERYTHROPOIETIN_ACTIVATES_RAS	REACTOME_ERYTHROPOIETIN_ACTIVATES_RAS	2/463	14/11290	0.142857	3.48349	1.92271	0.110372	0.383512	0.318708	LYN/IRS2	2
Unflavored-Air	REACTOME_METABOLISM_OF_NITRIC_OXIDE_NOS3_ACTIVATION_AND_REGULATION	REACTOME_METABOLISM_OF_NITRIC_OXIDE_NOS3_ACTIVATION_AND_REGULATION	2/463	14/11290	0.142857	3.48349	1.92271	0.110372	0.383512	0.318708	HSP90AA1/AKT1	2
Unflavored-Air	REACTOME_PTK6_REGULATES_RHO_GTPASES_RAS_GTPASE_AND_MAP_KINASES	REACTOME_PTK6_REGULATES_RHO_GTPASES_RAS_GTPASE_AND_MAP_KINASES	2/463	14/11290	0.142857	3.48349	1.92271	0.110372	0.383512	0.318708	PXN/ARHGAP35	2
Unflavored-Air	REACTOME_CELLULAR_SENESCENCE	REACTOME_CELLULAR_SENESCENCE	12/463	197/11290	0.0609137	1.48535	1.4211	0.111222	0.384966	0.319916	NBN/MAP4K4/H1-4/H1-2/HMGA1/EZH2/MINK1/ACD/MAP3K5/ANAPC1/TERF2IP/CDC23	12
Unflavored-Air	REACTOME_SIGNALING_BY_FGFR_IN_DISEASE	REACTOME_SIGNALING_BY_FGFR_IN_DISEASE	5/463	63/11290	0.0793651	1.93527	1.53936	0.115496	0.398215	0.330927	CEP43/POLR2A/LRRFIP1/MYO18A/ZMYM2	5
Unflavored-Air	REACTOME_COPI_DEPENDENT_GOLGI_TO_ER_RETROGRADE_TRAFFIC	REACTOME_COPI_DEPENDENT_GOLGI_TO_ER_RETROGRADE_TRAFFIC	7/463	100/11290	0.07	1.70691	1.4683	0.116136	0.398883	0.331482	KIF3B/SEC22B/TUBB4B/KIF19/KIF21A/GBF1/KIF13B	7
Unflavored-Air	REACTOME_ONCOGENIC_MAPK_SIGNALING	REACTOME_ONCOGENIC_MAPK_SIGNALING	6/463	82/11290	0.0731707	1.78423	1.47384	0.119745	0.409703	0.340474	LMNA/RAF1/CAMK2D/SND1/ZC3HAV1/CAMK2A	6
Unflavored-Air	REACTOME_ACTIVATION_OF_BH3_ONLY_PROTEINS	REACTOME_ACTIVATION_OF_BH3_ONLY_PROTEINS	3/463	30/11290	0.1	2.43844	1.63136	0.123266	0.416395	0.346035	AKT1/TP53BP2/TP63	3
Unflavored-Air	REACTOME_REGULATION_OF_TP53_ACTIVITY_THROUGH_ACETYLATION	REACTOME_REGULATION_OF_TP53_ACTIVITY_THROUGH_ACETYLATION	3/463	30/11290	0.1	2.43844	1.63136	0.123266	0.416395	0.346035	AKT1/CHD3/GATAD2A	3
Unflavored-Air	REACTOME_TIGHT_JUNCTION_INTERACTIONS	REACTOME_TIGHT_JUNCTION_INTERACTIONS	3/463	30/11290	0.1	2.43844	1.63136	0.123266	0.416395	0.346035	CLDN3/CLDN12/F11R	3
Unflavored-Air	REACTOME_SIGNALING_BY_CTNNB1_PHOSPHO_SITE_MUTANTS	REACTOME_SIGNALING_BY_CTNNB1_PHOSPHO_SITE_MUTANTS	2/463	15/11290	0.133333	3.25126	1.80417	0.124033	0.416395	0.346035	APC/PPP2R5D	2
Unflavored-Air	REACTOME_WNT5A_DEPENDENT_INTERNALIZATION_OF_FZD4	REACTOME_WNT5A_DEPENDENT_INTERNALIZATION_OF_FZD4	2/463	15/11290	0.133333	3.25126	1.80417	0.124033	0.416395	0.346035	PRKCA/CLTC	2
Unflavored-Air	REACTOME_COPI_MEDIATED_ANTEROGRADE_TRANSPORT	REACTOME_COPI_MEDIATED_ANTEROGRADE_TRANSPORT	7/463	102/11290	0.0686275	1.67344	1.41283	0.125289	0.418329	0.347642	DYNC1LI2/TUBB4B/SPTBN1/ANK3/DYNC1H1/GBF1/DYNC1LI1	7
Unflavored-Air	REACTOME_MAPK_FAMILY_SIGNALING_CASCADES	REACTOME_MAPK_FAMILY_SIGNALING_CASCADES	18/463	327/11290	0.0550459	1.34226	1.29877	0.125546	0.418329	0.347642	FOXO3/KALRN/RAF1/HSPB1/SPTBN1/PAK1/PAK2/CAMK2D/PPP2R5D/DAB2IP/PSMD1/RASAL2/CDC42EP3/CDC14A/CAMK2A/RAPGEF2/IRS2/NCOA3	18
Unflavored-Air	REACTOME_TP53_REGULATES_METABOLIC_GENES	REACTOME_TP53_REGULATES_METABOLIC_GENES	6/463	84/11290	0.0714286	1.74175	1.41102	0.130166	0.432113	0.359097	AKT1/TSC2/LAMTOR1/RPTOR/TP63/RRAGC	6
Unflavored-Air	REACTOME_TRAFFICKING_OF_AMPA_RECEPTORS	REACTOME_TRAFFICKING_OF_AMPA_RECEPTORS	3/463	31/11290	0.0967742	2.35979	1.56771	0.132552	0.435962	0.362295	PRKCA/CAMK2D/CAMK2A	3
Unflavored-Air	REACTOME_TRANSCRIPTIONAL_REGULATION_OF_BROWN_AND_BEIGE_ADIPOCYTE_DIFFERENTIATION	REACTOME_TRANSCRIPTIONAL_REGULATION_OF_BROWN_AND_BEIGE_ADIPOCYTE_DIFFERENTIATION	3/463	31/11290	0.0967742	2.35979	1.56771	0.132552	0.435962	0.362295	HNRNPU/CHD3/GATAD2A	3
Unflavored-Air	REACTOME_SIGNALING_BY_WNT	REACTOME_SIGNALING_BY_WNT	18/463	330/11290	0.0545455	1.33006	1.25837	0.133257	0.435962	0.362295	BCL9/MAP3K7/FZD6/PRKCA/APC/AKT1/USP8/CLTC/SCRIB/ITPR3/PPP2R5D/BCL9L/PSMD1/CHD8/FZD3/CAMK2A/CBY1/TRRAP	18
Unflavored-Air	REACTOME_FCGAMMA_RECEPTOR_FCGR_DEPENDENT_PHAGOCYTOSIS	REACTOME_FCGAMMA_RECEPTOR_FCGR_DEPENDENT_PHAGOCYTOSIS	9/463	143/11290	0.0629371	1.53469	1.33061	0.133278	0.435962	0.362295	WIPF3/HSP90AA1/LYN/PAK1/MYO9B/ITPR3/ABI1/ABI2/BAIAP2	9
Unflavored-Air	REACTOME_DEFECTIVE_GALNT3_CAUSES_HFTC	REACTOME_DEFECTIVE_GALNT3_CAUSES_HFTC	2/463	16/11290	0.125	3.04806	1.69522	0.13807	0.443513	0.368571	MUC1/MUC13	2
Unflavored-Air	REACTOME_ELEVATION_OF_CYTOSOLIC_CA2_LEVELS	REACTOME_ELEVATION_OF_CYTOSOLIC_CA2_LEVELS	2/463	16/11290	0.125	3.04806	1.69522	0.13807	0.443513	0.368571	STIM1/ITPR3	2
Unflavored-Air	REACTOME_REGULATION_OF_KIT_SIGNALING	REACTOME_REGULATION_OF_KIT_SIGNALING	2/463	16/11290	0.125	3.04806	1.69522	0.13807	0.443513	0.368571	LYN/PRKCA	2
Unflavored-Air	REACTOME_SIGNALING_BY_ERBB2_ECD_MUTANTS	REACTOME_SIGNALING_BY_ERBB2_ECD_MUTANTS	2/463	16/11290	0.125	3.04806	1.69522	0.13807	0.443513	0.368571	HSP90AA1/ERBIN	2
Unflavored-Air	REACTOME_TGF_BETA_RECEPTOR_SIGNALING_IN_EMT_EPITHELIAL_TO_MESENCHYMAL_TRANSITION	REACTOME_TGF_BETA_RECEPTOR_SIGNALING_IN_EMT_EPITHELIAL_TO_MESENCHYMAL_TRANSITION	2/463	16/11290	0.125	3.04806	1.69522	0.13807	0.443513	0.368571	ARHGEF18/F11R	2
Unflavored-Air	REACTOME_HEME_SIGNALING	REACTOME_HEME_SIGNALING	4/463	49/11290	0.0816327	1.99057	1.43696	0.140357	0.449244	0.373333	NCOA2/MED1/RAI1/HELZ2	4
Unflavored-Air	REACTOME_CLATHRIN_MEDIATED_ENDOCYTOSIS	REACTOME_CLATHRIN_MEDIATED_ENDOCYTOSIS	9/463	145/11290	0.062069	1.51352	1.28696	0.141508	0.4499	0.373878	IGF2R/CLTC/GAPVD1/TRIP10/AAK1/REPS1/FNBP1/SH3GL3/ITSN2	9
Unflavored-Air	REACTOME_G_PROTEIN_BETA_GAMMA_SIGNALLING	REACTOME_G_PROTEIN_BETA_GAMMA_SIGNALLING	3/463	32/11290	0.09375	2.28604	1.50648	0.142074	0.4499	0.373878	PDPK1/AKT1/PAK1	3
Unflavored-Air	REACTOME_RHO_GTPASES_ACTIVATE_IQGAPS	REACTOME_RHO_GTPASES_ACTIVATE_IQGAPS	3/463	32/11290	0.09375	2.28604	1.50648	0.142074	0.4499	0.373878	CDH1/CLIP1/TUBB4B	3
Unflavored-Air	REACTOME_CELL_CYCLE_CHECKPOINTS	REACTOME_CELL_CYCLE_CHECKPOINTS	16/463	291/11290	0.0549828	1.34073	1.2177	0.143345	0.452322	0.375891	DYNC1LI2/NBN/CLIP1/RANBP2/NUP98/NUP107/TP53BP1/DYNC1H1/PPP2R5D/CLASP1/AHCTF1/PSMD1/RBBP8/ANAPC1/CDC23/DYNC1LI1	16
Unflavored-Air	REACTOME_BETA_CATENIN_INDEPENDENT_WNT_SIGNALING	REACTOME_BETA_CATENIN_INDEPENDENT_WNT_SIGNALING	9/463	146/11290	0.0616438	1.50315	1.26537	0.145718	0.458191	0.380768	MAP3K7/FZD6/PRKCA/CLTC/SCRIB/ITPR3/PSMD1/FZD3/CAMK2A	9
Unflavored-Air	REACTOME_AMINO_ACID_TRANSPORT_ACROSS_THE_PLASMA_MEMBRANE	REACTOME_AMINO_ACID_TRANSPORT_ACROSS_THE_PLASMA_MEMBRANE	3/463	33/11290	0.0909091	2.21677	1.4475	0.151815	0.467771	0.388729	SLC7A2/SLC7A5/SLC1A5	3
Unflavored-Air	REACTOME_GLUCAGON_SIGNALING_IN_METABOLIC_REGULATION	REACTOME_GLUCAGON_SIGNALING_IN_METABOLIC_REGULATION	3/463	33/11290	0.0909091	2.21677	1.4475	0.151815	0.467771	0.388729	ADCY9/PRKAR1A/PRKAR2A	3
Unflavored-Air	REACTOME_SYNTHESIS_OF_BILE_ACIDS_AND_BILE_SALTS	REACTOME_SYNTHESIS_OF_BILE_ACIDS_AND_BILE_SALTS	3/463	33/11290	0.0909091	2.21677	1.4475	0.151815	0.467771	0.388729	NCOA2/OSBPL6/OSBPL3	3
Unflavored-Air	REACTOME_BETA_CATENIN_PHOSPHORYLATION_CASCADE	REACTOME_BETA_CATENIN_PHOSPHORYLATION_CASCADE	2/463	17/11290	0.117647	2.86876	1.59449	0.152431	0.467771	0.388729	APC/PPP2R5D	2
Unflavored-Air	REACTOME_DEFECTIVE_C1GALT1C1_CAUSES_TNPS	REACTOME_DEFECTIVE_C1GALT1C1_CAUSES_TNPS	2/463	17/11290	0.117647	2.86876	1.59449	0.152431	0.467771	0.388729	MUC1/MUC13	2
Unflavored-Air	REACTOME_FOXO_MEDIATED_TRANSCRIPTION_OF_CELL_CYCLE_GENES	REACTOME_FOXO_MEDIATED_TRANSCRIPTION_OF_CELL_CYCLE_GENES	2/463	17/11290	0.117647	2.86876	1.59449	0.152431	0.467771	0.388729	FOXO3/RBL2	2
Unflavored-Air	REACTOME_KSRP_KHSRP_BINDS_AND_DESTABILIZES_MRNA	REACTOME_KSRP_KHSRP_BINDS_AND_DESTABILIZES_MRNA	2/463	17/11290	0.117647	2.86876	1.59449	0.152431	0.467771	0.388729	AKT1/KHSRP	2
Unflavored-Air	REACTOME_SIGNALING_BY_WNT_IN_CANCER	REACTOME_SIGNALING_BY_WNT_IN_CANCER	3/463	34/11290	0.0882353	2.15157	1.3906	0.161761	0.494701	0.411108	FZD6/APC/PPP2R5D	3
Unflavored-Air	REACTOME_CELL_CELL_JUNCTION_ORGANIZATION	REACTOME_CELL_CELL_JUNCTION_ORGANIZATION	6/463	90/11290	0.0666667	1.62563	1.23224	0.163878	0.498963	0.414651	CLDN3/CTNND1/CDH1/AFDN/CLDN12/F11R	6
Unflavored-Air	REACTOME_PI3K_AKT_SIGNALING_IN_CANCER	REACTOME_PI3K_AKT_SIGNALING_IN_CANCER	7/463	110/11290	0.0636364	1.55174	1.20246	0.165342	0.498963	0.414651	PDPK1/FOXO3/AKT1/TSC2/GSK3A/RICTOR/IRS2	7
Unflavored-Air	REACTOME_BACTERIAL_INFECTION_PATHWAYS	REACTOME_BACTERIAL_INFECTION_PATHWAYS	5/463	71/11290	0.0704225	1.71721	1.25362	0.165767	0.498963	0.414651	CTNND1/HSP90AA1/CDH1/GSK3A/SH3GL3	5
Unflavored-Air	REACTOME_ABC_TRANSPORTERS_IN_LIPID_HOMEOSTASIS	REACTOME_ABC_TRANSPORTERS_IN_LIPID_HOMEOSTASIS	2/463	18/11290	0.111111	2.70938	1.50086	0.167066	0.498963	0.414651	PEX19/ABCA2	2
Unflavored-Air	REACTOME_ACTIVATION_OF_SMO	REACTOME_ACTIVATION_OF_SMO	2/463	18/11290	0.111111	2.70938	1.50086	0.167066	0.498963	0.414651	GAS8/IQCE	2
Unflavored-Air	REACTOME_CELL_EXTRACELLULAR_MATRIX_INTERACTIONS	REACTOME_CELL_EXTRACELLULAR_MATRIX_INTERACTIONS	2/463	18/11290	0.111111	2.70938	1.50086	0.167066	0.498963	0.414651	PXN/PARVA	2
Unflavored-Air	REACTOME_SYNTHESIS_OF_PIPS_AT_THE_GOLGI_MEMBRANE	REACTOME_SYNTHESIS_OF_PIPS_AT_THE_GOLGI_MEMBRANE	2/463	18/11290	0.111111	2.70938	1.50086	0.167066	0.498963	0.414651	PI4K2A/PIKFYVE	2
Unflavored-Air	REACTOME_COPI_INDEPENDENT_GOLGI_TO_ER_RETROGRADE_TRAFFIC	REACTOME_COPI_INDEPENDENT_GOLGI_TO_ER_RETROGRADE_TRAFFIC	4/463	53/11290	0.0754717	1.84034	1.26803	0.171627	0.510877	0.424552	DYNC1LI2/TUBB4B/DYNC1H1/DYNC1LI1	4
Unflavored-Air	REACTOME_PCP_CE_PATHWAY	REACTOME_PCP_CE_PATHWAY	6/463	92/11290	0.0652174	1.59029	1.17558	0.175873	0.520049	0.432174	FZD6/PRKCA/CLTC/SCRIB/PSMD1/FZD3	6
Unflavored-Air	REACTOME_REGULATION_OF_TP53_ACTIVITY_THROUGH_PHOSPHORYLATION	REACTOME_REGULATION_OF_TP53_ACTIVITY_THROUGH_PHOSPHORYLATION	6/463	92/11290	0.0652174	1.59029	1.17558	0.175873	0.520049	0.432174	NBN/SSRP1/TAF12/TP53RK/RBBP8/NOC2L	6
Unflavored-Air	REACTOME_LDL_CLEARANCE	REACTOME_LDL_CLEARANCE	2/463	19/11290	0.105263	2.56678	1.41341	0.181928	0.532661	0.442655	CLTC/LSR	2
Unflavored-Air	REACTOME_PROCESSIVE_SYNTHESIS_ON_THE_C_STRAND_OF_THE_TELOMERE	REACTOME_PROCESSIVE_SYNTHESIS_ON_THE_C_STRAND_OF_THE_TELOMERE	2/463	19/11290	0.105263	2.56678	1.41341	0.181928	0.532661	0.442655	ACD/TERF2IP	2
Unflavored-Air	REACTOME_RHO_GTPASES_ACTIVATE_ROCKS	REACTOME_RHO_GTPASES_ACTIVATE_ROCKS	2/463	19/11290	0.105263	2.56678	1.41341	0.181928	0.532661	0.442655	PPP1R12A/PAK1	2
Unflavored-Air	REACTOME_ION_TRANSPORT_BY_P_TYPE_ATPASES	REACTOME_ION_TRANSPORT_BY_P_TYPE_ATPASES	4/463	55/11290	0.0727273	1.77341	1.18897	0.188095	0.547476	0.454966	ATP1A1/CAMK2D/FXYD3/CAMK2A	4
Unflavored-Air	REACTOME_ACTIVATION_OF_NMDA_RECEPTORS_AND_POSTSYNAPTIC_EVENTS	REACTOME_ACTIVATION_OF_NMDA_RECEPTORS_AND_POSTSYNAPTIC_EVENTS	6/463	94/11290	0.0638298	1.55645	1.12028	0.188214	0.547476	0.454966	PDPK1/PRKAR1A/PRKAR2A/TUBB4B/CAMK2D/CAMK2A	6
Unflavored-Air	REACTOME_ER_TO_GOLGI_ANTEROGRADE_TRANSPORT	REACTOME_ER_TO_GOLGI_ANTEROGRADE_TRANSPORT	9/463	156/11290	0.0576923	1.4068	1.05798	0.19112	0.551403	0.45823	DYNC1LI2/SEC22B/TUBB4B/SPTBN1/ANK3/DYNC1H1/GBF1/MIA2/DYNC1LI1	9
Unflavored-Air	REACTOME_RUNX1_INTERACTS_WITH_CO_FACTORS_WHOSE_PRECISE_EFFECT_ON_RUNX1_TARGETS_IS_NOT_KNOWN	REACTOME_RUNX1_INTERACTS_WITH_CO_FACTORS_WHOSE_PRECISE_EFFECT_ON_RUNX1_TARGETS_IS_NOT_KNOWN	3/463	37/11290	0.0810811	1.97712	1.23106	0.192678	0.551403	0.45823	ARID1A/PBRM1/ARID1B	3
Unflavored-Air	REACTOME_SPHINGOLIPID_DE_NOVO_BIOSYNTHESIS	REACTOME_SPHINGOLIPID_DE_NOVO_BIOSYNTHESIS	3/463	37/11290	0.0810811	1.97712	1.23106	0.192678	0.551403	0.45823	ABCC1/PRKD2/SPHK2	3
Unflavored-Air	REACTOME_EXTRA_NUCLEAR_ESTROGEN_SIGNALING	REACTOME_EXTRA_NUCLEAR_ESTROGEN_SIGNALING	5/463	75/11290	0.0666667	1.62563	1.12412	0.193666	0.551403	0.45823	PDPK1/FOXO3/HSPB1/HSP90AA1/AKT1	5
Unflavored-Air	REACTOME_DEADENYLATION_DEPENDENT_MRNA_DECAY	REACTOME_DEADENYLATION_DEPENDENT_MRNA_DECAY	4/463	56/11290	0.0714286	1.74175	1.15066	0.196513	0.551403	0.45823	CNOT3/EIF4B/EIF4G1/TNKS1BP1	4
Unflavored-Air	REACTOME_NEUREXINS_AND_NEUROLIGINS	REACTOME_NEUREXINS_AND_NEUROLIGINS	4/463	56/11290	0.0714286	1.74175	1.15066	0.196513	0.551403	0.45823	SIPA1L1/PDLIM5/SHANK2/DLGAP4	4
Unflavored-Air	REACTOME_ABERRANT_REGULATION_OF_MITOTIC_EXIT_IN_CANCER_DUE_TO_RB1_DEFECTS	REACTOME_ABERRANT_REGULATION_OF_MITOTIC_EXIT_IN_CANCER_DUE_TO_RB1_DEFECTS	2/463	20/11290	0.1	2.43844	1.33141	0.196974	0.551403	0.45823	ANAPC1/CDC23	2
Unflavored-Air	REACTOME_PHOSPHORYLATION_OF_THE_APC_C	REACTOME_PHOSPHORYLATION_OF_THE_APC_C	2/463	20/11290	0.1	2.43844	1.33141	0.196974	0.551403	0.45823	ANAPC1/CDC23	2
Unflavored-Air	REACTOME_PROCESSING_OF_INTRONLESS_PRE_MRNAS	REACTOME_PROCESSING_OF_INTRONLESS_PRE_MRNAS	2/463	20/11290	0.1	2.43844	1.33141	0.196974	0.551403	0.45823	FIP1L1/SYMPK	2
Unflavored-Air	REACTOME_RAS_ACTIVATION_UPON_CA2_INFLUX_THROUGH_NMDA_RECEPTOR	REACTOME_RAS_ACTIVATION_UPON_CA2_INFLUX_THROUGH_NMDA_RECEPTOR	2/463	20/11290	0.1	2.43844	1.33141	0.196974	0.551403	0.45823	CAMK2D/CAMK2A	2
Unflavored-Air	REACTOME_SEMA4D_INDUCED_CELL_MIGRATION_AND_GROWTH_CONE_COLLAPSE	REACTOME_SEMA4D_INDUCED_CELL_MIGRATION_AND_GROWTH_CONE_COLLAPSE	2/463	20/11290	0.1	2.43844	1.33141	0.196974	0.551403	0.45823	ARHGEF11/ARHGEF12	2
Unflavored-Air	REACTOME_TP53_REGULATES_TRANSCRIPTION_OF_GENES_INVOLVED_IN_CYTOCHROME_C_RELEASE	REACTOME_TP53_REGULATES_TRANSCRIPTION_OF_GENES_INVOLVED_IN_CYTOCHROME_C_RELEASE	2/463	20/11290	0.1	2.43844	1.33141	0.196974	0.551403	0.45823	TP53BP2/TP63	2
Unflavored-Air	REACTOME_NONSENSE_MEDIATED_DECAY_NMD	REACTOME_NONSENSE_MEDIATED_DECAY_NMD	7/463	116/11290	0.0603448	1.47148	1.05547	0.198655	0.554371	0.460696	CASC3/RPS3/RPL26/RPL24/EIF4G1/RNPS1/RBM8A	7
Unflavored-Air	REACTOME_PKR_MEDIATED_SIGNALING	REACTOME_PKR_MEDIATED_SIGNALING	5/463	76/11290	0.0657895	1.60424	1.09295	0.200887	0.558853	0.464421	PRKRA/EIF2S2/ADAR/TUBB4B/MAVS	5
Unflavored-Air	REACTOME_DISEASES_OF_MITOTIC_CELL_CYCLE	REACTOME_DISEASES_OF_MITOTIC_CELL_CYCLE	3/463	38/11290	0.0789474	1.92509	1.1812	0.203295	0.562051	0.467079	ANAPC1/DAXX/CDC23	3
Unflavored-Air	REACTOME_FLT3_SIGNALING	REACTOME_FLT3_SIGNALING	3/463	38/11290	0.0789474	1.92509	1.1812	0.203295	0.562051	0.467079	FOXO3/AKT1/ABL2	3
Unflavored-Air	REACTOME_REGULATION_OF_LIPID_METABOLISM_BY_PPARALPHA	REACTOME_REGULATION_OF_LIPID_METABOLISM_BY_PPARALPHA	7/463	118/11290	0.059322	1.44654	1.00831	0.210307	0.573997	0.477006	MED24/NCOA2/MED1/HELZ2/THRAP3/NCOR2/NCOA3	7
Unflavored-Air	REACTOME_MUSCLE_CONTRACTION	REACTOME_MUSCLE_CONTRACTION	11/463	203/11290	0.0541872	1.32132	0.955321	0.212147	0.573997	0.477006	SORBS3/ATP1A1/PXN/PAK1/PAK2/CAMK2D/STIM1/ITPR3/FXYD3/MYLK/CAMK2A	11
Unflavored-Air	REACTOME_INHIBITION_OF_THE_PROTEOLYTIC_ACTIVITY_OF_APC_C_REQUIRED_FOR_THE_ONSET_OF_ANAPHASE_BY_MITOTIC_SPINDLE_CHECKPOINT_COMPONENTS	REACTOME_INHIBITION_OF_THE_PROTEOLYTIC_ACTIVITY_OF_APC_C_REQUIRED_FOR_THE_ONSET_OF_ANAPHASE_BY_MITOTIC_SPINDLE_CHECKPOINT_COMPONENTS	2/463	21/11290	0.0952381	2.32233	1.25421	0.212164	0.573997	0.477006	ANAPC1/CDC23	2
Unflavored-Air	REACTOME_NEGATIVE_REGULATION_OF_NMDA_RECEPTOR_MEDIATED_NEURONAL_TRANSMISSION	REACTOME_NEGATIVE_REGULATION_OF_NMDA_RECEPTOR_MEDIATED_NEURONAL_TRANSMISSION	2/463	21/11290	0.0952381	2.32233	1.25421	0.212164	0.573997	0.477006	CAMK2D/CAMK2A	2
Unflavored-Air	REACTOME_REGULATION_OF_FZD_BY_UBIQUITINATION	REACTOME_REGULATION_OF_FZD_BY_UBIQUITINATION	2/463	21/11290	0.0952381	2.32233	1.25421	0.212164	0.573997	0.477006	FZD6/USP8	2
Unflavored-Air	REACTOME_TP53_REGULATES_TRANSCRIPTION_OF_ADDITIONAL_CELL_CYCLE_GENES_WHOSE_EXACT_ROLE_IN_THE_P53_PATHWAY_REMAIN_UNCERTAIN	REACTOME_TP53_REGULATES_TRANSCRIPTION_OF_ADDITIONAL_CELL_CYCLE_GENES_WHOSE_EXACT_ROLE_IN_THE_P53_PATHWAY_REMAIN_UNCERTAIN	2/463	21/11290	0.0952381	2.32233	1.25421	0.212164	0.573997	0.477006	CNOT3/TNKS1BP1	2
Unflavored-Air	REACTOME_UNBLOCKING_OF_NMDA_RECEPTORS_GLUTAMATE_BINDING_AND_ACTIVATION	REACTOME_UNBLOCKING_OF_NMDA_RECEPTORS_GLUTAMATE_BINDING_AND_ACTIVATION	2/463	21/11290	0.0952381	2.32233	1.25421	0.212164	0.573997	0.477006	CAMK2D/CAMK2A	2
Unflavored-Air	REACTOME_SARS_COV_1_HOST_INTERACTIONS	REACTOME_SARS_COV_1_HOST_INTERACTIONS	6/463	98/11290	0.0612245	1.49293	1.01346	0.213847	0.573997	0.477006	PDPK1/RPS3/PPIG/PCBP2/MAVS/RIPK3	6
Unflavored-Air	REACTOME_GENERATION_OF_SECOND_MESSENGER_MOLECULES	REACTOME_GENERATION_OF_SECOND_MESSENGER_MOLECULES	3/463	39/11290	0.0769231	1.87573	1.13284	0.214044	0.573997	0.477006	PAK1/PAK2/ENAH	3
Unflavored-Air	REACTOME_OVARIAN_TUMOR_DOMAIN_PROTEASES	REACTOME_OVARIAN_TUMOR_DOMAIN_PROTEASES	3/463	39/11290	0.0769231	1.87573	1.13284	0.214044	0.573997	0.477006	APC/MAVS/VCPIP1	3
Unflavored-Air	REACTOME_MEIOTIC_SYNAPSIS	REACTOME_MEIOTIC_SYNAPSIS	5/463	78/11290	0.0641026	1.56311	1.03195	0.215592	0.574699	0.477589	LMNA/SYNE1/ACD/TERF2IP/SMC3	5
Unflavored-Air	REACTOME_REGULATION_OF_INSULIN_SECRETION	REACTOME_REGULATION_OF_INSULIN_SECRETION	5/463	78/11290	0.0641026	1.56311	1.03195	0.215592	0.574699	0.477589	PRKAR1A/PRKAR2A/PRKCA/MARCKS/ITPR3	5
Unflavored-Air	REACTOME_MEIOSIS	REACTOME_MEIOSIS	7/463	120/11290	0.0583333	1.42243	0.962009	0.222206	0.590567	0.490776	NBN/LMNA/SYNE1/ACD/RBBP8/TERF2IP/SMC3	7
Unflavored-Air	REACTOME_ERK_MAPK_TARGETS	REACTOME_ERK_MAPK_TARGETS	2/463	22/11290	0.0909091	2.21677	1.1813	0.227461	0.602737	0.500889	MEF2A/PPP2R5D	2
Unflavored-Air	REACTOME_ACTIVATION_OF_THE_MRNA_UPON_BINDING_OF_THE_CAP_BINDING_COMPLEX_AND_EIFS_AND_SUBSEQUENT_BINDING_TO_43S	REACTOME_ACTIVATION_OF_THE_MRNA_UPON_BINDING_OF_THE_CAP_BINDING_COMPLEX_AND_EIFS_AND_SUBSEQUENT_BINDING_TO_43S	4/463	60/11290	0.0666667	1.62563	1.00477	0.231243	0.610946	0.507712	EIF2S2/RPS3/EIF4B/EIF4G1	4
Unflavored-Air	REACTOME_SARS_COV_1_INFECTION	REACTOME_SARS_COV_1_INFECTION	8/463	143/11290	0.0559441	1.36416	0.906257	0.2333	0.614563	0.510717	PDPK1/RPS3/CANX/GSK3A/PPIG/PCBP2/MAVS/RIPK3	8
Unflavored-Air	REACTOME_RNA_POLYMERASE_II_TRANSCRIBES_SNRNA_GENES	REACTOME_RNA_POLYMERASE_II_TRANSCRIBES_SNRNA_GENES	5/463	81/11290	0.0617284	1.50521	0.943621	0.23825	0.625757	0.52002	SUPT5H/CCNT2/POLR2A/RPRD2/INTS1	5
Unflavored-Air	REACTOME_LONG_TERM_POTENTIATION	REACTOME_LONG_TERM_POTENTIATION	2/463	23/11290	0.0869565	2.12039	1.11222	0.24283	0.628543	0.522335	CAMK2D/CAMK2A	2
Unflavored-Air	REACTOME_MITOCHONDRIAL_CALCIUM_ION_TRANSPORT	REACTOME_MITOCHONDRIAL_CALCIUM_ION_TRANSPORT	2/463	23/11290	0.0869565	2.12039	1.11222	0.24283	0.628543	0.522335	VDAC1/VDAC2	2
Unflavored-Air	REACTOME_NEPHRIN_FAMILY_INTERACTIONS	REACTOME_NEPHRIN_FAMILY_INTERACTIONS	2/463	23/11290	0.0869565	2.12039	1.11222	0.24283	0.628543	0.522335	NCK2/SPTBN1	2
Unflavored-Air	REACTOME_TELOMERE_EXTENSION_BY_TELOMERASE	REACTOME_TELOMERE_EXTENSION_BY_TELOMERASE	2/463	23/11290	0.0869565	2.12039	1.11222	0.24283	0.628543	0.522335	ACD/TERF2IP	2
Unflavored-Air	REACTOME_TERMINATION_OF_O_GLYCAN_BIOSYNTHESIS	REACTOME_TERMINATION_OF_O_GLYCAN_BIOSYNTHESIS	2/463	23/11290	0.0869565	2.12039	1.11222	0.24283	0.628543	0.522335	MUC1/MUC13	2
Unflavored-Air	REACTOME_FORMATION_OF_WDR5_CONTAINING_HISTONE_MODIFYING_COMPLEXES	REACTOME_FORMATION_OF_WDR5_CONTAINING_HISTONE_MODIFYING_COMPLEXES	3/463	42/11290	0.0714286	1.74175	0.995879	0.246942	0.634957	0.527665	KMT2A/KANSL1/BOD1L1	3
Unflavored-Air	REACTOME_GLUCAGON_LIKE_PEPTIDE_1_GLP1_REGULATES_INSULIN_SECRETION	REACTOME_GLUCAGON_LIKE_PEPTIDE_1_GLP1_REGULATES_INSULIN_SECRETION	3/463	42/11290	0.0714286	1.74175	0.995879	0.246942	0.634957	0.527665	PRKAR1A/PRKAR2A/ITPR3	3
Unflavored-Air	REACTOME_ABC_FAMILY_PROTEINS_MEDIATED_TRANSPORT	REACTOME_ABC_FAMILY_PROTEINS_MEDIATED_TRANSPORT	6/463	103/11290	0.0582524	1.42045	0.886429	0.247441	0.634957	0.527665	EIF2S2/ABCC1/PEX19/ABCF1/PSMD1/ABCA2	6
Unflavored-Air	REACTOME_ADORA2B_MEDIATED_ANTI_INFLAMMATORY_CYTOKINES_PRODUCTION	REACTOME_ADORA2B_MEDIATED_ANTI_INFLAMMATORY_CYTOKINES_PRODUCTION	3/463	43/11290	0.0697674	1.70124	0.95268	0.258081	0.649604	0.539837	ADCY9/PRKAR1A/PRKAR2A	3
Unflavored-Air	REACTOME_TRNA_MODIFICATION_IN_THE_NUCLEUS_AND_CYTOSOL	REACTOME_TRNA_MODIFICATION_IN_THE_NUCLEUS_AND_CYTOSOL	3/463	43/11290	0.0697674	1.70124	0.95268	0.258081	0.649604	0.539837	EPRS1/CTU2/TP53RK	3
Unflavored-Air	REACTOME_VASOPRESSIN_REGULATES_RENAL_WATER_HOMEOSTASIS_VIA_AQUAPORINS	REACTOME_VASOPRESSIN_REGULATES_RENAL_WATER_HOMEOSTASIS_VIA_AQUAPORINS	3/463	43/11290	0.0697674	1.70124	0.95268	0.258081	0.649604	0.539837	ADCY9/PRKAR1A/PRKAR2A	3
Unflavored-Air	REACTOME_TRANSCRIPTIONAL_REGULATION_BY_MECP2	REACTOME_TRANSCRIPTIONAL_REGULATION_BY_MECP2	4/463	63/11290	0.0634921	1.54822	0.902312	0.258206	0.649604	0.539837	HTT/CAMK2D/CAMK2A/NCOR2	4
Unflavored-Air	REACTOME_APC_C_CDC20_MEDIATED_DEGRADATION_OF_CYCLIN_B	REACTOME_APC_C_CDC20_MEDIATED_DEGRADATION_OF_CYCLIN_B	2/463	24/11290	0.0833333	2.03204	1.0466	0.258241	0.649604	0.539837	ANAPC1/CDC23	2
Unflavored-Air	REACTOME_ESTROGEN_DEPENDENT_NUCLEAR_EVENTS_DOWNSTREAM_OF_ESR_MEMBRANE_SIGNALING	REACTOME_ESTROGEN_DEPENDENT_NUCLEAR_EVENTS_DOWNSTREAM_OF_ESR_MEMBRANE_SIGNALING	2/463	24/11290	0.0833333	2.03204	1.0466	0.258241	0.649604	0.539837	FOXO3/AKT1	2
Unflavored-Air	REACTOME_GROWTH_HORMONE_RECEPTOR_SIGNALING	REACTOME_GROWTH_HORMONE_RECEPTOR_SIGNALING	2/463	24/11290	0.0833333	2.03204	1.0466	0.258241	0.649604	0.539837	LYN/IRS2	2
Unflavored-Air	REACTOME_MHC_CLASS_II_ANTIGEN_PRESENTATION	REACTOME_MHC_CLASS_II_ANTIGEN_PRESENTATION	7/463	126/11290	0.0555556	1.35469	0.827924	0.259223	0.650242	0.540367	KIF3B/DYNC1LI2/CANX/TUBB4B/CLTC/DYNC1H1/DYNC1LI1	7
Unflavored-Air	REACTOME_CARGO_RECOGNITION_FOR_CLATHRIN_MEDIATED_ENDOCYTOSIS	REACTOME_CARGO_RECOGNITION_FOR_CLATHRIN_MEDIATED_ENDOCYTOSIS	6/463	105/11290	0.0571429	1.3934	0.837475	0.261287	0.653583	0.543144	IGF2R/CLTC/AAK1/REPS1/SH3GL3/ITSN2	6
Unflavored-Air	REACTOME_FACTORS_INVOLVED_IN_MEGAKARYOCYTE_DEVELOPMENT_AND_PLATELET_PRODUCTION	REACTOME_FACTORS_INVOLVED_IN_MEGAKARYOCYTE_DEVELOPMENT_AND_PLATELET_PRODUCTION	9/463	170/11290	0.0529412	1.29094	0.790391	0.263302	0.656785	0.545804	KIF3B/PRKAR1A/PRKAR2A/TUBB4B/KIF19/CARMIL1/KIF21A/DOCK6/KIF13B	9
Unflavored-Air	REACTOME_ASSEMBLY_AND_CELL_SURFACE_PRESENTATION_OF_NMDA_RECEPTORS	REACTOME_ASSEMBLY_AND_CELL_SURFACE_PRESENTATION_OF_NMDA_RECEPTORS	3/463	44/11290	0.0681818	1.66258	0.910599	0.269286	0.66374	0.551585	TUBB4B/CAMK2D/CAMK2A	3
Unflavored-Air	REACTOME_BILE_ACID_AND_BILE_SALT_METABOLISM	REACTOME_BILE_ACID_AND_BILE_SALT_METABOLISM	3/463	44/11290	0.0681818	1.66258	0.910599	0.269286	0.66374	0.551585	NCOA2/OSBPL6/OSBPL3	3
Unflavored-Air	REACTOME_TP53_REGULATES_TRANSCRIPTION_OF_CELL_DEATH_GENES	REACTOME_TP53_REGULATES_TRANSCRIPTION_OF_CELL_DEATH_GENES	3/463	44/11290	0.0681818	1.66258	0.910599	0.269286	0.66374	0.551585	TP53BP2/NDRG1/TP63	3
Unflavored-Air	REACTOME_BASIGIN_INTERACTIONS	REACTOME_BASIGIN_INTERACTIONS	2/463	25/11290	0.08	1.95076	0.984096	0.273664	0.66374	0.551585	SLC16A1/SLC7A5	2
Unflavored-Air	REACTOME_DEFECTIVE_INTRINSIC_PATHWAY_FOR_APOPTOSIS	REACTOME_DEFECTIVE_INTRINSIC_PATHWAY_FOR_APOPTOSIS	2/463	25/11290	0.08	1.95076	0.984096	0.273664	0.66374	0.551585	FOXO3/LMNA	2
Unflavored-Air	REACTOME_G_BETA_GAMMA_SIGNALLING_THROUGH_PI3KGAMMA	REACTOME_G_BETA_GAMMA_SIGNALLING_THROUGH_PI3KGAMMA	2/463	25/11290	0.08	1.95076	0.984096	0.273664	0.66374	0.551585	PDPK1/AKT1	2
Unflavored-Air	REACTOME_METABOLISM_OF_COFACTORS	REACTOME_METABOLISM_OF_COFACTORS	2/463	25/11290	0.08	1.95076	0.984096	0.273664	0.66374	0.551585	HSP90AA1/AKT1	2
Unflavored-Air	REACTOME_MICRORNA_MIRNA_BIOGENESIS	REACTOME_MICRORNA_MIRNA_BIOGENESIS	2/463	25/11290	0.08	1.95076	0.984096	0.273664	0.66374	0.551585	PRKRA/POLR2A	2
Unflavored-Air	REACTOME_SIGNALING_BY_ERYTHROPOIETIN	REACTOME_SIGNALING_BY_ERYTHROPOIETIN	2/463	25/11290	0.08	1.95076	0.984096	0.273664	0.66374	0.551585	LYN/IRS2	2
Unflavored-Air	REACTOME_TRAF6_MEDIATED_NF_KB_ACTIVATION	REACTOME_TRAF6_MEDIATED_NF_KB_ACTIVATION	2/463	25/11290	0.08	1.95076	0.984096	0.273664	0.66374	0.551585	MAP3K1/MAVS	2
Unflavored-Air	REACTOME_REGULATION_OF_EXPRESSION_OF_SLITS_AND_ROBOS	REACTOME_REGULATION_OF_EXPRESSION_OF_SLITS_AND_ROBOS	9/463	172/11290	0.0523256	1.27593	0.754075	0.274267	0.66374	0.551585	ZSWIM8/CASC3/RPS3/RPL26/RPL24/EIF4G1/RNPS1/PSMD1/RBM8A	9
Unflavored-Air	REACTOME_SPHINGOLIPID_METABOLISM	REACTOME_SPHINGOLIPID_METABOLISM	6/463	107/11290	0.0560748	1.36735	0.789514	0.27533	0.664512	0.552226	ABCC1/ALDH3B1/SGPP1/PRKD2/SPHK2/SMPD3	6
Unflavored-Air	REACTOME_GPER1_SIGNALING	REACTOME_GPER1_SIGNALING	3/463	45/11290	0.0666667	1.62563	0.869577	0.280545	0.673459	0.559661	ADCY9/PRKAR1A/PRKAR2A	3
Unflavored-Air	REACTOME_SIGNALING_BY_MODERATE_KINASE_ACTIVITY_BRAF_MUTANTS	REACTOME_SIGNALING_BY_MODERATE_KINASE_ACTIVITY_BRAF_MUTANTS	3/463	45/11290	0.0666667	1.62563	0.869577	0.280545	0.673459	0.559661	RAF1/CAMK2D/CAMK2A	3
Unflavored-Air	REACTOME_APC_CDC20_MEDIATED_DEGRADATION_OF_NEK2A	REACTOME_APC_CDC20_MEDIATED_DEGRADATION_OF_NEK2A	2/463	26/11290	0.0769231	1.87573	0.924428	0.289072	0.684725	0.569024	ANAPC1/CDC23	2
Unflavored-Air	REACTOME_MISCELLANEOUS_TRANSPORT_AND_BINDING_EVENTS	REACTOME_MISCELLANEOUS_TRANSPORT_AND_BINDING_EVENTS	2/463	26/11290	0.0769231	1.87573	0.924428	0.289072	0.684725	0.569024	DMTN/ADD3	2
Unflavored-Air	REACTOME_POLYMERASE_SWITCHING_ON_THE_C_STRAND_OF_THE_TELOMERE	REACTOME_POLYMERASE_SWITCHING_ON_THE_C_STRAND_OF_THE_TELOMERE	2/463	26/11290	0.0769231	1.87573	0.924428	0.289072	0.684725	0.569024	ACD/TERF2IP	2
Unflavored-Air	REACTOME_SIGNALING_BY_ERBB2_IN_CANCER	REACTOME_SIGNALING_BY_ERBB2_IN_CANCER	2/463	26/11290	0.0769231	1.87573	0.924428	0.289072	0.684725	0.569024	HSP90AA1/ERBIN	2
Unflavored-Air	REACTOME_SYNTHESIS_OF_IP3_AND_IP4_IN_THE_CYTOSOL	REACTOME_SYNTHESIS_OF_IP3_AND_IP4_IN_THE_CYTOSOL	2/463	26/11290	0.0769231	1.87573	0.924428	0.289072	0.684725	0.569024	PLCH2/PLCH1	2
Unflavored-Air	REACTOME_ESR_MEDIATED_SIGNALING	REACTOME_ESR_MEDIATED_SIGNALING	11/463	220/11290	0.05	1.21922	0.679027	0.292943	0.692059	0.575118	PDPK1/FOXO3/HSPB1/HSP90AA1/POLR2A/AKT1/KANK1/NCOA2/MED1/SMC3/NCOA3	11
Unflavored-Air	REACTOME_INHIBITION_OF_DNA_RECOMBINATION_AT_TELOMERE	REACTOME_INHIBITION_OF_DNA_RECOMBINATION_AT_TELOMERE	4/463	67/11290	0.0597015	1.45579	0.773767	0.295024	0.695135	0.577674	POLR2A/ACD/TERF2IP/DAXX	4
Unflavored-Air	REACTOME_RNA_POLYMERASE_I_TRANSCRIPTION_INITIATION	REACTOME_RNA_POLYMERASE_I_TRANSCRIPTION_INITIATION	3/463	47/11290	0.0638298	1.55645	0.790499	0.303176	0.71169	0.591432	UBTF/CHD3/GATAD2A	3
Unflavored-Air	REACTOME_INTEGRIN_SIGNALING	REACTOME_INTEGRIN_SIGNALING	2/463	27/11290	0.0740741	1.80626	0.867345	0.304441	0.71169	0.591432	PDPK1/AKT1	2
Unflavored-Air	REACTOME_RESOLUTION_OF_D_LOOP_STRUCTURES_THROUGH_SYNTHESIS_DEPENDENT_STRAND_ANNEALING_SDSA	REACTOME_RESOLUTION_OF_D_LOOP_STRUCTURES_THROUGH_SYNTHESIS_DEPENDENT_STRAND_ANNEALING_SDSA	2/463	27/11290	0.0740741	1.80626	0.867345	0.304441	0.71169	0.591432	NBN/RBBP8	2
Unflavored-Air	REACTOME_SIGNALING_BY_NTRKS	REACTOME_SIGNALING_BY_NTRKS	7/463	134/11290	0.0522388	1.27381	0.659354	0.311	0.725126	0.602598	CLTC/MEF2A/TIAM1/PPP2R5D/SH3GL3/KIDINS220/IRS2	7
Unflavored-Air	REACTOME_ATTENUATION_PHASE	REACTOME_ATTENUATION_PHASE	2/463	28/11290	0.0714286	1.74175	0.812626	0.319747	0.738212	0.613473	HSPB1/HSP90AA1	2
Unflavored-Air	REACTOME_PLATELET_CALCIUM_HOMEOSTASIS	REACTOME_PLATELET_CALCIUM_HOMEOSTASIS	2/463	28/11290	0.0714286	1.74175	0.812626	0.319747	0.738212	0.613473	STIM1/ITPR3	2
Unflavored-Air	REACTOME_TRP_CHANNELS	REACTOME_TRP_CHANNELS	2/463	28/11290	0.0714286	1.74175	0.812626	0.319747	0.738212	0.613473	TRPM7/RIPK3	2
Unflavored-Air	REACTOME_CIRCADIAN_CLOCK	REACTOME_CIRCADIAN_CLOCK	4/463	70/11290	0.0571429	1.3934	0.682728	0.323056	0.738212	0.613473	NCOA2/MED1/RAI1/HELZ2	4
Unflavored-Air	REACTOME_LATE_SARS_COV_2_INFECTION_EVENTS	REACTOME_LATE_SARS_COV_2_INFECTION_EVENTS	4/463	70/11290	0.0571429	1.3934	0.682728	0.323056	0.738212	0.613473	CANX/GSK3A/ANO1/ZDHHC5	4
Unflavored-Air	REACTOME_RECYCLING_PATHWAY_OF_L1	REACTOME_RECYCLING_PATHWAY_OF_L1	3/463	49/11290	0.0612245	1.49293	0.715058	0.325884	0.738212	0.613473	SHTN1/TUBB4B/CLTC	3
Unflavored-Air	REACTOME_RETROGRADE_TRANSPORT_AT_THE_TRANS_GOLGI_NETWORK	REACTOME_RETROGRADE_TRANSPORT_AT_THE_TRANS_GOLGI_NETWORK	3/463	49/11290	0.0612245	1.49293	0.715058	0.325884	0.738212	0.613473	IGF2R/GOLGA4/USP6NL	3
Unflavored-Air	REACTOME_TP53_REGULATES_TRANSCRIPTION_OF_CELL_CYCLE_GENES	REACTOME_TP53_REGULATES_TRANSCRIPTION_OF_CELL_CYCLE_GENES	3/463	49/11290	0.0612245	1.49293	0.715058	0.325884	0.738212	0.613473	CNOT3/RBL2/TNKS1BP1	3
Unflavored-Air	REACTOME_RHO_GTPASES_ACTIVATE_PKNS	REACTOME_RHO_GTPASES_ACTIVATE_PKNS	5/463	93/11290	0.0537634	1.31099	0.622736	0.333877	0.738212	0.613473	PPP1R12A/PDPK1/PAK1/NCOA2/PKN2	5
Unflavored-Air	REACTOME_UNFOLDED_PROTEIN_RESPONSE_UPR	REACTOME_UNFOLDED_PROTEIN_RESPONSE_UPR	5/463	93/11290	0.0537634	1.31099	0.622736	0.333877	0.738212	0.613473	LMNA/EIF2S2/GSK3A/HDGF/KHSRP	5
Unflavored-Air	REACTOME_MRNA_CAPPING	REACTOME_MRNA_CAPPING	2/463	29/11290	0.0689655	1.68169	0.76008	0.334971	0.738212	0.613473	SUPT5H/POLR2A	2
Unflavored-Air	REACTOME_MYOGENESIS	REACTOME_MYOGENESIS	2/463	29/11290	0.0689655	1.68169	0.76008	0.334971	0.738212	0.613473	SPAG9/MEF2A	2
Unflavored-Air	REACTOME_PIWI_INTERACTING_RNA_PIRNA_BIOGENESIS	REACTOME_PIWI_INTERACTING_RNA_PIRNA_BIOGENESIS	2/463	29/11290	0.0689655	1.68169	0.76008	0.334971	0.738212	0.613473	HSP90AA1/POLR2A	2
Unflavored-Air	REACTOME_PROCESSING_OF_CAPPED_INTRONLESS_PRE_MRNA	REACTOME_PROCESSING_OF_CAPPED_INTRONLESS_PRE_MRNA	2/463	29/11290	0.0689655	1.68169	0.76008	0.334971	0.738212	0.613473	FIP1L1/SYMPK	2
Unflavored-Air	REACTOME_TRANSLATION_OF_SARS_COV_1_STRUCTURAL_PROTEINS	REACTOME_TRANSLATION_OF_SARS_COV_1_STRUCTURAL_PROTEINS	2/463	29/11290	0.0689655	1.68169	0.76008	0.334971	0.738212	0.613473	CANX/GSK3A	2
Unflavored-Air	REACTOME_HDMS_DEMETHYLATE_HISTONES	REACTOME_HDMS_DEMETHYLATE_HISTONES	3/463	50/11290	0.06	1.46307	0.678594	0.337242	0.738212	0.613473	ARID5B/KDM2B/PHF8	3
Unflavored-Air	REACTOME_IRE1ALPHA_ACTIVATES_CHAPERONES	REACTOME_IRE1ALPHA_ACTIVATES_CHAPERONES	3/463	50/11290	0.06	1.46307	0.678594	0.337242	0.738212	0.613473	LMNA/GSK3A/HDGF	3
Unflavored-Air	REACTOME_MRNA_SPLICING_MINOR_PATHWAY	REACTOME_MRNA_SPLICING_MINOR_PATHWAY	3/463	50/11290	0.06	1.46307	0.678594	0.337242	0.738212	0.613473	POLR2A/SRSF1/SRSF7	3
Unflavored-Air	REACTOME_PARASITE_INFECTION	REACTOME_PARASITE_INFECTION	6/463	116/11290	0.0517241	1.26126	0.584884	0.340323	0.738212	0.613473	WIPF3/LYN/MYO9B/ABI1/ABI2/BAIAP2	6
Unflavored-Air	REACTOME_SIGNALING_BY_TGF_BETA_RECEPTOR_COMPLEX	REACTOME_SIGNALING_BY_TGF_BETA_RECEPTOR_COMPLEX	5/463	94/11290	0.0531915	1.29705	0.598025	0.34206	0.738212	0.613473	CCNT2/ARHGEF18/STUB1/NCOR2/F11R	5
Unflavored-Air	REACTOME_ADENYLATE_CYCLASE_ACTIVATING_PATHWAY	REACTOME_ADENYLATE_CYCLASE_ACTIVATING_PATHWAY	1/463	10/11290	0.1	2.43844	0.941029	0.342239	0.738212	0.613473	ADCY9	1
Unflavored-Air	REACTOME_CASPASE_ACTIVATION_VIA_DEPENDENCE_RECEPTORS_IN_THE_ABSENCE_OF_LIGAND	REACTOME_CASPASE_ACTIVATION_VIA_DEPENDENCE_RECEPTORS_IN_THE_ABSENCE_OF_LIGAND	1/463	10/11290	0.1	2.43844	0.941029	0.342239	0.738212	0.613473	APPL1	1
Unflavored-Air	REACTOME_DISEASES_ASSOCIATED_WITH_SURFACTANT_METABOLISM	REACTOME_DISEASES_ASSOCIATED_WITH_SURFACTANT_METABOLISM	1/463	10/11290	0.1	2.43844	0.941029	0.342239	0.738212	0.613473	SLC34A2	1
Unflavored-Air	REACTOME_IRAK2_MEDIATED_ACTIVATION_OF_TAK1_COMPLEX	REACTOME_IRAK2_MEDIATED_ACTIVATION_OF_TAK1_COMPLEX	1/463	10/11290	0.1	2.43844	0.941029	0.342239	0.738212	0.613473	MAP3K7	1
Unflavored-Air	REACTOME_MRNA_EDITING	REACTOME_MRNA_EDITING	1/463	10/11290	0.1	2.43844	0.941029	0.342239	0.738212	0.613473	ADAR	1
Unflavored-Air	REACTOME_P75NTR_REGULATES_AXONOGENESIS	REACTOME_P75NTR_REGULATES_AXONOGENESIS	1/463	10/11290	0.1	2.43844	0.941029	0.342239	0.738212	0.613473	RTN4	1
Unflavored-Air	REACTOME_REGULATION_OF_FOXO_TRANSCRIPTIONAL_ACTIVITY_BY_ACETYLATION	REACTOME_REGULATION_OF_FOXO_TRANSCRIPTIONAL_ACTIVITY_BY_ACETYLATION	1/463	10/11290	0.1	2.43844	0.941029	0.342239	0.738212	0.613473	FOXO3	1
Unflavored-Air	REACTOME_RHOBTB3_ATPASE_CYCLE	REACTOME_RHOBTB3_ATPASE_CYCLE	1/463	10/11290	0.1	2.43844	0.941029	0.342239	0.738212	0.613473	LRRC41	1
Unflavored-Air	REACTOME_RUNX1_AND_FOXP3_CONTROL_THE_DEVELOPMENT_OF_REGULATORY_T_LYMPHOCYTES_TREGS	REACTOME_RUNX1_AND_FOXP3_CONTROL_THE_DEVELOPMENT_OF_REGULATORY_T_LYMPHOCYTES_TREGS	1/463	10/11290	0.1	2.43844	0.941029	0.342239	0.738212	0.613473	NFATC2	1
Unflavored-Air	REACTOME_SIGNAL_ATTENUATION	REACTOME_SIGNAL_ATTENUATION	1/463	10/11290	0.1	2.43844	0.941029	0.342239	0.738212	0.613473	IRS2	1
Unflavored-Air	REACTOME_THYROXINE_BIOSYNTHESIS	REACTOME_THYROXINE_BIOSYNTHESIS	1/463	10/11290	0.1	2.43844	0.941029	0.342239	0.738212	0.613473	DUOX1	1
Unflavored-Air	REACTOME_CARGO_TRAFFICKING_TO_THE_PERICILIARY_MEMBRANE	REACTOME_CARGO_TRAFFICKING_TO_THE_PERICILIARY_MEMBRANE	3/463	51/11290	0.0588235	1.43438	0.642917	0.348589	0.745393	0.61944	GBF1/RAB3IP/ASAP1	3
Unflavored-Air	REACTOME_EPH_EPHRIN_MEDIATED_REPULSION_OF_CELLS	REACTOME_EPH_EPHRIN_MEDIATED_REPULSION_OF_CELLS	3/463	51/11290	0.0588235	1.43438	0.642917	0.348589	0.745393	0.61944	LYN/CLTC/TIAM1	3
Unflavored-Air	REACTOME_SURFACTANT_METABOLISM	REACTOME_SURFACTANT_METABOLISM	2/463	30/11290	0.0666667	1.62563	0.709534	0.350092	0.745393	0.61944	SLC34A2/CKAP4	2
Unflavored-Air	REACTOME_FCGR3A_MEDIATED_IL10_SYNTHESIS	REACTOME_FCGR3A_MEDIATED_IL10_SYNTHESIS	5/463	95/11290	0.0526316	1.28339	0.57359	0.350257	0.745393	0.61944	ADCY9/LYN/PRKAR1A/PRKAR2A/ITPR3	5
Unflavored-Air	REACTOME_FC_EPSILON_RECEPTOR_FCERI_SIGNALING	REACTOME_FC_EPSILON_RECEPTOR_FCERI_SIGNALING	9/463	186/11290	0.0483871	1.17989	0.511558	0.354053	0.745393	0.61944	PDPK1/MAP3K7/LYN/PAK1/PAK2/MAP3K1/NFATC2/ITPR3/PSMD1	9
Unflavored-Air	REACTOME_MITOCHONDRIAL_BIOGENESIS	REACTOME_MITOCHONDRIAL_BIOGENESIS	5/463	96/11290	0.0520833	1.27002	0.549425	0.358465	0.745393	0.61944	GABPA/NCOA2/MED1/HELZ2/ACSS2	5
Unflavored-Air	REACTOME_TCF_DEPENDENT_SIGNALING_IN_RESPONSE_TO_WNT	REACTOME_TCF_DEPENDENT_SIGNALING_IN_RESPONSE_TO_WNT	11/463	233/11290	0.0472103	1.1512	0.482244	0.359676	0.745393	0.61944	BCL9/FZD6/APC/AKT1/USP8/PPP2R5D/BCL9L/PSMD1/CHD8/CBY1/TRRAP	11
Unflavored-Air	REACTOME_TRANSPORT_TO_THE_GOLGI_AND_SUBSEQUENT_MODIFICATION	REACTOME_TRANSPORT_TO_THE_GOLGI_AND_SUBSEQUENT_MODIFICATION	9/463	187/11290	0.0481283	1.17358	0.494962	0.359896	0.745393	0.61944	DYNC1LI2/SEC22B/TUBB4B/SPTBN1/ANK3/DYNC1H1/GBF1/MIA2/DYNC1LI1	9
Unflavored-Air	REACTOME_AQUAPORIN_MEDIATED_TRANSPORT	REACTOME_AQUAPORIN_MEDIATED_TRANSPORT	3/463	52/11290	0.0576923	1.4068	0.607991	0.359915	0.745393	0.61944	ADCY9/PRKAR1A/PRKAR2A	3
Unflavored-Air	REACTOME_CELLULAR_RESPONSE_TO_CHEMICAL_STRESS	REACTOME_CELLULAR_RESPONSE_TO_CHEMICAL_STRESS	10/463	210/11290	0.047619	1.16116	0.487498	0.359987	0.745393	0.61944	NQO1/AKT1/ABCC1/TALDO1/NCOA2/MED1/UFD1/PSMD1/HELZ2/NCOR2	10
Unflavored-Air	REACTOME_REGULATION_OF_ENDOGENOUS_RETROELEMENTS	REACTOME_REGULATION_OF_ENDOGENOUS_RETROELEMENTS	7/463	142/11290	0.0492958	1.20205	0.501037	0.364503	0.745393	0.61944	ARID1A/CHD3/GATAD2A/ZNF610/PPHLN1/ARID1B/RBM7	7
Unflavored-Air	REACTOME_DISASSEMBLY_OF_THE_DESTRUCTION_COMPLEX_AND_RECRUITMENT_OF_AXIN_TO_THE_MEMBRANE	REACTOME_DISASSEMBLY_OF_THE_DESTRUCTION_COMPLEX_AND_RECRUITMENT_OF_AXIN_TO_THE_MEMBRANE	2/463	31/11290	0.0645161	1.57319	0.660836	0.365095	0.745393	0.61944	APC/PPP2R5D	2
Unflavored-Air	REACTOME_HSF1_ACTIVATION	REACTOME_HSF1_ACTIVATION	2/463	31/11290	0.0645161	1.57319	0.660836	0.365095	0.745393	0.61944	HSPB1/HSP90AA1	2
Unflavored-Air	REACTOME_INTERACTION_BETWEEN_L1_AND_ANKYRINS	REACTOME_INTERACTION_BETWEEN_L1_AND_ANKYRINS	2/463	31/11290	0.0645161	1.57319	0.660836	0.365095	0.745393	0.61944	SPTBN1/ANK3	2
Unflavored-Air	REACTOME_MAPK_TARGETS_NUCLEAR_EVENTS_MEDIATED_BY_MAP_KINASES	REACTOME_MAPK_TARGETS_NUCLEAR_EVENTS_MEDIATED_BY_MAP_KINASES	2/463	31/11290	0.0645161	1.57319	0.660836	0.365095	0.745393	0.61944	MEF2A/PPP2R5D	2
Unflavored-Air	REACTOME_ALPHA_PROTEIN_KINASE_1_SIGNALING_PATHWAY	REACTOME_ALPHA_PROTEIN_KINASE_1_SIGNALING_PATHWAY	1/463	11/11290	0.0909091	2.21677	0.834897	0.369238	0.745393	0.61944	MAP3K7	1
Unflavored-Air	REACTOME_BIOTIN_TRANSPORT_AND_METABOLISM	REACTOME_BIOTIN_TRANSPORT_AND_METABOLISM	1/463	11/11290	0.0909091	2.21677	0.834897	0.369238	0.745393	0.61944	ACACA	1
Unflavored-Air	REACTOME_INTERLEUKIN_27_SIGNALING	REACTOME_INTERLEUKIN_27_SIGNALING	1/463	11/11290	0.0909091	2.21677	0.834897	0.369238	0.745393	0.61944	CANX	1
Unflavored-Air	REACTOME_MATURATION_OF_SARS_COV_1_NUCLEOPROTEIN	REACTOME_MATURATION_OF_SARS_COV_1_NUCLEOPROTEIN	1/463	11/11290	0.0909091	2.21677	0.834897	0.369238	0.745393	0.61944	GSK3A	1
Unflavored-Air	REACTOME_PURINE_RIBONUCLEOSIDE_MONOPHOSPHATE_BIOSYNTHESIS	REACTOME_PURINE_RIBONUCLEOSIDE_MONOPHOSPHATE_BIOSYNTHESIS	1/463	11/11290	0.0909091	2.21677	0.834897	0.369238	0.745393	0.61944	GART	1
Unflavored-Air	REACTOME_RECEPTOR_MEDIATED_MITOPHAGY	REACTOME_RECEPTOR_MEDIATED_MITOPHAGY	1/463	11/11290	0.0909091	2.21677	0.834897	0.369238	0.745393	0.61944	ULK1	1
Unflavored-Air	REACTOME_REGULATION_OF_CDH11_FUNCTION	REACTOME_REGULATION_OF_CDH11_FUNCTION	1/463	11/11290	0.0909091	2.21677	0.834897	0.369238	0.745393	0.61944	CTNND1	1
Unflavored-Air	REACTOME_REGULATION_OF_TBK1_IKK_MEDIATED_ACTIVATION_OF_IRF3_IRF7_UPON_TLR3_LIGATION	REACTOME_REGULATION_OF_TBK1_IKK_MEDIATED_ACTIVATION_OF_IRF3_IRF7_UPON_TLR3_LIGATION	1/463	11/11290	0.0909091	2.21677	0.834897	0.369238	0.745393	0.61944	OPTN	1
Unflavored-Air	REACTOME_RHO_GTPASES_ACTIVATE_KTN1	REACTOME_RHO_GTPASES_ACTIVATE_KTN1	1/463	11/11290	0.0909091	2.21677	0.834897	0.369238	0.745393	0.61944	KTN1	1
Unflavored-Air	REACTOME_SIGNALING_BY_LEPTIN	REACTOME_SIGNALING_BY_LEPTIN	1/463	11/11290	0.0909091	2.21677	0.834897	0.369238	0.745393	0.61944	IRS2	1
Unflavored-Air	REACTOME_SYNTHESIS_OF_PIPS_AT_THE_LATE_ENDOSOME_MEMBRANE	REACTOME_SYNTHESIS_OF_PIPS_AT_THE_LATE_ENDOSOME_MEMBRANE	1/463	11/11290	0.0909091	2.21677	0.834897	0.369238	0.745393	0.61944	PIKFYVE	1
Unflavored-Air	REACTOME_TICAM1_TRAF6_DEPENDENT_INDUCTION_OF_TAK1_COMPLEX	REACTOME_TICAM1_TRAF6_DEPENDENT_INDUCTION_OF_TAK1_COMPLEX	1/463	11/11290	0.0909091	2.21677	0.834897	0.369238	0.745393	0.61944	MAP3K7	1
Unflavored-Air	REACTOME_EUKARYOTIC_TRANSLATION_INITIATION	REACTOME_EUKARYOTIC_TRANSLATION_INITIATION	6/463	120/11290	0.05	1.21922	0.499244	0.369775	0.745393	0.61944	EIF2S2/RPS3/EIF4B/RPL26/RPL24/EIF4G1	6
Unflavored-Air	REACTOME_RESPIRATORY_SYNCYTIAL_VIRUS_INFECTION_PATHWAY	REACTOME_RESPIRATORY_SYNCYTIAL_VIRUS_INFECTION_PATHWAY	6/463	120/11290	0.05	1.21922	0.499244	0.369775	0.745393	0.61944	MED24/HSP90AA1/NCL/MAP1B/MED1/MAVS	6
Unflavored-Air	REACTOME_SIGNALING_BY_EGFR	REACTOME_SIGNALING_BY_EGFR	3/463	53/11290	0.0566038	1.38025	0.573784	0.371212	0.746605	0.620447	PXN/LRIG1/SH3GL3	3
Unflavored-Air	REACTOME_L1CAM_INTERACTIONS	REACTOME_L1CAM_INTERACTIONS	6/463	121/11290	0.0495868	1.20915	0.478299	0.377159	0.755571	0.627898	SHTN1/TUBB4B/CLTC/SPTBN1/ANK3/PAK1	6
Unflavored-Air	REACTOME_PERK_REGULATES_GENE_EXPRESSION	REACTOME_PERK_REGULATES_GENE_EXPRESSION	2/463	32/11290	0.0625	1.52403	0.613851	0.379963	0.755571	0.627898	EIF2S2/KHSRP	2
Unflavored-Air	REACTOME_PHASE_0_RAPID_DEPOLARISATION	REACTOME_PHASE_0_RAPID_DEPOLARISATION	2/463	32/11290	0.0625	1.52403	0.613851	0.379963	0.755571	0.627898	CAMK2D/CAMK2A	2
Unflavored-Air	REACTOME_SEALING_OF_THE_NUCLEAR_ENVELOPE_NE_BY_ESCRT_III	REACTOME_SEALING_OF_THE_NUCLEAR_ENVELOPE_NE_BY_ESCRT_III	2/463	32/11290	0.0625	1.52403	0.613851	0.379963	0.755571	0.627898	TUBB4B/SPAST	2
Unflavored-Air	REACTOME_INTRAFLAGELLAR_TRANSPORT	REACTOME_INTRAFLAGELLAR_TRANSPORT	3/463	54/11290	0.0555556	1.35469	0.540264	0.382472	0.755571	0.627898	KIF3B/TUBB4B/IFT52	3
Unflavored-Air	REACTOME_SIGNALING_BY_PTK6	REACTOME_SIGNALING_BY_PTK6	3/463	54/11290	0.0555556	1.35469	0.540264	0.382472	0.755571	0.627898	AKT1/PXN/ARHGAP35	3
Unflavored-Air	REACTOME_SENSORY_PROCESSING_OF_SOUND	REACTOME_SENSORY_PROCESSING_OF_SOUND	4/463	77/11290	0.0519481	1.26672	0.485637	0.388867	0.755571	0.627898	SPTBN1/EPS8/EPS8L2/PCLO	4
Unflavored-Air	REACTOME_CLEC7A_DECTIN_1_SIGNALING	REACTOME_CLEC7A_DECTIN_1_SIGNALING	5/463	100/11290	0.05	1.21922	0.455338	0.391323	0.755571	0.627898	PDPK1/MAP3K7/NFATC2/ITPR3/PSMD1	5
Unflavored-Air	REACTOME_AMINO_ACIDS_REGULATE_MTORC1	REACTOME_AMINO_ACIDS_REGULATE_MTORC1	3/463	55/11290	0.0545455	1.33006	0.507403	0.393686	0.755571	0.627898	LAMTOR1/RPTOR/RRAGC	3
Unflavored-Air	REACTOME_AUF1_HNRNP_D0_BINDS_AND_DESTABILIZES_MRNA	REACTOME_AUF1_HNRNP_D0_BINDS_AND_DESTABILIZES_MRNA	3/463	55/11290	0.0545455	1.33006	0.507403	0.393686	0.755571	0.627898	HSPB1/EIF4G1/PSMD1	3
Unflavored-Air	REACTOME_INTRINSIC_PATHWAY_FOR_APOPTOSIS	REACTOME_INTRINSIC_PATHWAY_FOR_APOPTOSIS	3/463	55/11290	0.0545455	1.33006	0.507403	0.393686	0.755571	0.627898	AKT1/TP53BP2/TP63	3
Unflavored-Air	REACTOME_SENSORY_PROCESSING_OF_SOUND_BY_OUTER_HAIR_CELLS_OF_THE_COCHLEA	REACTOME_SENSORY_PROCESSING_OF_SOUND_BY_OUTER_HAIR_CELLS_OF_THE_COCHLEA	3/463	55/11290	0.0545455	1.33006	0.507403	0.393686	0.755571	0.627898	SPTBN1/EPS8/EPS8L2	3
Unflavored-Air	REACTOME_CARGO_CONCENTRATION_IN_THE_ER	REACTOME_CARGO_CONCENTRATION_IN_THE_ER	2/463	33/11290	0.0606061	1.47785	0.568456	0.394683	0.755571	0.627898	SEC22B/MIA2	2
Unflavored-Air	REACTOME_TNFR1_INDUCED_NF_KAPPA_B_SIGNALING_PATHWAY	REACTOME_TNFR1_INDUCED_NF_KAPPA_B_SIGNALING_PATHWAY	2/463	33/11290	0.0606061	1.47785	0.568456	0.394683	0.755571	0.627898	MAP3K7/OPTN	2
Unflavored-Air	REACTOME_CASPASE_MEDIATED_CLEAVAGE_OF_CYTOSKELETAL_PROTEINS	REACTOME_CASPASE_MEDIATED_CLEAVAGE_OF_CYTOSKELETAL_PROTEINS	1/463	12/11290	0.0833333	2.03204	0.739664	0.39513	0.755571	0.627898	PLEC	1
Unflavored-Air	REACTOME_ETHANOL_OXIDATION	REACTOME_ETHANOL_OXIDATION	1/463	12/11290	0.0833333	2.03204	0.739664	0.39513	0.755571	0.627898	ACSS2	1
Unflavored-Air	REACTOME_GAP_JUNCTION_DEGRADATION	REACTOME_GAP_JUNCTION_DEGRADATION	1/463	12/11290	0.0833333	2.03204	0.739664	0.39513	0.755571	0.627898	CLTC	1
Unflavored-Air	REACTOME_GP1B_IX_V_ACTIVATION_SIGNALLING	REACTOME_GP1B_IX_V_ACTIVATION_SIGNALLING	1/463	12/11290	0.0833333	2.03204	0.739664	0.39513	0.755571	0.627898	RAF1	1
Unflavored-Air	REACTOME_HYALURONAN_UPTAKE_AND_DEGRADATION	REACTOME_HYALURONAN_UPTAKE_AND_DEGRADATION	1/463	12/11290	0.0833333	2.03204	0.739664	0.39513	0.755571	0.627898	SLC9A1	1
Unflavored-Air	REACTOME_INTERLEUKIN_35_SIGNALLING	REACTOME_INTERLEUKIN_35_SIGNALLING	1/463	12/11290	0.0833333	2.03204	0.739664	0.39513	0.755571	0.627898	CANX	1
Unflavored-Air	REACTOME_NOTCH2_INTRACELLULAR_DOMAIN_REGULATES_TRANSCRIPTION	REACTOME_NOTCH2_INTRACELLULAR_DOMAIN_REGULATES_TRANSCRIPTION	1/463	12/11290	0.0833333	2.03204	0.739664	0.39513	0.755571	0.627898	NOTCH2	1
Unflavored-Air	REACTOME_PECAM1_INTERACTIONS	REACTOME_PECAM1_INTERACTIONS	1/463	12/11290	0.0833333	2.03204	0.739664	0.39513	0.755571	0.627898	LYN	1
Unflavored-Air	REACTOME_TP53_REGULATES_TRANSCRIPTION_OF_CASPASE_ACTIVATORS_AND_CASPASES	REACTOME_TP53_REGULATES_TRANSCRIPTION_OF_CASPASE_ACTIVATORS_AND_CASPASES	1/463	12/11290	0.0833333	2.03204	0.739664	0.39513	0.755571	0.627898	TP63	1
Unflavored-Air	REACTOME_RMTS_METHYLATE_HISTONE_ARGININES	REACTOME_RMTS_METHYLATE_HISTONE_ARGININES	4/463	78/11290	0.0512821	1.25048	0.45904	0.398234	0.759877	0.631477	ARID1A/PBRM1/ARID1B/WDR77	4
Unflavored-Air	REACTOME_TCR_SIGNALING	REACTOME_TCR_SIGNALING	6/463	124/11290	0.0483871	1.17989	0.416524	0.39932	0.760326	0.63185	PDPK1/MAP3K7/PAK1/PAK2/ENAH/PSMD1	6
Unflavored-Air	REACTOME_METABOLISM_OF_CARBOHYDRATES	REACTOME_METABOLISM_OF_CARBOHYDRATES	13/463	288/11290	0.0451389	1.10069	0.35793	0.401579	0.763	0.634072	POM121C/PFKFB2/ALDOA/SLC9A1/NUP214/TALDO1/RANBP2/NUP98/NUP107/PPP2R5D/NUP188/NUP88/NUP50	13
Unflavored-Air	REACTOME_NEUTROPHIL_DEGRANULATION	REACTOME_NEUTROPHIL_DEGRANULATION	21/463	478/11290	0.0439331	1.07128	0.329316	0.404021	0.766009	0.636573	STK10/PIGR/FTH1/ALDOA/HSP90AA1/IGF2R/DSP/SERPINB3/ALDH3B1/ACLY/TUBB4B/CAP1/CKAP4/CDK13/DYNC1H1/LAMTOR1/HUWE1/STK11IP/TMBIM1/PSMD1/DYNC1LI1	21
Unflavored-Air	REACTOME_KEAP1_NFE2L2_PATHWAY	REACTOME_KEAP1_NFE2L2_PATHWAY	6/463	125/11290	0.048	1.17045	0.396274	0.406701	0.769458	0.639439	NQO1/AKT1/ABCC1/TALDO1/UFD1/PSMD1	6
Unflavored-Air	REACTOME_TELOMERE_C_STRAND_LAGGING_STRAND_SYNTHESIS	REACTOME_TELOMERE_C_STRAND_LAGGING_STRAND_SYNTHESIS	2/463	34/11290	0.0588235	1.43438	0.524543	0.40924	0.770708	0.640477	ACD/TERF2IP	2
Unflavored-Air	REACTOME_TRANSCRIPTIONAL_REGULATION_BY_E2F6	REACTOME_TRANSCRIPTIONAL_REGULATION_BY_E2F6	2/463	34/11290	0.0588235	1.43438	0.524543	0.40924	0.770708	0.640477	EZH2/RBBP8	2
Unflavored-Air	REACTOME_LEISHMANIA_INFECTION	REACTOME_LEISHMANIA_INFECTION	10/463	219/11290	0.0456621	1.11345	0.350573	0.409951	0.770708	0.640477	WIPF3/ADCY9/LYN/PRKAR1A/PRKAR2A/MYO9B/ITPR3/ABI1/ABI2/BAIAP2	10
Unflavored-Air	REACTOME_ESTROGEN_DEPENDENT_GENE_EXPRESSION	REACTOME_ESTROGEN_DEPENDENT_GENE_EXPRESSION	7/463	149/11290	0.0469799	1.14558	0.369906	0.411858	0.772666	0.642105	HSP90AA1/POLR2A/KANK1/NCOA2/MED1/SMC3/NCOA3	7
Unflavored-Air	REACTOME_INTERLEUKIN_12_FAMILY_SIGNALING	REACTOME_INTERLEUKIN_12_FAMILY_SIGNALING	3/463	57/11290	0.0526316	1.28339	0.443549	0.415947	0.77325	0.64259	CANX/TALDO1/PAK2	3
Unflavored-Air	REACTOME_TRANSLATION_OF_SARS_COV_2_STRUCTURAL_PROTEINS	REACTOME_TRANSLATION_OF_SARS_COV_2_STRUCTURAL_PROTEINS	3/463	57/11290	0.0526316	1.28339	0.443549	0.415947	0.77325	0.64259	CANX/GSK3A/ZDHHC5	3
Unflavored-Air	REACTOME_ERKS_ARE_INACTIVATED	REACTOME_ERKS_ARE_INACTIVATED	1/463	13/11290	0.0769231	1.87573	0.653293	0.419962	0.77325	0.64259	PPP2R5D	1
Unflavored-Air	REACTOME_INDUCTION_OF_CELL_CELL_FUSION	REACTOME_INDUCTION_OF_CELL_CELL_FUSION	1/463	13/11290	0.0769231	1.87573	0.653293	0.419962	0.77325	0.64259	ANO1	1
Unflavored-Air	REACTOME_IRF3_MEDIATED_INDUCTION_OF_TYPE_I_IFN	REACTOME_IRF3_MEDIATED_INDUCTION_OF_TYPE_I_IFN	1/463	13/11290	0.0769231	1.87573	0.653293	0.419962	0.77325	0.64259	IFI16	1
Unflavored-Air	REACTOME_LOSS_OF_FUNCTION_OF_MECP2_IN_RETT_SYNDROME	REACTOME_LOSS_OF_FUNCTION_OF_MECP2_IN_RETT_SYNDROME	1/463	13/11290	0.0769231	1.87573	0.653293	0.419962	0.77325	0.64259	NCOR2	1
Unflavored-Air	REACTOME_NF_KB_ACTIVATION_THROUGH_FADD_RIP_1_PATHWAY_MEDIATED_BY_CASPASE_8_AND_10	REACTOME_NF_KB_ACTIVATION_THROUGH_FADD_RIP_1_PATHWAY_MEDIATED_BY_CASPASE_8_AND_10	1/463	13/11290	0.0769231	1.87573	0.653293	0.419962	0.77325	0.64259	MAVS	1
Unflavored-Air	REACTOME_TICAM1_DEPENDENT_ACTIVATION_OF_IRF3_IRF7	REACTOME_TICAM1_DEPENDENT_ACTIVATION_OF_IRF3_IRF7	1/463	13/11290	0.0769231	1.87573	0.653293	0.419962	0.77325	0.64259	OPTN	1
Unflavored-Air	REACTOME_WNT5A_DEPENDENT_INTERNALIZATION_OF_FZD2_FZD5_AND_ROR2	REACTOME_WNT5A_DEPENDENT_INTERNALIZATION_OF_FZD2_FZD5_AND_ROR2	1/463	13/11290	0.0769231	1.87573	0.653293	0.419962	0.77325	0.64259	CLTC	1
Unflavored-Air	REACTOME_GPVI_MEDIATED_ACTIVATION_CASCADE	REACTOME_GPVI_MEDIATED_ACTIVATION_CASCADE	2/463	35/11290	0.0571429	1.3934	0.482011	0.423625	0.775198	0.644209	PDPK1/LYN	2
Unflavored-Air	REACTOME_NEGATIVE_REGULATORS_OF_DDX58_IFIH1_SIGNALING	REACTOME_NEGATIVE_REGULATORS_OF_DDX58_IFIH1_SIGNALING	2/463	35/11290	0.0571429	1.3934	0.482011	0.423625	0.775198	0.644209	PCBP2/MAVS	2
Unflavored-Air	REACTOME_NUCLEOTIDE_CATABOLISM	REACTOME_NUCLEOTIDE_CATABOLISM	2/463	35/11290	0.0571429	1.3934	0.482011	0.423625	0.775198	0.644209	DNPH1/SAMHD1	2
Unflavored-Air	REACTOME_ADHERENS_JUNCTIONS_INTERACTIONS	REACTOME_ADHERENS_JUNCTIONS_INTERACTIONS	3/463	58/11290	0.0517241	1.26126	0.412506	0.42698	0.77974	0.647983	CTNND1/CDH1/AFDN	3
Unflavored-Air	REACTOME_DDX58_IFIH1_MEDIATED_INDUCTION_OF_INTERFERON_ALPHA_BETA	REACTOME_DDX58_IFIH1_MEDIATED_INDUCTION_OF_INTERFERON_ALPHA_BETA	4/463	82/11290	0.0487805	1.18949	0.356109	0.435411	0.785436	0.652717	HSP90AA1/MAP3K1/PCBP2/MAVS	4
Unflavored-Air	REACTOME_E3_UBIQUITIN_LIGASES_UBIQUITINATE_TARGET_PROTEINS	REACTOME_E3_UBIQUITIN_LIGASES_UBIQUITINATE_TARGET_PROTEINS	3/463	59/11290	0.0508475	1.23989	0.382022	0.437938	0.785436	0.652717	RNF20/CTR9/WAC	3
Unflavored-Air	REACTOME_SIGNALING_BY_NUCLEAR_RECEPTORS	REACTOME_SIGNALING_BY_NUCLEAR_RECEPTORS	13/463	296/11290	0.0439189	1.07094	0.25575	0.44038	0.785436	0.652717	PDPK1/FOXO3/HSPB1/HSP90AA1/PDHA1/POLR2A/AKT1/KANK1/NCOA2/MED1/SMC3/NCOR2/NCOA3	13
Unflavored-Air	REACTOME_CARDIAC_CONDUCTION	REACTOME_CARDIAC_CONDUCTION	6/463	130/11290	0.0461538	1.12544	0.297458	0.443451	0.785436	0.652717	ATP1A1/CAMK2D/STIM1/ITPR3/FXYD3/CAMK2A	6
Unflavored-Air	REACTOME_ADENYLATE_CYCLASE_INHIBITORY_PATHWAY	REACTOME_ADENYLATE_CYCLASE_INHIBITORY_PATHWAY	1/463	14/11290	0.0714286	1.74175	0.574257	0.443777	0.785436	0.652717	ADCY9	1
Unflavored-Air	REACTOME_CARNITINE_METABOLISM	REACTOME_CARNITINE_METABOLISM	1/463	14/11290	0.0714286	1.74175	0.574257	0.443777	0.785436	0.652717	ACACA	1
Unflavored-Air	REACTOME_EARLY_PHASE_OF_HIV_LIFE_CYCLE	REACTOME_EARLY_PHASE_OF_HIV_LIFE_CYCLE	1/463	14/11290	0.0714286	1.74175	0.574257	0.443777	0.785436	0.652717	HMGA1	1
Unflavored-Air	REACTOME_LYSOSPHINGOLIPID_AND_LPA_RECEPTORS	REACTOME_LYSOSPHINGOLIPID_AND_LPA_RECEPTORS	1/463	14/11290	0.0714286	1.74175	0.574257	0.443777	0.785436	0.652717	S1PR5	1
Unflavored-Air	REACTOME_NUCLEOTIDE_BIOSYNTHESIS	REACTOME_NUCLEOTIDE_BIOSYNTHESIS	1/463	14/11290	0.0714286	1.74175	0.574257	0.443777	0.785436	0.652717	GART	1
Unflavored-Air	REACTOME_PROLONGED_ERK_ACTIVATION_EVENTS	REACTOME_PROLONGED_ERK_ACTIVATION_EVENTS	1/463	14/11290	0.0714286	1.74175	0.574257	0.443777	0.785436	0.652717	KIDINS220	1
Unflavored-Air	REACTOME_REGULATION_OF_TBK1_IKK_IKBKE_MEDIATED_ACTIVATION_OF_IRF3_IRF7	REACTOME_REGULATION_OF_TBK1_IKK_IKBKE_MEDIATED_ACTIVATION_OF_IRF3_IRF7	1/463	14/11290	0.0714286	1.74175	0.574257	0.443777	0.785436	0.652717	OPTN	1
Unflavored-Air	REACTOME_RETROGRADE_NEUROTROPHIN_SIGNALLING	REACTOME_RETROGRADE_NEUROTROPHIN_SIGNALLING	1/463	14/11290	0.0714286	1.74175	0.574257	0.443777	0.785436	0.652717	CLTC	1
Unflavored-Air	REACTOME_SYNTHESIS_OF_BILE_ACIDS_AND_BILE_SALTS_VIA_27_HYDROXYCHOLESTEROL	REACTOME_SYNTHESIS_OF_BILE_ACIDS_AND_BILE_SALTS_VIA_27_HYDROXYCHOLESTEROL	1/463	14/11290	0.0714286	1.74175	0.574257	0.443777	0.785436	0.652717	NCOA2	1
Unflavored-Air	REACTOME_SYNTHESIS_OF_IP2_IP_AND_INS_IN_THE_CYTOSOL	REACTOME_SYNTHESIS_OF_IP2_IP_AND_INS_IN_THE_CYTOSOL	1/463	14/11290	0.0714286	1.74175	0.574257	0.443777	0.785436	0.652717	INPP4B	1
Unflavored-Air	REACTOME_TRYPTOPHAN_CATABOLISM	REACTOME_TRYPTOPHAN_CATABOLISM	1/463	14/11290	0.0714286	1.74175	0.574257	0.443777	0.785436	0.652717	SLC7A5	1
Unflavored-Air	REACTOME_SLC_MEDIATED_TRANSMEMBRANE_TRANSPORT	REACTOME_SLC_MEDIATED_TRANSMEMBRANE_TRANSPORT	11/463	249/11290	0.0441767	1.07722	0.25481	0.444172	0.785436	0.652717	SLC34A2/SLC4A2/SLC9A1/SLC7A2/SLC16A1/SLC7A5/SLC20A2/SLC1A5/SLC26A6/SLC12A6/SLC4A7	11
Unflavored-Air	REACTOME_METABOLISM_OF_STEROIDS	REACTOME_METABOLISM_OF_STEROIDS	7/463	154/11290	0.0454545	1.10838	0.280043	0.445585	0.786378	0.653499	SCAP/ACACA/NCOA2/MED1/HELZ2/OSBPL6/OSBPL3	7
Unflavored-Air	REACTOME_FATTY_ACYL_COA_BIOSYNTHESIS	REACTOME_FATTY_ACYL_COA_BIOSYNTHESIS	2/463	37/11290	0.0540541	1.31808	0.400742	0.451834	0.789604	0.656181	ACLY/ACACA	2
Unflavored-Air	REACTOME_HDR_THROUGH_SINGLE_STRAND_ANNEALING_SSA	REACTOME_HDR_THROUGH_SINGLE_STRAND_ANNEALING_SSA	2/463	37/11290	0.0540541	1.31808	0.400742	0.451834	0.789604	0.656181	NBN/RBBP8	2
Unflavored-Air	REACTOME_MATURATION_OF_SPIKE_PROTEIN	REACTOME_MATURATION_OF_SPIKE_PROTEIN	2/463	37/11290	0.0540541	1.31808	0.400742	0.451834	0.789604	0.656181	CANX/ZDHHC5	2
Unflavored-Air	REACTOME_PLASMA_LIPOPROTEIN_CLEARANCE	REACTOME_PLASMA_LIPOPROTEIN_CLEARANCE	2/463	37/11290	0.0540541	1.31808	0.400742	0.451834	0.789604	0.656181	CLTC/LSR	2
Unflavored-Air	REACTOME_RESOLUTION_OF_D_LOOP_STRUCTURES	REACTOME_RESOLUTION_OF_D_LOOP_STRUCTURES	2/463	37/11290	0.0540541	1.31808	0.400742	0.451834	0.789604	0.656181	NBN/RBBP8	2
Unflavored-Air	REACTOME_DEUBIQUITINATION	REACTOME_DEUBIQUITINATION	13/463	299/11290	0.0434783	1.06019	0.218138	0.454918	0.790679	0.657074	MAP3K7/VDAC1/APC/USP8/VDAC2/FOXK1/MAVS/WDR20/UFD1/VCPIP1/PSMD1/USP24/TRRAP	13
Unflavored-Air	REACTOME_RESPONSE_TO_ELEVATED_PLATELET_CYTOSOLIC_CA2	REACTOME_RESPONSE_TO_ELEVATED_PLATELET_CYTOSOLIC_CA2	6/463	132/11290	0.0454545	1.10838	0.259014	0.458034	0.790679	0.657074	PCDH7/ALDOA/PRKCA/CAP1/STX4/TEX264	6
Unflavored-Air	REACTOME_NUCLEAR_EVENTS_KINASE_AND_TRANSCRIPTION_FACTOR_ACTIVATION	REACTOME_NUCLEAR_EVENTS_KINASE_AND_TRANSCRIPTION_FACTOR_ACTIVATION	3/463	61/11290	0.0491803	1.19924	0.322645	0.45961	0.790679	0.657074	MEF2A/PPP2R5D/SH3GL3	3
Unflavored-Air	REACTOME_MYD88_INDEPENDENT_TLR4_CASCADE	REACTOME_MYD88_INDEPENDENT_TLR4_CASCADE	5/463	109/11290	0.0458716	1.11855	0.257187	0.464477	0.790679	0.657074	MAP3K7/MEF2A/PPP2R5D/OPTN/RIPK3	5
Unflavored-Air	REACTOME_GENE_AND_PROTEIN_EXPRESSION_BY_JAK_STAT_SIGNALING_AFTER_INTERLEUKIN_12_STIMULATION	REACTOME_GENE_AND_PROTEIN_EXPRESSION_BY_JAK_STAT_SIGNALING_AFTER_INTERLEUKIN_12_STIMULATION	2/463	38/11290	0.0526316	1.28339	0.36185	0.465642	0.790679	0.657074	TALDO1/PAK2	2
Unflavored-Air	REACTOME_CELLULAR_RESPONSE_TO_STARVATION	REACTOME_CELLULAR_RESPONSE_TO_STARVATION	7/463	157/11290	0.044586	1.0872	0.227535	0.465668	0.790679	0.657074	EIF2S2/RPS3/RPL26/RPL24/LAMTOR1/RPTOR/RRAGC	7
Unflavored-Air	REACTOME_ACTIVATION_OF_BAD_AND_TRANSLOCATION_TO_MITOCHONDRIA	REACTOME_ACTIVATION_OF_BAD_AND_TRANSLOCATION_TO_MITOCHONDRIA	1/463	15/11290	0.0666667	1.62563	0.501382	0.466616	0.790679	0.657074	AKT1	1
Unflavored-Air	REACTOME_CONSTITUTIVE_SIGNALING_BY_EGFRVIII	REACTOME_CONSTITUTIVE_SIGNALING_BY_EGFRVIII	1/463	15/11290	0.0666667	1.62563	0.501382	0.466616	0.790679	0.657074	HSP90AA1	1
Unflavored-Air	REACTOME_HEME_DEGRADATION	REACTOME_HEME_DEGRADATION	1/463	15/11290	0.0666667	1.62563	0.501382	0.466616	0.790679	0.657074	ABCC1	1
Unflavored-Air	REACTOME_INLB_MEDIATED_ENTRY_OF_LISTERIA_MONOCYTOGENES_INTO_HOST_CELL	REACTOME_INLB_MEDIATED_ENTRY_OF_LISTERIA_MONOCYTOGENES_INTO_HOST_CELL	1/463	15/11290	0.0666667	1.62563	0.501382	0.466616	0.790679	0.657074	SH3GL3	1
Unflavored-Air	REACTOME_MATURATION_OF_SARS_COV_2_NUCLEOPROTEIN	REACTOME_MATURATION_OF_SARS_COV_2_NUCLEOPROTEIN	1/463	15/11290	0.0666667	1.62563	0.501382	0.466616	0.790679	0.657074	GSK3A	1
Unflavored-Air	REACTOME_NEGATIVE_REGULATION_OF_FLT3	REACTOME_NEGATIVE_REGULATION_OF_FLT3	1/463	15/11290	0.0666667	1.62563	0.501382	0.466616	0.790679	0.657074	ABL2	1
Unflavored-Air	REACTOME_PENTOSE_PHOSPHATE_PATHWAY	REACTOME_PENTOSE_PHOSPHATE_PATHWAY	1/463	15/11290	0.0666667	1.62563	0.501382	0.466616	0.790679	0.657074	TALDO1	1
Unflavored-Air	REACTOME_REGULATION_OF_PYRUVATE_DEHYDROGENASE_PDH_COMPLEX	REACTOME_REGULATION_OF_PYRUVATE_DEHYDROGENASE_PDH_COMPLEX	1/463	15/11290	0.0666667	1.62563	0.501382	0.466616	0.790679	0.657074	PDHA1	1
Unflavored-Air	REACTOME_RESPONSE_OF_EIF2AK1_HRI_TO_HEME_DEFICIENCY	REACTOME_RESPONSE_OF_EIF2AK1_HRI_TO_HEME_DEFICIENCY	1/463	15/11290	0.0666667	1.62563	0.501382	0.466616	0.790679	0.657074	EIF2S2	1
Unflavored-Air	REACTOME_TRAF3_DEPENDENT_IRF_ACTIVATION_PATHWAY	REACTOME_TRAF3_DEPENDENT_IRF_ACTIVATION_PATHWAY	1/463	15/11290	0.0666667	1.62563	0.501382	0.466616	0.790679	0.657074	MAVS	1
Unflavored-Air	REACTOME_REPRODUCTION	REACTOME_REPRODUCTION	7/463	158/11290	0.0443038	1.08032	0.210257	0.472327	0.798841	0.663857	NBN/LMNA/SYNE1/ACD/RBBP8/TERF2IP/SMC3	7
Unflavored-Air	REACTOME_ION_CHANNEL_TRANSPORT	REACTOME_ION_CHANNEL_TRANSPORT	8/463	183/11290	0.0437158	1.06599	0.186101	0.478171	0.805209	0.669149	RAF1/ATP1A1/CAMK2D/FXYD3/ANO1/TRPM7/CAMK2A/RIPK3	8
Unflavored-Air	REACTOME_ASSOCIATION_OF_TRIC_CCT_WITH_TARGET_PROTEINS_DURING_BIOSYNTHESIS	REACTOME_ASSOCIATION_OF_TRIC_CCT_WITH_TARGET_PROTEINS_DURING_BIOSYNTHESIS	2/463	39/11290	0.0512821	1.25048	0.324028	0.479242	0.805209	0.669149	NOP56/FBXW9	2
Unflavored-Air	REACTOME_PLATELET_AGGREGATION_PLUG_FORMATION	REACTOME_PLATELET_AGGREGATION_PLUG_FORMATION	2/463	39/11290	0.0512821	1.25048	0.324028	0.479242	0.805209	0.669149	PDPK1/AKT1	2
Unflavored-Air	REACTOME_FCERI_MEDIATED_MAPK_ACTIVATION	REACTOME_FCERI_MEDIATED_MAPK_ACTIVATION	4/463	87/11290	0.045977	1.12112	0.234524	0.480915	0.805209	0.669149	LYN/PAK1/PAK2/MAP3K1	4
Unflavored-Air	REACTOME_FOXO_MEDIATED_TRANSCRIPTION_OF_CELL_DEATH_GENES	REACTOME_FOXO_MEDIATED_TRANSCRIPTION_OF_CELL_DEATH_GENES	1/463	16/11290	0.0625	1.52403	0.43375	0.488519	0.805209	0.669149	FOXO3	1
Unflavored-Air	REACTOME_PLATELET_ADHESION_TO_EXPOSED_COLLAGEN	REACTOME_PLATELET_ADHESION_TO_EXPOSED_COLLAGEN	1/463	16/11290	0.0625	1.52403	0.43375	0.488519	0.805209	0.669149	LYN	1
Unflavored-Air	REACTOME_RAP1_SIGNALLING	REACTOME_RAP1_SIGNALLING	1/463	16/11290	0.0625	1.52403	0.43375	0.488519	0.805209	0.669149	RAF1	1
Unflavored-Air	REACTOME_RESPIRATORY_SYNCYTIAL_VIRUS_RSV_GENOME_REPLICATION_TRANSCRIPTION_AND_TRANSLATION	REACTOME_RESPIRATORY_SYNCYTIAL_VIRUS_RSV_GENOME_REPLICATION_TRANSCRIPTION_AND_TRANSLATION	1/463	16/11290	0.0625	1.52403	0.43375	0.488519	0.805209	0.669149	HSP90AA1	1
Unflavored-Air	REACTOME_SARS_COV_1_TARGETS_HOST_INTRACELLULAR_SIGNALLING_AND_REGULATORY_PATHWAYS	REACTOME_SARS_COV_1_TARGETS_HOST_INTRACELLULAR_SIGNALLING_AND_REGULATORY_PATHWAYS	1/463	16/11290	0.0625	1.52403	0.43375	0.488519	0.805209	0.669149	PDPK1	1
Unflavored-Air	REACTOME_STING_MEDIATED_INDUCTION_OF_HOST_IMMUNE_RESPONSES	REACTOME_STING_MEDIATED_INDUCTION_OF_HOST_IMMUNE_RESPONSES	1/463	16/11290	0.0625	1.52403	0.43375	0.488519	0.805209	0.669149	IFI16	1
Unflavored-Air	REACTOME_TRAF6_MEDIATED_INDUCTION_OF_TAK1_COMPLEX_WITHIN_TLR4_COMPLEX	REACTOME_TRAF6_MEDIATED_INDUCTION_OF_TAK1_COMPLEX_WITHIN_TLR4_COMPLEX	1/463	16/11290	0.0625	1.52403	0.43375	0.488519	0.805209	0.669149	MAP3K7	1
Unflavored-Air	REACTOME_TRANSCRIPTION_OF_E2F_TARGETS_UNDER_NEGATIVE_CONTROL_BY_P107_RBL1_AND_P130_RBL2_IN_COMPLEX_WITH_HDAC1	REACTOME_TRANSCRIPTION_OF_E2F_TARGETS_UNDER_NEGATIVE_CONTROL_BY_P107_RBL1_AND_P130_RBL2_IN_COMPLEX_WITH_HDAC1	1/463	16/11290	0.0625	1.52403	0.43375	0.488519	0.805209	0.669149	RBL2	1
Unflavored-Air	REACTOME_VLDLR_INTERNALISATION_AND_DEGRADATION	REACTOME_VLDLR_INTERNALISATION_AND_DEGRADATION	1/463	16/11290	0.0625	1.52403	0.43375	0.488519	0.805209	0.669149	CLTC	1
Unflavored-Air	REACTOME_APC_C_MEDIATED_DEGRADATION_OF_CELL_CYCLE_PROTEINS	REACTOME_APC_C_MEDIATED_DEGRADATION_OF_CELL_CYCLE_PROTEINS	4/463	88/11290	0.0454545	1.10838	0.211068	0.489849	0.805209	0.669149	PSMD1/ANAPC1/CDC23/CDC14A	4
Unflavored-Air	REACTOME_ASYMMETRIC_LOCALIZATION_OF_PCP_PROTEINS	REACTOME_ASYMMETRIC_LOCALIZATION_OF_PCP_PROTEINS	3/463	64/11290	0.046875	1.14302	0.237269	0.491421	0.805209	0.669149	SCRIB/PSMD1/FZD3	3
Unflavored-Air	REACTOME_CYTOSOLIC_SENSORS_OF_PATHOGEN_ASSOCIATED_DNA	REACTOME_CYTOSOLIC_SENSORS_OF_PATHOGEN_ASSOCIATED_DNA	3/463	64/11290	0.046875	1.14302	0.237269	0.491421	0.805209	0.669149	IFI16/LRRFIP1/RIPK3	3
Unflavored-Air	REACTOME_SYNTHESIS_OF_SUBSTRATES_IN_N_GLYCAN_BIOSYTHESIS	REACTOME_SYNTHESIS_OF_SUBSTRATES_IN_N_GLYCAN_BIOSYTHESIS	3/463	64/11290	0.046875	1.14302	0.237269	0.491421	0.805209	0.669149	PGM3/PMM1/NAGK	3
Unflavored-Air	REACTOME_RET_SIGNALING	REACTOME_RET_SIGNALING	2/463	40/11290	0.05	1.21922	0.287212	0.492628	0.805588	0.669463	PRKCA/IRS2	2
Unflavored-Air	REACTOME_ASPARAGINE_N_LINKED_GLYCOSYLATION	REACTOME_ASPARAGINE_N_LINKED_GLYCOSYLATION	13/463	307/11290	0.0423453	1.03257	0.11963	0.493456	0.805588	0.669463	DYNC1LI2/SEC22B/PGM3/CANX/TUBB4B/SPTBN1/ANK3/DYNC1H1/GBF1/PMM1/MIA2/NAGK/DYNC1LI1	13
Unflavored-Air	REACTOME_PHOSPHOLIPID_METABOLISM	REACTOME_PHOSPHOLIPID_METABOLISM	9/463	211/11290	0.042654	1.04009	0.121575	0.500501	0.81251	0.675216	INPP4B/SBF1/PTPN13/PI4K2A/PITPNM3/MTMR12/PLEKHA5/PLEKHA6/PIKFYVE	9
Unflavored-Air	REACTOME_S_PHASE	REACTOME_S_PHASE	7/463	163/11290	0.0429448	1.04718	0.125479	0.505279	0.81251	0.675216	AKT1/RBL2/PSMD1/ANAPC1/PDS5B/CDC23/SMC3	7
Unflavored-Air	REACTOME_TRANSCRIPTIONAL_REGULATION_BY_VENTX	REACTOME_TRANSCRIPTIONAL_REGULATION_BY_VENTX	2/463	41/11290	0.0487805	1.18949	0.251348	0.505794	0.81251	0.675216	ANAPC1/CDC23	2
Unflavored-Air	REACTOME_PLATELET_ACTIVATION_SIGNALING_AND_AGGREGATION	REACTOME_PLATELET_ACTIVATION_SIGNALING_AND_AGGREGATION	11/463	261/11290	0.0421456	1.0277	0.0936161	0.507052	0.81251	0.675216	PDPK1/PCDH7/RAF1/ALDOA/LYN/PRKCA/AKT1/CAP1/STX4/ITPR3/TEX264	11
Unflavored-Air	REACTOME_ACETYLCHOLINE_NEUROTRANSMITTER_RELEASE_CYCLE	REACTOME_ACETYLCHOLINE_NEUROTRANSMITTER_RELEASE_CYCLE	1/463	17/11290	0.0588235	1.43438	0.370628	0.509524	0.81251	0.675216	PPFIA3	1
Unflavored-Air	REACTOME_BUTYRATE_RESPONSE_FACTOR_1_BRF1_BINDS_AND_DESTABILIZES_MRNA	REACTOME_BUTYRATE_RESPONSE_FACTOR_1_BRF1_BINDS_AND_DESTABILIZES_MRNA	1/463	17/11290	0.0588235	1.43438	0.370628	0.509524	0.81251	0.675216	AKT1	1
Unflavored-Air	REACTOME_FORMATION_OF_DEFINITIVE_ENDODERM	REACTOME_FORMATION_OF_DEFINITIVE_ENDODERM	1/463	17/11290	0.0588235	1.43438	0.370628	0.509524	0.81251	0.675216	CDH1	1
Unflavored-Air	REACTOME_GAB1_SIGNALOSOME	REACTOME_GAB1_SIGNALOSOME	1/463	17/11290	0.0588235	1.43438	0.370628	0.509524	0.81251	0.675216	PXN	1
Unflavored-Air	REACTOME_HYALURONAN_METABOLISM	REACTOME_HYALURONAN_METABOLISM	1/463	17/11290	0.0588235	1.43438	0.370628	0.509524	0.81251	0.675216	SLC9A1	1
Unflavored-Air	REACTOME_PLATELET_SENSITIZATION_BY_LDL	REACTOME_PLATELET_SENSITIZATION_BY_LDL	1/463	17/11290	0.0588235	1.43438	0.370628	0.509524	0.81251	0.675216	PPP2R5D	1
Unflavored-Air	REACTOME_PURINE_CATABOLISM	REACTOME_PURINE_CATABOLISM	1/463	17/11290	0.0588235	1.43438	0.370628	0.509524	0.81251	0.675216	DNPH1	1
Unflavored-Air	REACTOME_RIP_MEDIATED_NFKB_ACTIVATION_VIA_ZBP1	REACTOME_RIP_MEDIATED_NFKB_ACTIVATION_VIA_ZBP1	1/463	17/11290	0.0588235	1.43438	0.370628	0.509524	0.81251	0.675216	RIPK3	1
Unflavored-Air	REACTOME_TRAFFICKING_OF_GLUR2_CONTAINING_AMPA_RECEPTORS	REACTOME_TRAFFICKING_OF_GLUR2_CONTAINING_AMPA_RECEPTORS	1/463	17/11290	0.0588235	1.43438	0.370628	0.509524	0.81251	0.675216	PRKCA	1
Unflavored-Air	REACTOME_PROTEIN_LOCALIZATION	REACTOME_PROTEIN_LOCALIZATION	7/463	164/11290	0.0426829	1.0408	0.108836	0.511791	0.813725	0.676225	SGTA/PEX1/VDAC1/PEX19/BAG6/EMD/SEC61B	7
Unflavored-Air	REACTOME_FOXO_MEDIATED_TRANSCRIPTION	REACTOME_FOXO_MEDIATED_TRANSCRIPTION	3/463	66/11290	0.0454545	1.10838	0.182611	0.512109	0.813725	0.676225	FOXO3/AKT1/RBL2	3
Unflavored-Air	REACTOME_REGULATION_OF_MITF_M_DEPENDENT_GENES_INVOLVED_IN_PIGMENTATION	REACTOME_REGULATION_OF_MITF_M_DEPENDENT_GENES_INVOLVED_IN_PIGMENTATION	2/463	42/11290	0.047619	1.16116	0.216381	0.518737	0.822792	0.683761	ARID1A/ARID1B	2
Unflavored-Air	REACTOME_ACTIVATION_OF_IRF3_IRF7_MEDIATED_BY_TBK1_IKK_IKBKE	REACTOME_ACTIVATION_OF_IRF3_IRF7_MEDIATED_BY_TBK1_IKK_IKBKE	1/463	18/11290	0.0555556	1.35469	0.311423	0.529669	0.825318	0.68586	OPTN	1
Unflavored-Air	REACTOME_GASTRIN_CREB_SIGNALLING_PATHWAY_VIA_PKC_AND_MAPK	REACTOME_GASTRIN_CREB_SIGNALLING_PATHWAY_VIA_PKC_AND_MAPK	1/463	18/11290	0.0555556	1.35469	0.311423	0.529669	0.825318	0.68586	PRKCA	1
Unflavored-Air	REACTOME_METABOLISM_OF_AMINE_DERIVED_HORMONES	REACTOME_METABOLISM_OF_AMINE_DERIVED_HORMONES	1/463	18/11290	0.0555556	1.35469	0.311423	0.529669	0.825318	0.68586	DUOX1	1
Unflavored-Air	REACTOME_NOREPINEPHRINE_NEUROTRANSMITTER_RELEASE_CYCLE	REACTOME_NOREPINEPHRINE_NEUROTRANSMITTER_RELEASE_CYCLE	1/463	18/11290	0.0555556	1.35469	0.311423	0.529669	0.825318	0.68586	PPFIA3	1
Unflavored-Air	REACTOME_PRE_NOTCH_PROCESSING_IN_GOLGI	REACTOME_PRE_NOTCH_PROCESSING_IN_GOLGI	1/463	18/11290	0.0555556	1.35469	0.311423	0.529669	0.825318	0.68586	NOTCH2	1
Unflavored-Air	REACTOME_RECYCLING_OF_BILE_ACIDS_AND_SALTS	REACTOME_RECYCLING_OF_BILE_ACIDS_AND_SALTS	1/463	18/11290	0.0555556	1.35469	0.311423	0.529669	0.825318	0.68586	NCOA2	1
Unflavored-Air	REACTOME_SEROTONIN_NEUROTRANSMITTER_RELEASE_CYCLE	REACTOME_SEROTONIN_NEUROTRANSMITTER_RELEASE_CYCLE	1/463	18/11290	0.0555556	1.35469	0.311423	0.529669	0.825318	0.68586	PPFIA3	1
Unflavored-Air	REACTOME_TP53_REGULATES_TRANSCRIPTION_OF_GENES_INVOLVED_IN_G2_CELL_CYCLE_ARREST	REACTOME_TP53_REGULATES_TRANSCRIPTION_OF_GENES_INVOLVED_IN_G2_CELL_CYCLE_ARREST	1/463	18/11290	0.0555556	1.35469	0.311423	0.529669	0.825318	0.68586	RBL2	1
Unflavored-Air	REACTOME_HOMOLOGOUS_DNA_PAIRING_AND_STRAND_EXCHANGE	REACTOME_HOMOLOGOUS_DNA_PAIRING_AND_STRAND_EXCHANGE	2/463	43/11290	0.0465116	1.13416	0.182266	0.531452	0.825318	0.68586	NBN/RBBP8	2
Unflavored-Air	REACTOME_NEGATIVE_REGULATION_OF_MAPK_PATHWAY	REACTOME_NEGATIVE_REGULATION_OF_MAPK_PATHWAY	2/463	43/11290	0.0465116	1.13416	0.182266	0.531452	0.825318	0.68586	RAF1/PPP2R5D	2
Unflavored-Air	REACTOME_SIGNALING_BY_SCF_KIT	REACTOME_SIGNALING_BY_SCF_KIT	2/463	43/11290	0.0465116	1.13416	0.182266	0.531452	0.825318	0.68586	LYN/PRKCA	2
Unflavored-Air	REACTOME_DISEASES_ASSOCIATED_WITH_O_GLYCOSYLATION_OF_PROTEINS	REACTOME_DISEASES_ASSOCIATED_WITH_O_GLYCOSYLATION_OF_PROTEINS	3/463	68/11290	0.0441176	1.07578	0.129618	0.532344	0.825318	0.68586	MUC1/NOTCH2/MUC13	3
Unflavored-Air	REACTOME_REGULATION_OF_RAS_BY_GAPS	REACTOME_REGULATION_OF_RAS_BY_GAPS	3/463	68/11290	0.0441176	1.07578	0.129618	0.532344	0.825318	0.68586	DAB2IP/PSMD1/RASAL2	3
Unflavored-Air	REACTOME_REGULATION_OF_PTEN_STABILITY_AND_ACTIVITY	REACTOME_REGULATION_OF_PTEN_STABILITY_AND_ACTIVITY	3/463	69/11290	0.0434783	1.06019	0.10371	0.542283	0.836598	0.695234	AKT1/PSMD1/STUB1	3
Unflavored-Air	REACTOME_NETRIN_1_SIGNALING	REACTOME_NETRIN_1_SIGNALING	2/463	44/11290	0.0454545	1.10838	0.148956	0.543936	0.836598	0.695234	ABLIM1/ABLIM3	2
Unflavored-Air	REACTOME_CONSTITUTIVE_SIGNALING_BY_LIGAND_RESPONSIVE_EGFR_CANCER_VARIANTS	REACTOME_CONSTITUTIVE_SIGNALING_BY_LIGAND_RESPONSIVE_EGFR_CANCER_VARIANTS	1/463	19/11290	0.0526316	1.28339	0.255651	0.548988	0.836598	0.695234	HSP90AA1	1
Unflavored-Air	REACTOME_NFE2L2_REGULATING_ANTI_OXIDANT_DETOXIFICATION_ENZYMES	REACTOME_NFE2L2_REGULATING_ANTI_OXIDANT_DETOXIFICATION_ENZYMES	1/463	19/11290	0.0526316	1.28339	0.255651	0.548988	0.836598	0.695234	NQO1	1
Unflavored-Air	REACTOME_RHO_GTPASES_ACTIVATE_CIT	REACTOME_RHO_GTPASES_ACTIVATE_CIT	1/463	19/11290	0.0526316	1.28339	0.255651	0.548988	0.836598	0.695234	PPP1R12A	1
Unflavored-Air	REACTOME_SCAVENGING_BY_CLASS_A_RECEPTORS	REACTOME_SCAVENGING_BY_CLASS_A_RECEPTORS	1/463	19/11290	0.0526316	1.28339	0.255651	0.548988	0.836598	0.695234	FTH1	1
Unflavored-Air	REACTOME_SIGNALING_BY_FGFR2_IIIA_TM	REACTOME_SIGNALING_BY_FGFR2_IIIA_TM	1/463	19/11290	0.0526316	1.28339	0.255651	0.548988	0.836598	0.695234	POLR2A	1
Unflavored-Air	REACTOME_TICAM1_RIP1_MEDIATED_IKK_COMPLEX_RECRUITMENT	REACTOME_TICAM1_RIP1_MEDIATED_IKK_COMPLEX_RECRUITMENT	1/463	19/11290	0.0526316	1.28339	0.255651	0.548988	0.836598	0.695234	RIPK3	1
Unflavored-Air	REACTOME_TRANSCRIPTION_OF_E2F_TARGETS_UNDER_NEGATIVE_CONTROL_BY_DREAM_COMPLEX	REACTOME_TRANSCRIPTION_OF_E2F_TARGETS_UNDER_NEGATIVE_CONTROL_BY_DREAM_COMPLEX	1/463	19/11290	0.0526316	1.28339	0.255651	0.548988	0.836598	0.695234	RBL2	1
Unflavored-Air	REACTOME_TRANSLESION_SYNTHESIS_BY_POLH	REACTOME_TRANSLESION_SYNTHESIS_BY_POLH	1/463	19/11290	0.0526316	1.28339	0.255651	0.548988	0.836598	0.695234	UFD1	1
Unflavored-Air	REACTOME_UB_SPECIFIC_PROCESSING_PROTEASES	REACTOME_UB_SPECIFIC_PROCESSING_PROTEASES	9/463	221/11290	0.040724	0.993032	-0.0216333	0.55691	0.847225	0.704065	MAP3K7/VDAC1/USP8/VDAC2/WDR20/UFD1/PSMD1/USP24/TRRAP	9
Unflavored-Air	REACTOME_NUCLEAR_EVENTS_MEDIATED_BY_NFE2L2	REACTOME_NUCLEAR_EVENTS_MEDIATED_BY_NFE2L2	4/463	96/11290	0.0416667	1.01602	0.0325938	0.558787	0.848634	0.705236	NQO1/ABCC1/TALDO1/PSMD1	4
Unflavored-Air	REACTOME_INTERLEUKIN_17_SIGNALING	REACTOME_INTERLEUKIN_17_SIGNALING	3/463	71/11290	0.0422535	1.03033	0.0530117	0.56179	0.848896	0.705454	MAP3K7/MEF2A/PPP2R5D	3
Unflavored-Air	REACTOME_PROCESSING_OF_DNA_DOUBLE_STRAND_BREAK_ENDS	REACTOME_PROCESSING_OF_DNA_DOUBLE_STRAND_BREAK_ENDS	4/463	97/11290	0.0412371	1.00554	0.0113403	0.56705	0.848896	0.705454	NBN/TP53BP1/RBBP8/PPP4R2	4
Unflavored-Air	REACTOME_REGULATION_OF_ENDOGENOUS_RETROELEMENTS_BY_PIWI_INTERACTING_RNAS_PIRNAS	REACTOME_REGULATION_OF_ENDOGENOUS_RETROELEMENTS_BY_PIWI_INTERACTING_RNAS_PIRNAS	4/463	97/11290	0.0412371	1.00554	0.0113403	0.56705	0.848896	0.705454	ARID1A/CHD3/GATAD2A/ARID1B	4
Unflavored-Air	REACTOME_CLASS_I_PEROXISOMAL_MEMBRANE_PROTEIN_IMPORT	REACTOME_CLASS_I_PEROXISOMAL_MEMBRANE_PROTEIN_IMPORT	1/463	20/11290	0.05	1.21922	0.202909	0.567515	0.848896	0.705454	PEX19	1
Unflavored-Air	REACTOME_G_BETA_GAMMA_SIGNALLING_THROUGH_CDC42	REACTOME_G_BETA_GAMMA_SIGNALLING_THROUGH_CDC42	1/463	20/11290	0.05	1.21922	0.202909	0.567515	0.848896	0.705454	PAK1	1
Unflavored-Air	REACTOME_NOTCH4_INTRACELLULAR_DOMAIN_REGULATES_TRANSCRIPTION	REACTOME_NOTCH4_INTRACELLULAR_DOMAIN_REGULATES_TRANSCRIPTION	1/463	20/11290	0.05	1.21922	0.202909	0.567515	0.848896	0.705454	NOTCH2	1
Unflavored-Air	REACTOME_SIGNALING_BY_KIT_IN_DISEASE	REACTOME_SIGNALING_BY_KIT_IN_DISEASE	1/463	20/11290	0.05	1.21922	0.202909	0.567515	0.848896	0.705454	LYN	1
Unflavored-Air	REACTOME_SUMOYLATION_OF_TRANSCRIPTION_FACTORS	REACTOME_SUMOYLATION_OF_TRANSCRIPTION_FACTORS	1/463	20/11290	0.05	1.21922	0.202909	0.567515	0.848896	0.705454	TP53BP1	1
Unflavored-Air	REACTOME_VITAMIN_B5_PANTOTHENATE_METABOLISM	REACTOME_VITAMIN_B5_PANTOTHENATE_METABOLISM	1/463	20/11290	0.05	1.21922	0.202909	0.567515	0.848896	0.705454	PANK2	1
Unflavored-Air	REACTOME_INTERFERON_GAMMA_SIGNALING	REACTOME_INTERFERON_GAMMA_SIGNALING	4/463	98/11290	0.0408163	0.995284	-0.00969684	0.575226	0.857558	0.712652	RAF1/CAMK2D/TRIM2/CAMK2A	4
Unflavored-Air	REACTOME_RSV_HOST_INTERACTIONS	REACTOME_RSV_HOST_INTERACTIONS	4/463	98/11290	0.0408163	0.995284	-0.00969684	0.575226	0.857558	0.712652	MED24/MAP1B/MED1/MAVS	4
Unflavored-Air	REACTOME_CYCLIN_D_ASSOCIATED_EVENTS_IN_G1	REACTOME_CYCLIN_D_ASSOCIATED_EVENTS_IN_G1	2/463	47/11290	0.0425532	1.03764	0.0534659	0.579981	0.858222	0.713204	LYN/RBL2	2
Unflavored-Air	REACTOME_HIV_TRANSCRIPTION_INITIATION	REACTOME_HIV_TRANSCRIPTION_INITIATION	2/463	47/11290	0.0425532	1.03764	0.0534659	0.579981	0.858222	0.713204	POLR2A/TAF12	2
Unflavored-Air	REACTOME_INTERLEUKIN_12_SIGNALING	REACTOME_INTERLEUKIN_12_SIGNALING	2/463	47/11290	0.0425532	1.03764	0.0534659	0.579981	0.858222	0.713204	TALDO1/PAK2	2
Unflavored-Air	REACTOME_INTERLEUKIN_37_SIGNALING	REACTOME_INTERLEUKIN_37_SIGNALING	1/463	21/11290	0.047619	1.16116	0.152862	0.585283	0.858222	0.713204	PTPN13	1
Unflavored-Air	REACTOME_REGULATION_OF_GENE_EXPRESSION_IN_BETA_CELLS	REACTOME_REGULATION_OF_GENE_EXPRESSION_IN_BETA_CELLS	1/463	21/11290	0.047619	1.16116	0.152862	0.585283	0.858222	0.713204	AKT1	1
Unflavored-Air	REACTOME_SIGNAL_TRANSDUCTION_BY_L1	REACTOME_SIGNAL_TRANSDUCTION_BY_L1	1/463	21/11290	0.047619	1.16116	0.152862	0.585283	0.858222	0.713204	PAK1	1
Unflavored-Air	REACTOME_SYNAPTIC_ADHESION_LIKE_MOLECULES	REACTOME_SYNAPTIC_ADHESION_LIKE_MOLECULES	1/463	21/11290	0.047619	1.16116	0.152862	0.585283	0.858222	0.713204	FLOT1	1
Unflavored-Air	REACTOME_SYNTHESIS_OF_LEUKOTRIENES_LT_AND_EOXINS_EX	REACTOME_SYNTHESIS_OF_LEUKOTRIENES_LT_AND_EOXINS_EX	1/463	21/11290	0.047619	1.16116	0.152862	0.585283	0.858222	0.713204	ABCC1	1
Unflavored-Air	REACTOME_TRANSPORT_OF_CONNEXONS_TO_THE_PLASMA_MEMBRANE	REACTOME_TRANSPORT_OF_CONNEXONS_TO_THE_PLASMA_MEMBRANE	1/463	21/11290	0.047619	1.16116	0.152862	0.585283	0.858222	0.713204	TUBB4B	1
Unflavored-Air	REACTOME_ZBP1_DAI_MEDIATED_INDUCTION_OF_TYPE_I_IFNS	REACTOME_ZBP1_DAI_MEDIATED_INDUCTION_OF_TYPE_I_IFNS	1/463	21/11290	0.047619	1.16116	0.152862	0.585283	0.858222	0.713204	RIPK3	1
Unflavored-Air	REACTOME_APC_C_CDH1_MEDIATED_DEGRADATION_OF_CDC20_AND_OTHER_APC_C_CDH1_TARGETED_PROTEINS_IN_LATE_MITOSIS_EARLY_G1	REACTOME_APC_C_CDH1_MEDIATED_DEGRADATION_OF_CDC20_AND_OTHER_APC_C_CDH1_TARGETED_PROTEINS_IN_LATE_MITOSIS_EARLY_G1	3/463	74/11290	0.0405405	0.988559	-0.020419	0.590085	0.861712	0.716104	PSMD1/ANAPC1/CDC23	3
Unflavored-Air	REACTOME_G_ALPHA_Z_SIGNALLING_EVENTS	REACTOME_G_ALPHA_Z_SIGNALLING_EVENTS	2/463	48/11290	0.0416667	1.01602	0.022998	0.591522	0.861712	0.716104	ADCY9/PRKCA	2
Unflavored-Air	REACTOME_IRS_MEDIATED_SIGNALLING	REACTOME_IRS_MEDIATED_SIGNALLING	2/463	48/11290	0.0416667	1.01602	0.022998	0.591522	0.861712	0.716104	PDPK1/IRS2	2
Unflavored-Air	REACTOME_NOTCH1_INTRACELLULAR_DOMAIN_REGULATES_TRANSCRIPTION	REACTOME_NOTCH1_INTRACELLULAR_DOMAIN_REGULATES_TRANSCRIPTION	2/463	48/11290	0.0416667	1.01602	0.022998	0.591522	0.861712	0.716104	HDAC7/NCOR2	2
Unflavored-Air	REACTOME_CHAPERONE_MEDIATED_AUTOPHAGY	REACTOME_CHAPERONE_MEDIATED_AUTOPHAGY	1/463	22/11290	0.0454545	1.10838	0.105225	0.602322	0.865472	0.719229	HSP90AA1	1
Unflavored-Air	REACTOME_COBALAMIN_CBL_VITAMIN_B12_TRANSPORT_AND_METABOLISM	REACTOME_COBALAMIN_CBL_VITAMIN_B12_TRANSPORT_AND_METABOLISM	1/463	22/11290	0.0454545	1.10838	0.105225	0.602322	0.865472	0.719229	ABCC1	1
Unflavored-Air	REACTOME_DEFECTS_IN_VITAMIN_AND_COFACTOR_METABOLISM	REACTOME_DEFECTS_IN_VITAMIN_AND_COFACTOR_METABOLISM	1/463	22/11290	0.0454545	1.10838	0.105225	0.602322	0.865472	0.719229	ACACA	1
Unflavored-Air	REACTOME_JNK_C_JUN_KINASES_PHOSPHORYLATION_AND_ACTIVATION_MEDIATED_BY_ACTIVATED_HUMAN_TAK1	REACTOME_JNK_C_JUN_KINASES_PHOSPHORYLATION_AND_ACTIVATION_MEDIATED_BY_ACTIVATED_HUMAN_TAK1	1/463	22/11290	0.0454545	1.10838	0.105225	0.602322	0.865472	0.719229	MAP3K7	1
Unflavored-Air	REACTOME_NOTCH2_ACTIVATION_AND_TRANSMISSION_OF_SIGNAL_TO_THE_NUCLEUS	REACTOME_NOTCH2_ACTIVATION_AND_TRANSMISSION_OF_SIGNAL_TO_THE_NUCLEUS	1/463	22/11290	0.0454545	1.10838	0.105225	0.602322	0.865472	0.719229	NOTCH2	1
Unflavored-Air	REACTOME_REGULATION_OF_SIGNALING_BY_CBL	REACTOME_REGULATION_OF_SIGNALING_BY_CBL	1/463	22/11290	0.0454545	1.10838	0.105225	0.602322	0.865472	0.719229	LYN	1
Unflavored-Air	REACTOME_SHC1_EVENTS_IN_ERBB2_SIGNALING	REACTOME_SHC1_EVENTS_IN_ERBB2_SIGNALING	1/463	22/11290	0.0454545	1.10838	0.105225	0.602322	0.865472	0.719229	PRKCA	1
Unflavored-Air	REACTOME_CLASS_I_MHC_MEDIATED_ANTIGEN_PROCESSING_PRESENTATION	REACTOME_CLASS_I_MHC_MEDIATED_ANTIGEN_PROCESSING_PRESENTATION	15/463	381/11290	0.0393701	0.960018	-0.164173	0.6028	0.865472	0.719229	SEC22B/CANX/SEC61B/STX4/LRRC41/FBXW9/RBBP6/HUWE1/LMO7/PSMD1/ANAPC1/HECW2/CDC23/STUB1/UBE2J1	15
Unflavored-Air	REACTOME_PYRUVATE_METABOLISM	REACTOME_PYRUVATE_METABOLISM	2/463	49/11290	0.0408163	0.995284	-0.00684174	0.602826	0.865472	0.719229	PDHA1/VDAC1	2
Unflavored-Air	REACTOME_RESPONSE_OF_EIF2AK4_GCN2_TO_AMINO_ACID_DEFICIENCY	REACTOME_RESPONSE_OF_EIF2AK4_GCN2_TO_AMINO_ACID_DEFICIENCY	4/463	102/11290	0.0392157	0.956253	-0.0917777	0.607041	0.869869	0.722883	EIF2S2/RPS3/RPL26/RPL24	4
Unflavored-Air	REACTOME_NEUROTRANSMITTER_RECEPTORS_AND_POSTSYNAPTIC_SIGNAL_TRANSMISSION	REACTOME_NEUROTRANSMITTER_RECEPTORS_AND_POSTSYNAPTIC_SIGNAL_TRANSMISSION	8/463	205/11290	0.0390244	0.951588	-0.144652	0.607837	0.869869	0.722883	PDPK1/ADCY9/PRKAR1A/PRKAR2A/PRKCA/TUBB4B/CAMK2D/CAMK2A	8
Unflavored-Air	REACTOME_ACTIVATED_TAK1_MEDIATES_P38_MAPK_ACTIVATION	REACTOME_ACTIVATED_TAK1_MEDIATES_P38_MAPK_ACTIVATION	1/463	23/11290	0.0434783	1.06019	0.0597548	0.618662	0.870321	0.723258	MAP3K7	1
Unflavored-Air	REACTOME_BBSOME_MEDIATED_CARGO_TARGETING_TO_CILIUM	REACTOME_BBSOME_MEDIATED_CARGO_TARGETING_TO_CILIUM	1/463	23/11290	0.0434783	1.06019	0.0597548	0.618662	0.870321	0.723258	RAB3IP	1
Unflavored-Air	REACTOME_DOPAMINE_NEUROTRANSMITTER_RELEASE_CYCLE	REACTOME_DOPAMINE_NEUROTRANSMITTER_RELEASE_CYCLE	1/463	23/11290	0.0434783	1.06019	0.0597548	0.618662	0.870321	0.723258	PPFIA3	1
Unflavored-Air	REACTOME_IKK_COMPLEX_RECRUITMENT_MEDIATED_BY_RIP1	REACTOME_IKK_COMPLEX_RECRUITMENT_MEDIATED_BY_RIP1	1/463	23/11290	0.0434783	1.06019	0.0597548	0.618662	0.870321	0.723258	RIPK3	1
Unflavored-Air	REACTOME_POST_CHAPERONIN_TUBULIN_FOLDING_PATHWAY	REACTOME_POST_CHAPERONIN_TUBULIN_FOLDING_PATHWAY	1/463	23/11290	0.0434783	1.06019	0.0597548	0.618662	0.870321	0.723258	TUBB4B	1
Unflavored-Air	REACTOME_RESPIRATORY_SYNCYTIAL_VIRUS_RSV_ATTACHMENT_AND_ENTRY	REACTOME_RESPIRATORY_SYNCYTIAL_VIRUS_RSV_ATTACHMENT_AND_ENTRY	1/463	23/11290	0.0434783	1.06019	0.0597548	0.618662	0.870321	0.723258	NCL	1
Unflavored-Air	REACTOME_RESPONSE_OF_MTB_TO_PHAGOCYTOSIS	REACTOME_RESPONSE_OF_MTB_TO_PHAGOCYTOSIS	1/463	23/11290	0.0434783	1.06019	0.0597548	0.618662	0.870321	0.723258	GSK3A	1
Unflavored-Air	REACTOME_RNA_POLYMERASE_III_TRANSCRIPTION_TERMINATION	REACTOME_RNA_POLYMERASE_III_TRANSCRIPTION_TERMINATION	1/463	23/11290	0.0434783	1.06019	0.0597548	0.618662	0.870321	0.723258	NFIC	1
Unflavored-Air	REACTOME_SIGNALING_BY_NODAL	REACTOME_SIGNALING_BY_NODAL	1/463	23/11290	0.0434783	1.06019	0.0597548	0.618662	0.870321	0.723258	FOXO3	1
Unflavored-Air	REACTOME_SYNTHESIS_OF_BILE_ACIDS_AND_BILE_SALTS_VIA_7ALPHA_HYDROXYCHOLESTEROL	REACTOME_SYNTHESIS_OF_BILE_ACIDS_AND_BILE_SALTS_VIA_7ALPHA_HYDROXYCHOLESTEROL	1/463	23/11290	0.0434783	1.06019	0.0597548	0.618662	0.870321	0.723258	NCOA2	1
Unflavored-Air	REACTOME_NEURONAL_SYSTEM	REACTOME_NEURONAL_SYSTEM	16/463	411/11290	0.0389294	0.949273	-0.216636	0.622063	0.870321	0.723258	PDPK1/SIPA1L1/ADCY9/PPFIA3/FLOT1/PRKAR1A/PRKAR2A/PRKCA/TUBB4B/CAMK2D/PPFIBP2/PDLIM5/IL1RAP/SHANK2/CAMK2A/DLGAP4	16
Unflavored-Air	REACTOME_DISEASES_OF_PROGRAMMED_CELL_DEATH	REACTOME_DISEASES_OF_PROGRAMMED_CELL_DEATH	4/463	104/11290	0.0384615	0.937863	-0.131641	0.622392	0.870321	0.723258	FOXO3/LMNA/EZH2/RIPK3	4
Unflavored-Air	REACTOME_DISEASES_OF_DNA_REPAIR	REACTOME_DISEASES_OF_DNA_REPAIR	2/463	51/11290	0.0392157	0.956253	-0.0647492	0.624721	0.870321	0.723258	NBN/RBBP8	2
Unflavored-Air	REACTOME_EXTENSION_OF_TELOMERES	REACTOME_EXTENSION_OF_TELOMERES	2/463	51/11290	0.0392157	0.956253	-0.0647492	0.624721	0.870321	0.723258	ACD/TERF2IP	2
Unflavored-Air	REACTOME_GAP_JUNCTION_TRAFFICKING_AND_REGULATION	REACTOME_GAP_JUNCTION_TRAFFICKING_AND_REGULATION	2/463	51/11290	0.0392157	0.956253	-0.0647492	0.624721	0.870321	0.723258	TUBB4B/CLTC	2
Unflavored-Air	REACTOME_TRANSCRIPTIONAL_ACTIVITY_OF_SMAD2_SMAD3_SMAD4_HETEROTRIMER	REACTOME_TRANSCRIPTIONAL_ACTIVITY_OF_SMAD2_SMAD3_SMAD4_HETEROTRIMER	2/463	51/11290	0.0392157	0.956253	-0.0647492	0.624721	0.870321	0.723258	CCNT2/NCOR2	2
Unflavored-Air	REACTOME_TRANSCRIPTIONAL_AND_POST_TRANSLATIONAL_REGULATION_OF_MITF_M_EXPRESSION_AND_ACTIVITY	REACTOME_TRANSCRIPTIONAL_AND_POST_TRANSLATIONAL_REGULATION_OF_MITF_M_EXPRESSION_AND_ACTIVITY	2/463	51/11290	0.0392157	0.956253	-0.0647492	0.624721	0.870321	0.723258	EPRS1/CDH1	2
Unflavored-Air	REACTOME_POSITIVE_EPIGENETIC_REGULATION_OF_RRNA_EXPRESSION	REACTOME_POSITIVE_EPIGENETIC_REGULATION_OF_RRNA_EXPRESSION	4/463	105/11290	0.0380952	0.928931	-0.151293	0.629925	0.871783	0.724473	CHD3/GATAD2A/MYBBP1A/DDX21	4
Unflavored-Air	REACTOME_CYTOSOLIC_TRNA_AMINOACYLATION	REACTOME_CYTOSOLIC_TRNA_AMINOACYLATION	1/463	24/11290	0.0416667	1.01602	0.0162447	0.634333	0.871783	0.724473	EPRS1	1
Unflavored-Air	REACTOME_GLUTAMATE_NEUROTRANSMITTER_RELEASE_CYCLE	REACTOME_GLUTAMATE_NEUROTRANSMITTER_RELEASE_CYCLE	1/463	24/11290	0.0416667	1.01602	0.0162447	0.634333	0.871783	0.724473	PPFIA3	1
Unflavored-Air	REACTOME_OTHER_INTERLEUKIN_SIGNALING	REACTOME_OTHER_INTERLEUKIN_SIGNALING	1/463	24/11290	0.0416667	1.01602	0.0162447	0.634333	0.871783	0.724473	STX4	1
Unflavored-Air	REACTOME_RHO_GTPASES_ACTIVATE_NADPH_OXIDASES	REACTOME_RHO_GTPASES_ACTIVATE_NADPH_OXIDASES	1/463	24/11290	0.0416667	1.01602	0.0162447	0.634333	0.871783	0.724473	PRKCA	1
Unflavored-Air	REACTOME_BIOSYNTHESIS_OF_THE_N_GLYCAN_PRECURSOR_DOLICHOL_LIPID_LINKED_OLIGOSACCHARIDE_LLO_AND_TRANSFER_TO_A_NASCENT_PROTEIN	REACTOME_BIOSYNTHESIS_OF_THE_N_GLYCAN_PRECURSOR_DOLICHOL_LIPID_LINKED_OLIGOSACCHARIDE_LLO_AND_TRANSFER_TO_A_NASCENT_PROTEIN	3/463	79/11290	0.0379747	0.925992	-0.136501	0.634556	0.871783	0.724473	PGM3/PMM1/NAGK	3
Unflavored-Air	REACTOME_PROTEIN_UBIQUITINATION	REACTOME_PROTEIN_UBIQUITINATION	3/463	79/11290	0.0379747	0.925992	-0.136501	0.634556	0.871783	0.724473	RNF20/CTR9/WAC	3
Unflavored-Air	REACTOME_SIGNALING_BY_MET	REACTOME_SIGNALING_BY_MET	3/463	79/11290	0.0379747	0.925992	-0.136501	0.634556	0.871783	0.724473	USP8/LRIG1/SH3GL3	3
Unflavored-Air	REACTOME_THE_ROLE_OF_GTSE1_IN_G2_M_PROGRESSION_AFTER_G2_CHECKPOINT	REACTOME_THE_ROLE_OF_GTSE1_IN_G2_M_PROGRESSION_AFTER_G2_CHECKPOINT	3/463	79/11290	0.0379747	0.925992	-0.136501	0.634556	0.871783	0.724473	HSP90AA1/TUBB4B/PSMD1	3
Unflavored-Air	REACTOME_ANTIGEN_PROCESSING_CROSS_PRESENTATION	REACTOME_ANTIGEN_PROCESSING_CROSS_PRESENTATION	4/463	106/11290	0.0377358	0.920168	-0.170764	0.63736	0.872949	0.725443	SEC22B/SEC61B/STX4/PSMD1	4
Unflavored-Air	REACTOME_STIMULI_SENSING_CHANNELS	REACTOME_STIMULI_SENSING_CHANNELS	4/463	106/11290	0.0377358	0.920168	-0.170764	0.63736	0.872949	0.725443	RAF1/ANO1/TRPM7/RIPK3	4
Unflavored-Air	REACTOME_NUCLEAR_RECEPTOR_TRANSCRIPTION_PATHWAY	REACTOME_NUCLEAR_RECEPTOR_TRANSCRIPTION_PATHWAY	2/463	53/11290	0.0377358	0.920168	-0.120463	0.64567	0.878605	0.730142	MED1/NCOR2	2
Unflavored-Air	REACTOME_ANTI_INFLAMMATORY_RESPONSE_FAVOURING_LEISHMANIA_PARASITE_INFECTION	REACTOME_ANTI_INFLAMMATORY_RESPONSE_FAVOURING_LEISHMANIA_PARASITE_INFECTION	5/463	134/11290	0.0373134	0.909868	-0.217042	0.648024	0.878605	0.730142	ADCY9/LYN/PRKAR1A/PRKAR2A/ITPR3	5
Unflavored-Air	REACTOME_ENDOGENOUS_STEROLS	REACTOME_ENDOGENOUS_STEROLS	1/463	25/11290	0.04	0.975378	-0.0254855	0.649361	0.878605	0.730142	NCOA2	1
Unflavored-Air	REACTOME_GAP_FILLING_DNA_REPAIR_SYNTHESIS_AND_LIGATION_IN_GG_NER	REACTOME_GAP_FILLING_DNA_REPAIR_SYNTHESIS_AND_LIGATION_IN_GG_NER	1/463	25/11290	0.04	0.975378	-0.0254855	0.649361	0.878605	0.730142	XRCC1	1
Unflavored-Air	REACTOME_INACTIVATION_OF_CSF3_G_CSF_SIGNALING	REACTOME_INACTIVATION_OF_CSF3_G_CSF_SIGNALING	1/463	25/11290	0.04	0.975378	-0.0254855	0.649361	0.878605	0.730142	LYN	1
Unflavored-Air	REACTOME_SIGNALING_BY_EGFR_IN_CANCER	REACTOME_SIGNALING_BY_EGFR_IN_CANCER	1/463	25/11290	0.04	0.975378	-0.0254855	0.649361	0.878605	0.730142	HSP90AA1	1
Unflavored-Air	REACTOME_SIGNALING_BY_NTRK2_TRKB	REACTOME_SIGNALING_BY_NTRK2_TRKB	1/463	25/11290	0.04	0.975378	-0.0254855	0.649361	0.878605	0.730142	TIAM1	1
Unflavored-Air	REACTOME_TNFR1_INDUCED_PROAPOPTOTIC_SIGNALING	REACTOME_TNFR1_INDUCED_PROAPOPTOTIC_SIGNALING	1/463	25/11290	0.04	0.975378	-0.0254855	0.649361	0.878605	0.730142	OPTN	1
Unflavored-Air	REACTOME_DOWNSTREAM_SIGNALING_EVENTS_OF_B_CELL_RECEPTOR_BCR	REACTOME_DOWNSTREAM_SIGNALING_EVENTS_OF_B_CELL_RECEPTOR_BCR	3/463	81/11290	0.037037	0.903128	-0.180935	0.651378	0.880001	0.731302	MAP3K7/NFATC2/PSMD1	3
Unflavored-Air	REACTOME_INSULIN_RECEPTOR_SIGNALLING_CASCADE	REACTOME_INSULIN_RECEPTOR_SIGNALLING_CASCADE	2/463	54/11290	0.037037	0.903128	-0.147555	0.655793	0.881963	0.732933	PDPK1/IRS2	2
Unflavored-Air	REACTOME_NEGATIVE_REGULATION_OF_NOTCH4_SIGNALING	REACTOME_NEGATIVE_REGULATION_OF_NOTCH4_SIGNALING	2/463	54/11290	0.037037	0.903128	-0.147555	0.655793	0.881963	0.732933	AKT1/PSMD1	2
Unflavored-Air	REACTOME_SIGNALING_BY_TYPE_1_INSULIN_LIKE_GROWTH_FACTOR_1_RECEPTOR_IGF1R	REACTOME_SIGNALING_BY_TYPE_1_INSULIN_LIKE_GROWTH_FACTOR_1_RECEPTOR_IGF1R	2/463	54/11290	0.037037	0.903128	-0.147555	0.655793	0.881963	0.732933	PDPK1/IRS2	2
Unflavored-Air	REACTOME_TOLL_LIKE_RECEPTOR_9_TLR9_CASCADE	REACTOME_TOLL_LIKE_RECEPTOR_9_TLR9_CASCADE	4/463	109/11290	0.0366972	0.894842	-0.228128	0.659081	0.883381	0.734112	MAP3K7/MEF2A/MAP3K1/PPP2R5D	4
Unflavored-Air	REACTOME_SIGNALING_BY_NOTCH4	REACTOME_SIGNALING_BY_NOTCH4	3/463	82/11290	0.0365854	0.892114	-0.202755	0.659579	0.883381	0.734112	AKT1/NOTCH2/PSMD1	3
Unflavored-Air	REACTOME_CALNEXIN_CALRETICULIN_CYCLE	REACTOME_CALNEXIN_CALRETICULIN_CYCLE	1/463	26/11290	0.0384615	0.937863	-0.0655921	0.663772	0.883381	0.734112	CANX	1
Unflavored-Air	REACTOME_CASPASE_ACTIVATION_VIA_EXTRINSIC_APOPTOTIC_SIGNALLING_PATHWAY	REACTOME_CASPASE_ACTIVATION_VIA_EXTRINSIC_APOPTOTIC_SIGNALLING_PATHWAY	1/463	26/11290	0.0384615	0.937863	-0.0655921	0.663772	0.883381	0.734112	APPL1	1
Unflavored-Air	REACTOME_DOWNREGULATION_OF_TGF_BETA_RECEPTOR_SIGNALING	REACTOME_DOWNREGULATION_OF_TGF_BETA_RECEPTOR_SIGNALING	1/463	26/11290	0.0384615	0.937863	-0.0655921	0.663772	0.883381	0.734112	STUB1	1
Unflavored-Air	REACTOME_FORMATION_OF_TUBULIN_FOLDING_INTERMEDIATES_BY_CCT_TRIC	REACTOME_FORMATION_OF_TUBULIN_FOLDING_INTERMEDIATES_BY_CCT_TRIC	1/463	26/11290	0.0384615	0.937863	-0.0655921	0.663772	0.883381	0.734112	TUBB4B	1
Unflavored-Air	REACTOME_GLUCONEOGENESIS	REACTOME_GLUCONEOGENESIS	1/463	26/11290	0.0384615	0.937863	-0.0655921	0.663772	0.883381	0.734112	ALDOA	1
Unflavored-Air	REACTOME_RECOGNITION_AND_ASSOCIATION_OF_DNA_GLYCOSYLASE_WITH_SITE_CONTAINING_AN_AFFECTED_PURINE	REACTOME_RECOGNITION_AND_ASSOCIATION_OF_DNA_GLYCOSYLASE_WITH_SITE_CONTAINING_AN_AFFECTED_PURINE	2/463	55/11290	0.0363636	0.886707	-0.174165	0.665684	0.884607	0.73513	ACD/TERF2IP	2
Unflavored-Air	REACTOME_INTERLEUKIN_4_AND_INTERLEUKIN_13_SIGNALING	REACTOME_INTERLEUKIN_4_AND_INTERLEUKIN_13_SIGNALING	4/463	111/11290	0.036036	0.878719	-0.265532	0.673065	0.888532	0.738392	FOXO3/HSP90AA1/MUC1/AKT1	4
Unflavored-Air	REACTOME_ATF4_ACTIVATES_GENES_IN_RESPONSE_TO_ENDOPLASMIC_RETICULUM_STRESS	REACTOME_ATF4_ACTIVATES_GENES_IN_RESPONSE_TO_ENDOPLASMIC_RETICULUM_STRESS	1/463	27/11290	0.037037	0.903128	-0.104212	0.677593	0.888532	0.738392	KHSRP	1
Unflavored-Air	REACTOME_EFFECTS_OF_PIP2_HYDROLYSIS	REACTOME_EFFECTS_OF_PIP2_HYDROLYSIS	1/463	27/11290	0.037037	0.903128	-0.104212	0.677593	0.888532	0.738392	ITPR3	1
Unflavored-Air	REACTOME_FGFR2_ALTERNATIVE_SPLICING	REACTOME_FGFR2_ALTERNATIVE_SPLICING	1/463	27/11290	0.037037	0.903128	-0.104212	0.677593	0.888532	0.738392	POLR2A	1
Unflavored-Air	REACTOME_G0_AND_EARLY_G1	REACTOME_G0_AND_EARLY_G1	1/463	27/11290	0.037037	0.903128	-0.104212	0.677593	0.888532	0.738392	RBL2	1
Unflavored-Air	REACTOME_INFECTION_WITH_MYCOBACTERIUM_TUBERCULOSIS	REACTOME_INFECTION_WITH_MYCOBACTERIUM_TUBERCULOSIS	1/463	27/11290	0.037037	0.903128	-0.104212	0.677593	0.888532	0.738392	GSK3A	1
Unflavored-Air	REACTOME_METABOLISM_OF_PORPHYRINS	REACTOME_METABOLISM_OF_PORPHYRINS	1/463	27/11290	0.037037	0.903128	-0.104212	0.677593	0.888532	0.738392	ABCC1	1
Unflavored-Air	REACTOME_PYROPTOSIS	REACTOME_PYROPTOSIS	1/463	27/11290	0.037037	0.903128	-0.104212	0.677593	0.888532	0.738392	TP63	1
Unflavored-Air	REACTOME_SYNDECAN_INTERACTIONS	REACTOME_SYNDECAN_INTERACTIONS	1/463	27/11290	0.037037	0.903128	-0.104212	0.677593	0.888532	0.738392	PRKCA	1
Unflavored-Air	REACTOME_TELOMERE_MAINTENANCE	REACTOME_TELOMERE_MAINTENANCE	4/463	112/11290	0.0357143	0.870873	-0.283993	0.679907	0.89026	0.739828	POLR2A/ACD/TERF2IP/DAXX	4
Unflavored-Air	REACTOME_SIGNALING_BY_THE_B_CELL_RECEPTOR_BCR	REACTOME_SIGNALING_BY_THE_B_CELL_RECEPTOR_BCR	6/463	166/11290	0.0361446	0.881366	-0.318418	0.680947	0.890316	0.739875	MAP3K7/LYN/NFATC2/STIM1/ITPR3/PSMD1	6
Unflavored-Air	REACTOME_CYCLIN_A_CDK2_ASSOCIATED_EVENTS_AT_S_PHASE_ENTRY	REACTOME_CYCLIN_A_CDK2_ASSOCIATED_EVENTS_AT_S_PHASE_ENTRY	3/463	85/11290	0.0352941	0.860628	-0.266713	0.683343	0.89084	0.74031	AKT1/RBL2/PSMD1	3
Unflavored-Air	REACTOME_DEGRADATION_OF_BETA_CATENIN_BY_THE_DESTRUCTION_COMPLEX	REACTOME_DEGRADATION_OF_BETA_CATENIN_BY_THE_DESTRUCTION_COMPLEX	3/463	85/11290	0.0352941	0.860628	-0.266713	0.683343	0.89084	0.74031	APC/PPP2R5D/PSMD1	3
Unflavored-Air	REACTOME_HOMOLOGY_DIRECTED_REPAIR	REACTOME_HOMOLOGY_DIRECTED_REPAIR	5/463	140/11290	0.0357143	0.870873	-0.317912	0.685707	0.891171	0.740585	NBN/XRCC1/TP53BP1/RBBP8/PPP4R2	5
Unflavored-Air	REACTOME_SRP_DEPENDENT_COTRANSLATIONAL_PROTEIN_TARGETING_TO_MEMBRANE	REACTOME_SRP_DEPENDENT_COTRANSLATIONAL_PROTEIN_TARGETING_TO_MEMBRANE	4/463	113/11290	0.0353982	0.863166	-0.302297	0.686649	0.891171	0.740585	RPS3/SEC61B/RPL26/RPL24	4
Unflavored-Air	REACTOME_THE_ROLE_OF_NEF_IN_HIV_1_REPLICATION_AND_DISEASE_PATHOGENESIS	REACTOME_THE_ROLE_OF_NEF_IN_HIV_1_REPLICATION_AND_DISEASE_PATHOGENESIS	1/463	28/11290	0.0357143	0.870873	-0.141466	0.690846	0.891171	0.740585	PAK2	1
Unflavored-Air	REACTOME_ANTIGEN_ACTIVATES_B_CELL_RECEPTOR_BCR_LEADING_TO_GENERATION_OF_SECOND_MESSENGERS	REACTOME_ANTIGEN_ACTIVATES_B_CELL_RECEPTOR_BCR_LEADING_TO_GENERATION_OF_SECOND_MESSENGERS	3/463	86/11290	0.0348837	0.85062	-0.287553	0.690985	0.891171	0.740585	LYN/STIM1/ITPR3	3
Unflavored-Air	REACTOME_FCERI_MEDIATED_CA_2_MOBILIZATION	REACTOME_FCERI_MEDIATED_CA_2_MOBILIZATION	3/463	86/11290	0.0348837	0.85062	-0.287553	0.690985	0.891171	0.740585	LYN/NFATC2/ITPR3	3
Unflavored-Air	REACTOME_HEDGEHOG_ON_STATE	REACTOME_HEDGEHOG_ON_STATE	3/463	86/11290	0.0348837	0.85062	-0.287553	0.690985	0.891171	0.740585	GAS8/IQCE/PSMD1	3
Unflavored-Air	REACTOME_PLATELET_HOMEOSTASIS	REACTOME_PLATELET_HOMEOSTASIS	3/463	86/11290	0.0348837	0.85062	-0.287553	0.690985	0.891171	0.740585	STIM1/ITPR3/PPP2R5D	3
Unflavored-Air	REACTOME_IRON_UPTAKE_AND_TRANSPORT	REACTOME_IRON_UPTAKE_AND_TRANSPORT	2/463	58/11290	0.0344828	0.840843	-0.25129	0.693984	0.891171	0.740585	FTH1/CYBRD1	2
Unflavored-Air	REACTOME_SIGNALING_BY_NOTCH1_PEST_DOMAIN_MUTANTS_IN_CANCER	REACTOME_SIGNALING_BY_NOTCH1_PEST_DOMAIN_MUTANTS_IN_CANCER	2/463	58/11290	0.0344828	0.840843	-0.25129	0.693984	0.891171	0.740585	HDAC7/NCOR2	2
Unflavored-Air	REACTOME_HATS_ACETYLATE_HISTONES	REACTOME_HATS_ACETYLATE_HISTONES	5/463	142/11290	0.0352113	0.858607	-0.35062	0.697646	0.891171	0.740585	NCOA2/TAF12/KANSL1/DMAP1/TRRAP	5
Unflavored-Air	REACTOME_TOLL_LIKE_RECEPTOR_TLR1_TLR2_CASCADE	REACTOME_TOLL_LIKE_RECEPTOR_TLR1_TLR2_CASCADE	4/463	115/11290	0.0347826	0.848155	-0.338447	0.699831	0.891171	0.740585	MAP3K7/MEF2A/MAP3K1/PPP2R5D	4
Unflavored-Air	REACTOME_TOLL_LIKE_RECEPTOR_CASCADES	REACTOME_TOLL_LIKE_RECEPTOR_CASCADES	6/463	170/11290	0.0352941	0.860628	-0.378628	0.702893	0.891171	0.740585	MAP3K7/MEF2A/MAP3K1/PPP2R5D/OPTN/RIPK3	6
Unflavored-Air	REACTOME_METABOLISM_OF_POLYAMINES	REACTOME_METABOLISM_OF_POLYAMINES	2/463	59/11290	0.0338983	0.826591	-0.276154	0.702968	0.891171	0.740585	NQO1/PSMD1	2
Unflavored-Air	REACTOME_ACTIVATION_OF_AMPK_DOWNSTREAM_OF_NMDARS	REACTOME_ACTIVATION_OF_AMPK_DOWNSTREAM_OF_NMDARS	1/463	29/11290	0.0344828	0.840843	-0.17746	0.703556	0.891171	0.740585	TUBB4B	1
Unflavored-Air	REACTOME_ANTIGEN_PRESENTATION_FOLDING_ASSEMBLY_AND_PEPTIDE_LOADING_OF_CLASS_I_MHC	REACTOME_ANTIGEN_PRESENTATION_FOLDING_ASSEMBLY_AND_PEPTIDE_LOADING_OF_CLASS_I_MHC	1/463	29/11290	0.0344828	0.840843	-0.17746	0.703556	0.891171	0.740585	CANX	1
Unflavored-Air	REACTOME_DOWNSTREAM_SIGNAL_TRANSDUCTION	REACTOME_DOWNSTREAM_SIGNAL_TRANSDUCTION	1/463	29/11290	0.0344828	0.840843	-0.17746	0.703556	0.891171	0.740585	NCK2	1
Unflavored-Air	REACTOME_EPHA_MEDIATED_GROWTH_CONE_COLLAPSE	REACTOME_EPHA_MEDIATED_GROWTH_CONE_COLLAPSE	1/463	29/11290	0.0344828	0.840843	-0.17746	0.703556	0.891171	0.740585	LYN	1
Unflavored-Air	REACTOME_G1_S_SPECIFIC_TRANSCRIPTION	REACTOME_G1_S_SPECIFIC_TRANSCRIPTION	1/463	29/11290	0.0344828	0.840843	-0.17746	0.703556	0.891171	0.740585	RBL2	1
Unflavored-Air	REACTOME_PARACETAMOL_ADME	REACTOME_PARACETAMOL_ADME	1/463	29/11290	0.0344828	0.840843	-0.17746	0.703556	0.891171	0.740585	ABCC1	1
Unflavored-Air	REACTOME_UPTAKE_AND_ACTIONS_OF_BACTERIAL_TOXINS	REACTOME_UPTAKE_AND_ACTIONS_OF_BACTERIAL_TOXINS	1/463	29/11290	0.0344828	0.840843	-0.17746	0.703556	0.891171	0.740585	HSP90AA1	1
Unflavored-Air	REACTOME_FOXO_MEDIATED_TRANSCRIPTION_OF_OXIDATIVE_STRESS_METABOLIC_AND_NEURONAL_GENES	REACTOME_FOXO_MEDIATED_TRANSCRIPTION_OF_OXIDATIVE_STRESS_METABOLIC_AND_NEURONAL_GENES	1/463	30/11290	0.0333333	0.812815	-0.212289	0.715744	0.902426	0.749939	FOXO3	1
Unflavored-Air	REACTOME_SIGNALING_BY_CSF3_G_CSF	REACTOME_SIGNALING_BY_CSF3_G_CSF	1/463	30/11290	0.0333333	0.812815	-0.212289	0.715744	0.902426	0.749939	LYN	1
Unflavored-Air	REACTOME_TRAF6_MEDIATED_IRF7_ACTIVATION	REACTOME_TRAF6_MEDIATED_IRF7_ACTIVATION	1/463	30/11290	0.0333333	0.812815	-0.212289	0.715744	0.902426	0.749939	MAVS	1
Unflavored-Air	REACTOME_NEGATIVE_REGULATION_OF_THE_PI3K_AKT_NETWORK	REACTOME_NEGATIVE_REGULATION_OF_THE_PI3K_AKT_NETWORK	4/463	118/11290	0.0338983	0.826591	-0.391571	0.718849	0.902426	0.749939	AKT1/PPP2R5D/IL1RAP/IRS2	4
Unflavored-Air	REACTOME_SELENOAMINO_ACID_METABOLISM	REACTOME_SELENOAMINO_ACID_METABOLISM	4/463	118/11290	0.0338983	0.826591	-0.391571	0.718849	0.902426	0.749939	EPRS1/RPS3/RPL26/RPL24	4
Unflavored-Air	REACTOME_BASE_EXCISION_REPAIR	REACTOME_BASE_EXCISION_REPAIR	3/463	90/11290	0.0333333	0.812815	-0.368678	0.720165	0.902426	0.749939	XRCC1/ACD/TERF2IP	3
Unflavored-Air	REACTOME_ANTIGEN_PROCESSING_UBIQUITINATION_PROTEASOME_DEGRADATION	REACTOME_ANTIGEN_PROCESSING_UBIQUITINATION_PROTEASOME_DEGRADATION	11/463	308/11290	0.0357143	0.870873	-0.475133	0.723815	0.902426	0.749939	LRRC41/FBXW9/RBBP6/HUWE1/LMO7/PSMD1/ANAPC1/HECW2/CDC23/STUB1/UBE2J1	11
Unflavored-Air	REACTOME_TRANSCRIPTIONAL_REGULATION_BY_RUNX2	REACTOME_TRANSCRIPTIONAL_REGULATION_BY_RUNX2	4/463	119/11290	0.0336134	0.819645	-0.408996	0.724988	0.902426	0.749939	AKT1/RBM14/PSMD1/STUB1	4
Unflavored-Air	REACTOME_FORMATION_OF_THE_BETA_CATENIN_TCF_TRANSACTIVATING_COMPLEX	REACTOME_FORMATION_OF_THE_BETA_CATENIN_TCF_TRANSACTIVATING_COMPLEX	3/463	91/11290	0.032967	0.803883	-0.388428	0.727116	0.902426	0.749939	BCL9/BCL9L/TRRAP	3
Unflavored-Air	REACTOME_DOWNREGULATION_OF_SMAD2_3_SMAD4_TRANSCRIPTIONAL_ACTIVITY	REACTOME_DOWNREGULATION_OF_SMAD2_3_SMAD4_TRANSCRIPTIONAL_ACTIVITY	1/463	31/11290	0.0322581	0.786595	-0.246036	0.727433	0.902426	0.749939	NCOR2	1
Unflavored-Air	REACTOME_EGFR_DOWNREGULATION	REACTOME_EGFR_DOWNREGULATION	1/463	31/11290	0.0322581	0.786595	-0.246036	0.727433	0.902426	0.749939	SH3GL3	1
Unflavored-Air	REACTOME_RNA_POLYMERASE_I_TRANSCRIPTION_TERMINATION	REACTOME_RNA_POLYMERASE_I_TRANSCRIPTION_TERMINATION	1/463	31/11290	0.0322581	0.786595	-0.246036	0.727433	0.902426	0.749939	UBTF	1
Unflavored-Air	REACTOME_RUNX2_REGULATES_BONE_DEVELOPMENT	REACTOME_RUNX2_REGULATES_BONE_DEVELOPMENT	1/463	31/11290	0.0322581	0.786595	-0.246036	0.727433	0.902426	0.749939	RBM14	1
Unflavored-Air	REACTOME_SIGNALING_BY_CSF1_M_CSF_IN_MYELOID_CELLS	REACTOME_SIGNALING_BY_CSF1_M_CSF_IN_MYELOID_CELLS	1/463	31/11290	0.0322581	0.786595	-0.246036	0.727433	0.902426	0.749939	LYN	1
Unflavored-Air	REACTOME_BASE_EXCISION_REPAIR_AP_SITE_FORMATION	REACTOME_BASE_EXCISION_REPAIR_AP_SITE_FORMATION	2/463	62/11290	0.0322581	0.786595	-0.348428	0.728611	0.902426	0.749939	ACD/TERF2IP	2
Unflavored-Air	REACTOME_O_LINKED_GLYCOSYLATION_OF_MUCINS	REACTOME_O_LINKED_GLYCOSYLATION_OF_MUCINS	2/463	62/11290	0.0322581	0.786595	-0.348428	0.728611	0.902426	0.749939	MUC1/MUC13	2
Unflavored-Air	REACTOME_SWITCHING_OF_ORIGINS_TO_A_POST_REPLICATIVE_STATE	REACTOME_SWITCHING_OF_ORIGINS_TO_A_POST_REPLICATIVE_STATE	3/463	92/11290	0.0326087	0.795145	-0.407976	0.733932	0.907758	0.754369	PSMD1/ANAPC1/CDC23	3
Unflavored-Air	REACTOME_REGULATION_OF_HOMOTYPIC_CELL_CELL_ADHESION	REACTOME_REGULATION_OF_HOMOTYPIC_CELL_CELL_ADHESION	1/463	32/11290	0.03125	0.762014	-0.278779	0.738641	0.912319	0.75816	CTNND1	1
Unflavored-Air	REACTOME_EUKARYOTIC_TRANSLATION_ELONGATION	REACTOME_EUKARYOTIC_TRANSLATION_ELONGATION	3/463	94/11290	0.0319149	0.778227	-0.446483	0.74716	0.91672	0.761817	RPS3/RPL26/RPL24	3
Unflavored-Air	REACTOME_G2_M_DNA_DAMAGE_CHECKPOINT	REACTOME_G2_M_DNA_DAMAGE_CHECKPOINT	3/463	94/11290	0.0319149	0.778227	-0.446483	0.74716	0.91672	0.761817	NBN/TP53BP1/RBBP8	3
Unflavored-Air	REACTOME_HDACS_DEACETYLATE_HISTONES	REACTOME_HDACS_DEACETYLATE_HISTONES	3/463	94/11290	0.0319149	0.778227	-0.446483	0.74716	0.91672	0.761817	CHD3/GATAD2A/NCOR2	3
Unflavored-Air	REACTOME_COOPERATION_OF_PREFOLDIN_AND_TRIC_CCT_IN_ACTIN_AND_TUBULIN_FOLDING	REACTOME_COOPERATION_OF_PREFOLDIN_AND_TRIC_CCT_IN_ACTIN_AND_TUBULIN_FOLDING	1/463	33/11290	0.030303	0.738923	-0.310584	0.74939	0.91672	0.761817	TUBB4B	1
Unflavored-Air	REACTOME_FGFR2_MUTANT_RECEPTOR_ACTIVATION	REACTOME_FGFR2_MUTANT_RECEPTOR_ACTIVATION	1/463	33/11290	0.030303	0.738923	-0.310584	0.74939	0.91672	0.761817	POLR2A	1
Unflavored-Air	REACTOME_REGULATION_OF_PYRUVATE_METABOLISM	REACTOME_REGULATION_OF_PYRUVATE_METABOLISM	1/463	33/11290	0.030303	0.738923	-0.310584	0.74939	0.91672	0.761817	PDHA1	1
Unflavored-Air	REACTOME_SIGNALING_BY_NOTCH2	REACTOME_SIGNALING_BY_NOTCH2	1/463	33/11290	0.030303	0.738923	-0.310584	0.74939	0.91672	0.761817	NOTCH2	1
Unflavored-Air	REACTOME_RAB_GERANYLGERANYLATION	REACTOME_RAB_GERANYLGERANYLATION	2/463	65/11290	0.0307692	0.750291	-0.417506	0.752354	0.919086	0.763784	RAB36/RAB12	2
Unflavored-Air	REACTOME_DISEASES_OF_CARBOHYDRATE_METABOLISM	REACTOME_DISEASES_OF_CARBOHYDRATE_METABOLISM	1/463	34/11290	0.0294118	0.71719	-0.341513	0.759698	0.921948	0.766161	TALDO1	1
Unflavored-Air	REACTOME_SIGNALLING_TO_ERKS	REACTOME_SIGNALLING_TO_ERKS	1/463	34/11290	0.0294118	0.71719	-0.341513	0.759698	0.921948	0.766161	KIDINS220	1
Unflavored-Air	REACTOME_THE_PHOTOTRANSDUCTION_CASCADE	REACTOME_THE_PHOTOTRANSDUCTION_CASCADE	1/463	34/11290	0.0294118	0.71719	-0.341513	0.759698	0.921948	0.766161	PRKCA	1
Unflavored-Air	REACTOME_OXIDATIVE_STRESS_INDUCED_SENESCENCE	REACTOME_OXIDATIVE_STRESS_INDUCED_SENESCENCE	4/463	125/11290	0.032	0.780302	-0.510758	0.759733	0.921948	0.766161	MAP4K4/EZH2/MINK1/MAP3K5	4
Unflavored-Air	REACTOME_TRANSCRIPTIONAL_REGULATION_BY_RUNX3	REACTOME_TRANSCRIPTIONAL_REGULATION_BY_RUNX3	3/463	96/11290	0.03125	0.762014	-0.484238	0.759858	0.921948	0.766161	FOXO3/ZFHX3/PSMD1	3
Unflavored-Air	REACTOME_TRANSCRIPTIONAL_REGULATION_BY_RUNX1	REACTOME_TRANSCRIPTIONAL_REGULATION_BY_RUNX1	8/463	237/11290	0.0337553	0.823104	-0.569137	0.761792	0.922828	0.766893	ARID1A/ELF1/KMT2A/NFATC2/OCLN/PBRM1/ARID1B/PSMD1	8
Unflavored-Air	REACTOME_POTENTIAL_THERAPEUTICS_FOR_SARS	REACTOME_POTENTIAL_THERAPEUTICS_FOR_SARS	5/463	154/11290	0.0324675	0.791703	-0.538199	0.762651	0.922828	0.766893	ATP1A1/HSP90AA1/CHD3/FXYD3/GATAD2A	5
Unflavored-Air	REACTOME_METABOLISM_OF_NUCLEOTIDES	REACTOME_METABOLISM_OF_NUCLEOTIDES	3/463	97/11290	0.0309278	0.754158	-0.502843	0.766012	0.924949	0.768655	DNPH1/GART/SAMHD1	3
Unflavored-Air	REACTOME_EVASION_BY_RSV_OF_HOST_INTERFERON_RESPONSES	REACTOME_EVASION_BY_RSV_OF_HOST_INTERFERON_RESPONSES	1/463	35/11290	0.0285714	0.696699	-0.371621	0.769582	0.924949	0.768655	MAVS	1
Unflavored-Air	REACTOME_LYSOSOME_VESICLE_BIOGENESIS	REACTOME_LYSOSOME_VESICLE_BIOGENESIS	1/463	35/11290	0.0285714	0.696699	-0.371621	0.769582	0.924949	0.768655	CLTC	1
Unflavored-Air	REACTOME_N_GLYCAN_TRIMMING_IN_THE_ER_AND_CALNEXIN_CALRETICULIN_CYCLE	REACTOME_N_GLYCAN_TRIMMING_IN_THE_ER_AND_CALNEXIN_CALRETICULIN_CYCLE	1/463	35/11290	0.0285714	0.696699	-0.371621	0.769582	0.924949	0.768655	CANX	1
Unflavored-Air	REACTOME_NUCLEAR_EVENTS_STIMULATED_BY_ALK_SIGNALING_IN_CANCER	REACTOME_NUCLEAR_EVENTS_STIMULATED_BY_ALK_SIGNALING_IN_CANCER	1/463	35/11290	0.0285714	0.696699	-0.371621	0.769582	0.924949	0.768655	ZC3HC1	1
Unflavored-Air	REACTOME_PROTEIN_FOLDING	REACTOME_PROTEIN_FOLDING	3/463	98/11290	0.0306122	0.746463	-0.521273	0.772037	0.926651	0.77007	NOP56/TUBB4B/FBXW9	3
Unflavored-Air	REACTOME_NONHOMOLOGOUS_END_JOINING_NHEJ	REACTOME_NONHOMOLOGOUS_END_JOINING_NHEJ	2/463	68/11290	0.0294118	0.71719	-0.483703	0.774288	0.928106	0.771279	NBN/TP53BP1	2
Unflavored-Air	REACTOME_MATERNAL_TO_ZYGOTIC_TRANSITION_MZT	REACTOME_MATERNAL_TO_ZYGOTIC_TRANSITION_MZT	4/463	128/11290	0.03125	0.762014	-0.55995	0.775787	0.928656	0.771737	CNOT3/EIF4B/EIF4G1/TNKS1BP1	4
Unflavored-Air	REACTOME_INTERLEUKIN_7_SIGNALING	REACTOME_INTERLEUKIN_7_SIGNALING	1/463	36/11290	0.0277778	0.677346	-0.400958	0.779061	0.92884	0.77189	IRS2	1
Unflavored-Air	REACTOME_NOD1_2_SIGNALING_PATHWAY	REACTOME_NOD1_2_SIGNALING_PATHWAY	1/463	36/11290	0.0277778	0.677346	-0.400958	0.779061	0.92884	0.77189	MAP3K7	1
Unflavored-Air	REACTOME_SMAD2_SMAD3_SMAD4_HETEROTRIMER_REGULATES_TRANSCRIPTION	REACTOME_SMAD2_SMAD3_SMAD4_HETEROTRIMER_REGULATES_TRANSCRIPTION	1/463	36/11290	0.0277778	0.677346	-0.400958	0.779061	0.92884	0.77189	CCNT2	1
Unflavored-Air	REACTOME_TRANSMISSION_ACROSS_CHEMICAL_SYNAPSES	REACTOME_TRANSMISSION_ACROSS_CHEMICAL_SYNAPSES	9/463	270/11290	0.0333333	0.812815	-0.643764	0.783212	0.93221	0.77469	PDPK1/ADCY9/PPFIA3/PRKAR1A/PRKAR2A/PRKCA/TUBB4B/CAMK2D/CAMK2A	9
Unflavored-Air	REACTOME_HDR_THROUGH_HOMOLOGOUS_RECOMBINATION_HRR	REACTOME_HDR_THROUGH_HOMOLOGOUS_RECOMBINATION_HRR	2/463	70/11290	0.0285714	0.696699	-0.52637	0.787952	0.93221	0.77469	NBN/RBBP8	2
Unflavored-Air	REACTOME_PKMTS_METHYLATE_HISTONE_LYSINES	REACTOME_PKMTS_METHYLATE_HISTONE_LYSINES	2/463	70/11290	0.0285714	0.696699	-0.52637	0.787952	0.93221	0.77469	KMT2A/EZH2	2
Unflavored-Air	REACTOME_REGULATION_OF_ENDOGENOUS_RETROELEMENTS_BY_THE_HUMAN_SILENCING_HUB_HUSH_COMPLEX	REACTOME_REGULATION_OF_ENDOGENOUS_RETROELEMENTS_BY_THE_HUMAN_SILENCING_HUB_HUSH_COMPLEX	2/463	70/11290	0.0285714	0.696699	-0.52637	0.787952	0.93221	0.77469	PPHLN1/RBM7	2
Unflavored-Air	REACTOME_NR1H3_NR1H2_REGULATE_GENE_EXPRESSION_LINKED_TO_CHOLESTEROL_TRANSPORT_AND_EFFLUX	REACTOME_NR1H3_NR1H2_REGULATE_GENE_EXPRESSION_LINKED_TO_CHOLESTEROL_TRANSPORT_AND_EFFLUX	1/463	37/11290	0.027027	0.659039	-0.429571	0.788151	0.93221	0.77469	NCOR2	1
Unflavored-Air	REACTOME_SARS_COV_1_MODULATES_HOST_TRANSLATION_MACHINERY	REACTOME_SARS_COV_1_MODULATES_HOST_TRANSLATION_MACHINERY	1/463	37/11290	0.027027	0.659039	-0.429571	0.788151	0.93221	0.77469	RPS3	1
Unflavored-Air	REACTOME_ROLE_OF_LAT2_NTAL_LAB_ON_CALCIUM_MOBILIZATION	REACTOME_ROLE_OF_LAT2_NTAL_LAB_ON_CALCIUM_MOBILIZATION	2/463	71/11290	0.028169	0.686886	-0.547292	0.794507	0.937552	0.779129	PDPK1/LYN	2
Unflavored-Air	REACTOME_SIGNALING_BY_TGFB_FAMILY_MEMBERS	REACTOME_SIGNALING_BY_TGFB_FAMILY_MEMBERS	5/463	161/11290	0.0310559	0.757281	-0.641435	0.795397	0.937552	0.779129	CCNT2/ARHGEF18/STUB1/NCOR2/F11R	5
Unflavored-Air	REACTOME_GAP_JUNCTION_ASSEMBLY	REACTOME_GAP_JUNCTION_ASSEMBLY	1/463	38/11290	0.0263158	0.641696	-0.457502	0.796867	0.937552	0.779129	TUBB4B	1
Unflavored-Air	REACTOME_RESOLUTION_OF_ABASIC_SITES_AP_SITES	REACTOME_RESOLUTION_OF_ABASIC_SITES_AP_SITES	1/463	38/11290	0.0263158	0.641696	-0.457502	0.796867	0.937552	0.779129	XRCC1	1
Unflavored-Air	REACTOME_PRC2_METHYLATES_HISTONES_AND_DNA	REACTOME_PRC2_METHYLATES_HISTONES_AND_DNA	2/463	72/11290	0.0277778	0.677346	-0.56795	0.800883	0.939801	0.780998	PHF1/EZH2	2
Unflavored-Air	REACTOME_REGULATION_OF_RUNX2_EXPRESSION_AND_ACTIVITY	REACTOME_REGULATION_OF_RUNX2_EXPRESSION_AND_ACTIVITY	2/463	72/11290	0.0277778	0.677346	-0.56795	0.800883	0.939801	0.780998	PSMD1/STUB1	2
Unflavored-Air	REACTOME_GLYCOSPHINGOLIPID_CATABOLISM	REACTOME_GLYCOSPHINGOLIPID_CATABOLISM	1/463	39/11290	0.025641	0.625242	-0.484788	0.805226	0.940352	0.781456	SMPD3	1
Unflavored-Air	REACTOME_NGF_STIMULATED_TRANSCRIPTION	REACTOME_NGF_STIMULATED_TRANSCRIPTION	1/463	39/11290	0.025641	0.625242	-0.484788	0.805226	0.940352	0.781456	SH3GL3	1
Unflavored-Air	REACTOME_TRANSLESION_SYNTHESIS_BY_Y_FAMILY_DNA_POLYMERASES_BYPASSES_LESIONS_ON_DNA_TEMPLATE	REACTOME_TRANSLESION_SYNTHESIS_BY_Y_FAMILY_DNA_POLYMERASES_BYPASSES_LESIONS_ON_DNA_TEMPLATE	1/463	39/11290	0.025641	0.625242	-0.484788	0.805226	0.940352	0.781456	UFD1	1
Unflavored-Air	REACTOME_PHASE_I_FUNCTIONALIZATION_OF_COMPOUNDS	REACTOME_PHASE_I_FUNCTIONALIZATION_OF_COMPOUNDS	3/463	104/11290	0.0288462	0.703398	-0.628374	0.805565	0.940352	0.781456	ALDH3A1/NCOA2/ACSS2	3
Unflavored-Air	REACTOME_SIGNALING_BY_NOTCH1	REACTOME_SIGNALING_BY_NOTCH1	2/463	74/11290	0.027027	0.659039	-0.608507	0.813111	0.946837	0.786845	HDAC7/NCOR2	2
Unflavored-Air	REACTOME_MAP2K_AND_MAPK_ACTIVATION	REACTOME_MAP2K_AND_MAPK_ACTIVATION	1/463	40/11290	0.025	0.609611	-0.511464	0.813241	0.946837	0.786845	RAF1	1
Unflavored-Air	REACTOME_FCERI_MEDIATED_NF_KB_ACTIVATION	REACTOME_FCERI_MEDIATED_NF_KB_ACTIVATION	4/463	136/11290	0.0294118	0.71719	-0.686141	0.81447	0.947033	0.787008	PDPK1/MAP3K7/LYN/PSMD1	4
Unflavored-Air	REACTOME_MITF_M_REGULATED_MELANOCYTE_DEVELOPMENT	REACTOME_MITF_M_REGULATED_MELANOCYTE_DEVELOPMENT	4/463	137/11290	0.0291971	0.711955	-0.701438	0.818899	0.948497	0.788224	ARID1A/EPRS1/CDH1/ARID1B	4
Unflavored-Air	REACTOME_ERCC6_CSB_AND_EHMT2_G9A_POSITIVELY_REGULATE_RRNA_EXPRESSION	REACTOME_ERCC6_CSB_AND_EHMT2_G9A_POSITIVELY_REGULATE_RRNA_EXPRESSION	2/463	75/11290	0.0266667	0.650252	-0.628421	0.81897	0.948497	0.788224	CHD3/GATAD2A	2
Unflavored-Air	REACTOME_PLASMA_LIPOPROTEIN_ASSEMBLY_REMODELING_AND_CLEARANCE	REACTOME_PLASMA_LIPOPROTEIN_ASSEMBLY_REMODELING_AND_CLEARANCE	2/463	75/11290	0.0266667	0.650252	-0.628421	0.81897	0.948497	0.788224	CLTC/LSR	2
Unflavored-Air	REACTOME_REGULATION_OF_ENDOGENOUS_RETROELEMENTS_BY_KRAB_ZFP_PROTEINS	REACTOME_REGULATION_OF_ENDOGENOUS_RETROELEMENTS_BY_KRAB_ZFP_PROTEINS	3/463	107/11290	0.0280374	0.683676	-0.679843	0.820716	0.948497	0.788224	CHD3/GATAD2A/ZNF610	3
Unflavored-Air	REACTOME_SIGNALING_BY_INTERLEUKINS	REACTOME_SIGNALING_BY_INTERLEUKINS	16/463	473/11290	0.0338266	0.824844	-0.80476	0.821039	0.948497	0.788224	MAP3K7/FOXO3/HSP90AA1/LYN/MUC1/CANX/AKT1/TALDO1/MEF2A/STX4/PTPN13/PAK2/PPP2R5D/PSMD1/IL1RAP/IRS2	16
Unflavored-Air	REACTOME_TRANSCRIPTION_COUPLED_NUCLEOTIDE_EXCISION_REPAIR_TC_NER	REACTOME_TRANSCRIPTION_COUPLED_NUCLEOTIDE_EXCISION_REPAIR_TC_NER	2/463	76/11290	0.0263158	0.641696	-0.6481	0.824664	0.95053	0.789914	XRCC1/POLR2A	2
Unflavored-Air	REACTOME_CHROMOSOME_MAINTENANCE	REACTOME_CHROMOSOME_MAINTENANCE	4/463	139/11290	0.028777	0.701711	-0.731732	0.827496	0.95053	0.789914	POLR2A/ACD/TERF2IP/DAXX	4
Unflavored-Air	REACTOME_REGULATION_OF_BETA_CELL_DEVELOPMENT	REACTOME_REGULATION_OF_BETA_CELL_DEVELOPMENT	1/463	42/11290	0.0238095	0.580582	-0.563116	0.828298	0.95053	0.789914	AKT1	1
Unflavored-Air	REACTOME_TRNA_AMINOACYLATION	REACTOME_TRNA_AMINOACYLATION	1/463	42/11290	0.0238095	0.580582	-0.563116	0.828298	0.95053	0.789914	EPRS1	1
Unflavored-Air	REACTOME_DNA_DOUBLE_STRAND_BREAK_REPAIR	REACTOME_DNA_DOUBLE_STRAND_BREAK_REPAIR	5/463	170/11290	0.0294118	0.71719	-0.768301	0.832174	0.95053	0.789914	NBN/XRCC1/TP53BP1/RBBP8/PPP4R2	5
Unflavored-Air	REACTOME_RNA_POLYMERASE_I_TRANSCRIPTION	REACTOME_RNA_POLYMERASE_I_TRANSCRIPTION	3/463	110/11290	0.0272727	0.66503	-0.730037	0.834851	0.95053	0.789914	UBTF/CHD3/GATAD2A	3
Unflavored-Air	REACTOME_G_ALPHA_I_SIGNALLING_EVENTS	REACTOME_G_ALPHA_I_SIGNALLING_EVENTS	10/463	314/11290	0.0318471	0.776575	-0.830308	0.835164	0.95053	0.789914	RGS12/ADCY9/PRKAR1A/PRKAR2A/PRKCA/CAMK2D/ITPR3/PPP2R5D/S1PR5/CAMK2A	10
Unflavored-Air	REACTOME_GABA_B_RECEPTOR_ACTIVATION	REACTOME_GABA_B_RECEPTOR_ACTIVATION	1/463	43/11290	0.0232558	0.56708	-0.588149	0.835365	0.95053	0.789914	ADCY9	1
Unflavored-Air	REACTOME_SIGNALING_BY_FGFR2_IN_DISEASE	REACTOME_SIGNALING_BY_FGFR2_IN_DISEASE	1/463	43/11290	0.0232558	0.56708	-0.588149	0.835365	0.95053	0.789914	POLR2A	1
Unflavored-Air	REACTOME_SIGNALING_BY_RETINOIC_ACID	REACTOME_SIGNALING_BY_RETINOIC_ACID	1/463	43/11290	0.0232558	0.56708	-0.588149	0.835365	0.95053	0.789914	PDHA1	1
Unflavored-Air	REACTOME_DNA_DOUBLE_STRAND_BREAK_RESPONSE	REACTOME_DNA_DOUBLE_STRAND_BREAK_RESPONSE	2/463	78/11290	0.025641	0.625242	-0.686785	0.835572	0.95053	0.789914	NBN/TP53BP1	2
Unflavored-Air	REACTOME_INTERFERON_ALPHA_BETA_SIGNALING	REACTOME_INTERFERON_ALPHA_BETA_SIGNALING	2/463	78/11290	0.025641	0.625242	-0.686785	0.835572	0.95053	0.789914	ADAR/SAMHD1	2
Unflavored-Air	REACTOME_ASPIRIN_ADME	REACTOME_ASPIRIN_ADME	1/463	44/11290	0.0227273	0.554192	-0.612688	0.842143	0.954357	0.793095	SLC16A1	1
Unflavored-Air	REACTOME_INTRA_GOLGI_TRAFFIC	REACTOME_INTRA_GOLGI_TRAFFIC	1/463	44/11290	0.0227273	0.554192	-0.612688	0.842143	0.954357	0.793095	RAB36	1
Unflavored-Air	REACTOME_TAK1_DEPENDENT_IKK_AND_NF_KAPPA_B_ACTIVATION	REACTOME_TAK1_DEPENDENT_IKK_AND_NF_KAPPA_B_ACTIVATION	1/463	44/11290	0.0227273	0.554192	-0.612688	0.842143	0.954357	0.793095	MAP3K7	1
Unflavored-Air	REACTOME_RRNA_PROCESSING	REACTOME_RRNA_PROCESSING	6/463	205/11290	0.0292683	0.713691	-0.855476	0.851211	0.963308	0.800533	NOP56/NCL/RPS3/RPL26/RPL24/DDX21	6
Unflavored-Air	REACTOME_INTERLEUKIN_1_SIGNALING	REACTOME_INTERLEUKIN_1_SIGNALING	3/463	114/11290	0.0263158	0.641696	-0.795106	0.852199	0.963308	0.800533	MAP3K7/PSMD1/IL1RAP	3
Unflavored-Air	REACTOME_CARBOXYTERMINAL_POST_TRANSLATIONAL_MODIFICATIONS_OF_TUBULIN	REACTOME_CARBOXYTERMINAL_POST_TRANSLATIONAL_MODIFICATIONS_OF_TUBULIN	1/463	46/11290	0.0217391	0.530097	-0.660376	0.854874	0.964675	0.801669	TUBB4B	1
Unflavored-Air	REACTOME_SIGNALING_BY_INSULIN_RECEPTOR	REACTOME_SIGNALING_BY_INSULIN_RECEPTOR	2/463	82/11290	0.0243902	0.594743	-0.761619	0.855568	0.964675	0.801669	PDPK1/IRS2	2
Unflavored-Air	REACTOME_NR1H2_AND_NR1H3_MEDIATED_SIGNALING	REACTOME_NR1H2_AND_NR1H3_MEDIATED_SIGNALING	1/463	47/11290	0.0212766	0.518818	-0.683567	0.86085	0.966967	0.803574	NCOR2	1
Unflavored-Air	REACTOME_SENSORY_PERCEPTION_OF_TASTE	REACTOME_SENSORY_PERCEPTION_OF_TASTE	1/463	47/11290	0.0212766	0.518818	-0.683567	0.86085	0.966967	0.803574	ITPR3	1
Unflavored-Air	REACTOME_TGF_BETA_RECEPTOR_SIGNALING_ACTIVATES_SMADS	REACTOME_TGF_BETA_RECEPTOR_SIGNALING_ACTIVATES_SMADS	1/463	47/11290	0.0212766	0.518818	-0.683567	0.86085	0.966967	0.803574	STUB1	1
Unflavored-Air	REACTOME_MITOTIC_G1_PHASE_AND_G1_S_TRANSITION	REACTOME_MITOTIC_G1_PHASE_AND_G1_S_TRANSITION	4/463	149/11290	0.0268456	0.654616	-0.877601	0.865542	0.969744	0.805882	LYN/AKT1/RBL2/PSMD1	4
Unflavored-Air	REACTOME_DNA_DAMAGE_BYPASS	REACTOME_DNA_DAMAGE_BYPASS	1/463	48/11290	0.0208333	0.508009	-0.70635	0.86658	0.969744	0.805882	UFD1	1
Unflavored-Air	REACTOME_INTERLEUKIN_3_INTERLEUKIN_5_AND_GM_CSF_SIGNALING	REACTOME_INTERLEUKIN_3_INTERLEUKIN_5_AND_GM_CSF_SIGNALING	1/463	48/11290	0.0208333	0.508009	-0.70635	0.86658	0.969744	0.805882	LYN	1
Unflavored-Air	REACTOME_INTEGRIN_CELL_SURFACE_INTERACTIONS	REACTOME_INTEGRIN_CELL_SURFACE_INTERACTIONS	2/463	85/11290	0.0235294	0.573752	-0.8157	0.869082	0.971327	0.807197	CDH1/F11R	2
Unflavored-Air	REACTOME_INTERLEUKIN_1_FAMILY_SIGNALING	REACTOME_INTERLEUKIN_1_FAMILY_SIGNALING	4/463	152/11290	0.0263158	0.641696	-0.919674	0.875459	0.974017	0.809433	MAP3K7/PTPN13/PSMD1/IL1RAP	4
Unflavored-Air	REACTOME_CROSS_PRESENTATION_OF_SOLUBLE_EXOGENOUS_ANTIGENS_ENDOSOMES	REACTOME_CROSS_PRESENTATION_OF_SOLUBLE_EXOGENOUS_ANTIGENS_ENDOSOMES	1/463	50/11290	0.02	0.487689	-0.750758	0.877344	0.974017	0.809433	PSMD1	1
Unflavored-Air	REACTOME_SYNTHESIS_OF_DNA	REACTOME_SYNTHESIS_OF_DNA	3/463	121/11290	0.0247934	0.604573	-0.904307	0.878756	0.974017	0.809433	PSMD1/ANAPC1/CDC23	3
Unflavored-Air	REACTOME_DNA_REPAIR	REACTOME_DNA_REPAIR	10/463	332/11290	0.0301205	0.734471	-1.0155	0.879938	0.974017	0.809433	NBN/XRCC1/POLR2A/TP53BP1/ASCC3/UFD1/ACD/RBBP8/PPP4R2/TERF2IP	10
Unflavored-Air	REACTOME_NEDDYLATION	REACTOME_NEDDYLATION	7/463	245/11290	0.0285714	0.696699	-0.992519	0.880705	0.974017	0.809433	LRRC41/FBXW9/CUL9/PUM2/LMO7/UFD1/PSMD1	7
Unflavored-Air	REACTOME_MEIOTIC_RECOMBINATION	REACTOME_MEIOTIC_RECOMBINATION	2/463	88/11290	0.0227273	0.554192	-0.868172	0.881427	0.974017	0.809433	NBN/RBBP8	2
Unflavored-Air	REACTOME_ACTIVATION_OF_ANTERIOR_HOX_GENES_IN_HINDBRAIN_DEVELOPMENT_DURING_EARLY_EMBRYOGENESIS	REACTOME_ACTIVATION_OF_ANTERIOR_HOX_GENES_IN_HINDBRAIN_DEVELOPMENT_DURING_EARLY_EMBRYOGENESIS	3/463	122/11290	0.0245902	0.599618	-0.919457	0.882184	0.974017	0.809433	POLR2A/EZH2/NCOA3	3
Unflavored-Air	REACTOME_FORMATION_OF_TC_NER_PRE_INCISION_COMPLEX	REACTOME_FORMATION_OF_TC_NER_PRE_INCISION_COMPLEX	1/463	51/11290	0.0196078	0.478126	-0.772415	0.882397	0.974017	0.809433	POLR2A	1
Unflavored-Air	REACTOME_NEUROTRANSMITTER_RELEASE_CYCLE	REACTOME_NEUROTRANSMITTER_RELEASE_CYCLE	1/463	51/11290	0.0196078	0.478126	-0.772415	0.882397	0.974017	0.809433	PPFIA3	1
Unflavored-Air	REACTOME_SARS_COV_2_MODULATES_HOST_TRANSLATION_MACHINERY	REACTOME_SARS_COV_2_MODULATES_HOST_TRANSLATION_MACHINERY	1/463	51/11290	0.0196078	0.478126	-0.772415	0.882397	0.974017	0.809433	RPS3	1
Unflavored-Air	REACTOME_B_WICH_COMPLEX_POSITIVELY_REGULATES_RRNA_EXPRESSION	REACTOME_B_WICH_COMPLEX_POSITIVELY_REGULATES_RRNA_EXPRESSION	2/463	90/11290	0.0222222	0.541877	-0.902316	0.88905	0.98015	0.814529	MYBBP1A/DDX21	2
Unflavored-Air	REACTOME_METABOLISM_OF_WATER_SOLUBLE_VITAMINS_AND_COFACTORS	REACTOME_METABOLISM_OF_WATER_SOLUBLE_VITAMINS_AND_COFACTORS	3/463	127/11290	0.023622	0.576011	-0.993643	0.898059	0.984535	0.818173	ABCC1/ACACA/PANK2	3
Unflavored-Air	REACTOME_DEGRADATION_OF_AXIN	REACTOME_DEGRADATION_OF_AXIN	1/463	55/11290	0.0181818	0.443354	-0.855733	0.900613	0.984535	0.818173	PSMD1	1
Unflavored-Air	REACTOME_REGULATION_OF_RUNX3_EXPRESSION_AND_ACTIVITY	REACTOME_REGULATION_OF_RUNX3_EXPRESSION_AND_ACTIVITY	1/463	55/11290	0.0181818	0.443354	-0.855733	0.900613	0.984535	0.818173	PSMD1	1
Unflavored-Air	REACTOME_SCF_BETA_TRCP_MEDIATED_DEGRADATION_OF_EMI1	REACTOME_SCF_BETA_TRCP_MEDIATED_DEGRADATION_OF_EMI1	1/463	55/11290	0.0181818	0.443354	-0.855733	0.900613	0.984535	0.818173	PSMD1	1
Unflavored-Air	REACTOME_SOMITOGENESIS	REACTOME_SOMITOGENESIS	1/463	55/11290	0.0181818	0.443354	-0.855733	0.900613	0.984535	0.818173	PSMD1	1
Unflavored-Air	REACTOME_CLASS_B_2_SECRETIN_FAMILY_RECEPTORS	REACTOME_CLASS_B_2_SECRETIN_FAMILY_RECEPTORS	2/463	94/11290	0.0212766	0.518818	-0.968737	0.902951	0.984535	0.818173	FZD6/FZD3	2
Unflavored-Air	REACTOME_GASTRULATION	REACTOME_GASTRULATION	3/463	129/11290	0.0232558	0.56708	-1.02262	0.903851	0.984535	0.818173	CDH1/OCLN/PSMD1	3
Unflavored-Air	REACTOME_CELL_SURFACE_INTERACTIONS_AT_THE_VASCULAR_WALL	REACTOME_CELL_SURFACE_INTERACTIONS_AT_THE_VASCULAR_WALL	5/463	194/11290	0.0257732	0.628465	-1.0794	0.904554	0.984535	0.818173	LYN/SLC16A1/CXADR/SLC7A5/F11R	5
Unflavored-Air	REACTOME_NUCLEOTIDE_BINDING_DOMAIN_LEUCINE_RICH_REPEAT_CONTAINING_RECEPTOR_NLR_SIGNALING_PATHWAYS	REACTOME_NUCLEOTIDE_BINDING_DOMAIN_LEUCINE_RICH_REPEAT_CONTAINING_RECEPTOR_NLR_SIGNALING_PATHWAYS	1/463	56/11290	0.0178571	0.435437	-0.875797	0.904709	0.984535	0.818173	MAP3K7	1
Unflavored-Air	REACTOME_MITF_M_DEPENDENT_GENE_EXPRESSION	REACTOME_MITF_M_DEPENDENT_GENE_EXPRESSION	2/463	95/11290	0.0210526	0.513357	-0.984974	0.906164	0.984535	0.818173	ARID1A/ARID1B	2
Unflavored-Air	REACTOME_DEGRADATION_OF_DVL	REACTOME_DEGRADATION_OF_DVL	1/463	57/11290	0.0175439	0.427797	-0.895578	0.908636	0.984535	0.818173	PSMD1	1
Unflavored-Air	REACTOME_STABILIZATION_OF_P53	REACTOME_STABILIZATION_OF_P53	1/463	57/11290	0.0175439	0.427797	-0.895578	0.908636	0.984535	0.818173	PSMD1	1
Unflavored-Air	REACTOME_GLYCOSPHINGOLIPID_METABOLISM	REACTOME_GLYCOSPHINGOLIPID_METABOLISM	1/463	58/11290	0.0172414	0.420422	-0.915086	0.912402	0.984535	0.818173	SMPD3	1
Unflavored-Air	REACTOME_SIGNALING_BY_PDGF	REACTOME_SIGNALING_BY_PDGF	1/463	58/11290	0.0172414	0.420422	-0.915086	0.912402	0.984535	0.818173	NCK2	1
Unflavored-Air	REACTOME_METABOLISM_OF_VITAMINS_AND_COFACTORS	REACTOME_METABOLISM_OF_VITAMINS_AND_COFACTORS	5/463	198/11290	0.0252525	0.615769	-1.12794	0.913523	0.984535	0.818173	HSP90AA1/AKT1/ABCC1/ACACA/PANK2	5
Unflavored-Air	REACTOME_BINDING_AND_UPTAKE_OF_LIGANDS_BY_SCAVENGER_RECEPTORS	REACTOME_BINDING_AND_UPTAKE_OF_LIGANDS_BY_SCAVENGER_RECEPTORS	2/463	98/11290	0.0204082	0.497642	-1.03285	0.915215	0.984535	0.818173	FTH1/HSP90AA1	2
Unflavored-Air	REACTOME_ARACHIDONIC_ACID_METABOLISM	REACTOME_ARACHIDONIC_ACID_METABOLISM	1/463	59/11290	0.0169492	0.413296	-0.93433	0.916013	0.984535	0.818173	ABCC1	1
Unflavored-Air	REACTOME_NON_INTEGRIN_MEMBRANE_ECM_INTERACTIONS	REACTOME_NON_INTEGRIN_MEMBRANE_ECM_INTERACTIONS	1/463	59/11290	0.0169492	0.413296	-0.93433	0.916013	0.984535	0.818173	PRKCA	1
Unflavored-Air	REACTOME_G2_M_CHECKPOINTS	REACTOME_G2_M_CHECKPOINTS	4/463	167/11290	0.0239521	0.584059	-1.11981	0.916084	0.984535	0.818173	NBN/TP53BP1/PSMD1/RBBP8	4
Unflavored-Air	REACTOME_DEGRADATION_OF_GLI1_BY_THE_PROTEASOME	REACTOME_DEGRADATION_OF_GLI1_BY_THE_PROTEASOME	1/463	60/11290	0.0166667	0.406407	-0.953319	0.919475	0.984535	0.818173	PSMD1	1
Unflavored-Air	REACTOME_GABA_RECEPTOR_ACTIVATION	REACTOME_GABA_RECEPTOR_ACTIVATION	1/463	60/11290	0.0166667	0.406407	-0.953319	0.919475	0.984535	0.818173	ADCY9	1
Unflavored-Air	REACTOME_RRNA_MODIFICATION_IN_THE_NUCLEUS_AND_CYTOSOL	REACTOME_RRNA_MODIFICATION_IN_THE_NUCLEUS_AND_CYTOSOL	1/463	60/11290	0.0166667	0.406407	-0.953319	0.919475	0.984535	0.818173	NOP56	1
Unflavored-Air	REACTOME_SCF_SKP2_MEDIATED_DEGRADATION_OF_P27_P21	REACTOME_SCF_SKP2_MEDIATED_DEGRADATION_OF_P27_P21	1/463	60/11290	0.0166667	0.406407	-0.953319	0.919475	0.984535	0.818173	PSMD1	1
Unflavored-Air	REACTOME_TRANSLATION	REACTOME_TRANSLATION	8/463	295/11290	0.0271186	0.661273	-1.21907	0.921832	0.984535	0.818173	EPRS1/EIF2S2/RPS3/EIF4B/SEC61B/RPL26/RPL24/EIF4G1	8
Unflavored-Air	REACTOME_ASSEMBLY_OF_COLLAGEN_FIBRILS_AND_OTHER_MULTIMERIC_STRUCTURES	REACTOME_ASSEMBLY_OF_COLLAGEN_FIBRILS_AND_OTHER_MULTIMERIC_STRUCTURES	1/463	61/11290	0.0163934	0.399745	-0.972063	0.922795	0.984535	0.818173	PLEC	1
Unflavored-Air	REACTOME_CD22_MEDIATED_BCR_REGULATION	REACTOME_CD22_MEDIATED_BCR_REGULATION	1/463	61/11290	0.0163934	0.399745	-0.972063	0.922795	0.984535	0.818173	LYN	1
Unflavored-Air	REACTOME_DEFECTIVE_CFTR_CAUSES_CYSTIC_FIBROSIS	REACTOME_DEFECTIVE_CFTR_CAUSES_CYSTIC_FIBROSIS	1/463	61/11290	0.0163934	0.399745	-0.972063	0.922795	0.984535	0.818173	PSMD1	1
Unflavored-Air	REACTOME_DECTIN_1_MEDIATED_NONCANONICAL_NF_KB_SIGNALING	REACTOME_DECTIN_1_MEDIATED_NONCANONICAL_NF_KB_SIGNALING	1/463	62/11290	0.016129	0.393298	-0.990569	0.925979	0.985302	0.818811	PSMD1	1
Unflavored-Air	REACTOME_UCH_PROTEINASES	REACTOME_UCH_PROTEINASES	2/463	102/11290	0.0196078	0.478126	-1.09485	0.926013	0.985302	0.818811	FOXK1/PSMD1	2
Unflavored-Air	REACTOME_DUAL_INCISION_IN_TC_NER	REACTOME_DUAL_INCISION_IN_TC_NER	1/463	63/11290	0.015873	0.387055	-1.00884	0.929031	0.985302	0.818811	POLR2A	1
Unflavored-Air	REACTOME_NCAM_SIGNALING_FOR_NEURITE_OUT_GROWTH	REACTOME_NCAM_SIGNALING_FOR_NEURITE_OUT_GROWTH	1/463	63/11290	0.015873	0.387055	-1.00884	0.929031	0.985302	0.818811	SPTBN1	1
Unflavored-Air	REACTOME_PEROXISOMAL_PROTEIN_IMPORT	REACTOME_PEROXISOMAL_PROTEIN_IMPORT	1/463	63/11290	0.015873	0.387055	-1.00884	0.929031	0.985302	0.818811	PEX1	1
Unflavored-Air	REACTOME_CYTOCHROME_P450_ARRANGED_BY_SUBSTRATE_TYPE	REACTOME_CYTOCHROME_P450_ARRANGED_BY_SUBSTRATE_TYPE	1/463	64/11290	0.015625	0.381007	-1.0269	0.931958	0.986635	0.819919	NCOA2	1
Unflavored-Air	REACTOME_HEDGEHOG_LIGAND_BIOGENESIS	REACTOME_HEDGEHOG_LIGAND_BIOGENESIS	1/463	65/11290	0.0153846	0.375145	-1.04474	0.934764	0.986635	0.819919	PSMD1	1
Unflavored-Air	REACTOME_MITOCHONDRIAL_PROTEIN_IMPORT	REACTOME_MITOCHONDRIAL_PROTEIN_IMPORT	1/463	65/11290	0.0153846	0.375145	-1.04474	0.934764	0.986635	0.819919	VDAC1	1
Unflavored-Air	REACTOME_DISEASES_OF_GLYCOSYLATION	REACTOME_DISEASES_OF_GLYCOSYLATION	3/463	143/11290	0.020979	0.511562	-1.21552	0.936734	0.986635	0.819919	MUC1/NOTCH2/MUC13	3
Unflavored-Air	REACTOME_ACTIVATED_PKN1_STIMULATES_TRANSCRIPTION_OF_AR_ANDROGEN_RECEPTOR_REGULATED_GENES_KLK2_AND_KLK3	REACTOME_ACTIVATED_PKN1_STIMULATES_TRANSCRIPTION_OF_AR_ANDROGEN_RECEPTOR_REGULATED_GENES_KLK2_AND_KLK3	1/463	66/11290	0.0151515	0.369461	-1.06237	0.937455	0.986635	0.819919	NCOA2	1
Unflavored-Air	REACTOME_NEGATIVE_EPIGENETIC_REGULATION_OF_RRNA_EXPRESSION	REACTOME_NEGATIVE_EPIGENETIC_REGULATION_OF_RRNA_EXPRESSION	2/463	108/11290	0.0185185	0.451564	-1.18425	0.939809	0.986635	0.819919	UBTF/BAZ2A	2
Unflavored-Air	REACTOME_NUCLEOTIDE_EXCISION_REPAIR	REACTOME_NUCLEOTIDE_EXCISION_REPAIR	2/463	108/11290	0.0185185	0.451564	-1.18425	0.939809	0.986635	0.819919	XRCC1/POLR2A	2
Unflavored-Air	REACTOME_DRUG_ADME	REACTOME_DRUG_ADME	2/463	109/11290	0.0183486	0.447421	-1.19876	0.941857	0.986635	0.819919	ABCC1/SLC16A1	2
Unflavored-Air	REACTOME_G1_S_DNA_DAMAGE_CHECKPOINTS	REACTOME_G1_S_DNA_DAMAGE_CHECKPOINTS	1/463	68/11290	0.0147059	0.358595	-1.09702	0.942509	0.986635	0.819919	PSMD1	1
Unflavored-Air	REACTOME_COPII_MEDIATED_VESICLE_TRANSPORT	REACTOME_COPII_MEDIATED_VESICLE_TRANSPORT	1/463	69/11290	0.0144928	0.353398	-1.11406	0.944881	0.986635	0.819919	SEC22B	1
Unflavored-Air	REACTOME_FCGR_ACTIVATION	REACTOME_FCGR_ACTIVATION	1/463	69/11290	0.0144928	0.353398	-1.11406	0.944881	0.986635	0.819919	LYN	1
Unflavored-Air	REACTOME_FORMATION_OF_PARAXIAL_MESODERM	REACTOME_FORMATION_OF_PARAXIAL_MESODERM	1/463	69/11290	0.0144928	0.353398	-1.11406	0.944881	0.986635	0.819919	PSMD1	1
Unflavored-Air	REACTOME_O_LINKED_GLYCOSYLATION	REACTOME_O_LINKED_GLYCOSYLATION	2/463	111/11290	0.018018	0.439359	-1.22746	0.945756	0.986635	0.819919	MUC1/MUC13	2
Unflavored-Air	REACTOME_SENESCENCE_ASSOCIATED_SECRETORY_PHENOTYPE_SASP	REACTOME_SENESCENCE_ASSOCIATED_SECRETORY_PHENOTYPE_SASP	2/463	111/11290	0.018018	0.439359	-1.22746	0.945756	0.986635	0.819919	ANAPC1/CDC23	2
Unflavored-Air	REACTOME_DISEASES_OF_METABOLISM	REACTOME_DISEASES_OF_METABOLISM	6/463	250/11290	0.024	0.585227	-1.37139	0.947343	0.987138	0.820336	SLC34A2/MUC1/TALDO1/NOTCH2/ACACA/MUC13	6
Unflavored-Air	REACTOME_ORC1_REMOVAL_FROM_CHROMATIN	REACTOME_ORC1_REMOVAL_FROM_CHROMATIN	1/463	71/11290	0.0140845	0.343443	-1.1476	0.949336	0.988061	0.821104	PSMD1	1
Unflavored-Air	REACTOME_CONDENSATION_OF_PROPHASE_CHROMOSOMES	REACTOME_CONDENSATION_OF_PROPHASE_CHROMOSOMES	1/463	73/11290	0.0136986	0.334034	-1.18043	0.953431	0.990016	0.822728	PHF8	1
Unflavored-Air	REACTOME_SIGNALING_BY_FGFR2	REACTOME_SIGNALING_BY_FGFR2	1/463	73/11290	0.0136986	0.334034	-1.18043	0.953431	0.990016	0.822728	POLR2A	1
Unflavored-Air	REACTOME_CELLULAR_RESPONSE_TO_HYPOXIA	REACTOME_CELLULAR_RESPONSE_TO_HYPOXIA	1/463	75/11290	0.0133333	0.325126	-1.2126	0.957197	0.992772	0.825018	PSMD1	1
Unflavored-Air	REACTOME_G_ALPHA_S_SIGNALLING_EVENTS	REACTOME_G_ALPHA_S_SIGNALLING_EVENTS	3/463	157/11290	0.0191083	0.465945	-1.39346	0.958957	0.993444	0.825576	ADCY9/PRKAR1A/PRKAR2A	3
Unflavored-Air	REACTOME_DNA_REPLICATION_PRE_INITIATION	REACTOME_DNA_REPLICATION_PRE_INITIATION	3/463	159/11290	0.0188679	0.460084	-1.41782	0.961457	0.994581	0.826522	PSMD1/ANAPC1/CDC23	3
Unflavored-Air	REACTOME_ABC_TRANSPORTER_DISORDERS	REACTOME_ABC_TRANSPORTER_DISORDERS	1/463	78/11290	0.0128205	0.312621	-1.2597	0.962282	0.994581	0.826522	PSMD1	1
Unflavored-Air	REACTOME_REGULATION_OF_INSULIN_LIKE_GROWTH_FACTOR_IGF_TRANSPORT_AND_UPTAKE_BY_INSULIN_LIKE_GROWTH_FACTOR_BINDING_PROTEINS_IGFBPS	REACTOME_REGULATION_OF_INSULIN_LIKE_GROWTH_FACTOR_IGF_TRANSPORT_AND_UPTAKE_BY_INSULIN_LIKE_GROWTH_FACTOR_BINDING_PROTEINS_IGFBPS	2/463	124/11290	0.016129	0.393298	-1.40476	0.965642	0.995459	0.827251	CKAP4/KTN1	2
Unflavored-Air	REACTOME_METABOLISM_OF_AMINO_ACIDS_AND_DERIVATIVES	REACTOME_METABOLISM_OF_AMINO_ACIDS_AND_DERIVATIVES	9/463	366/11290	0.0245902	0.599618	-1.61023	0.9676	0.995459	0.827251	EPRS1/NQO1/RPS3/RPL26/RPL24/SLC7A5/SERINC5/PSMD1/DUOX1	9
Unflavored-Air	REACTOME_ROLE_OF_PHOSPHOLIPIDS_IN_PHAGOCYTOSIS	REACTOME_ROLE_OF_PHOSPHOLIPIDS_IN_PHAGOCYTOSIS	1/463	82/11290	0.0121951	0.297371	-1.32048	0.968138	0.995459	0.827251	ITPR3	1
Unflavored-Air	REACTOME_CONSTITUTIVE_SIGNALING_BY_ABERRANT_PI3K_IN_CANCER	REACTOME_CONSTITUTIVE_SIGNALING_BY_ABERRANT_PI3K_IN_CANCER	1/463	83/11290	0.0120482	0.293789	-1.33534	0.969454	0.995459	0.827251	IRS2	1
Unflavored-Air	REACTOME_GLOBAL_GENOME_NUCLEOTIDE_EXCISION_REPAIR_GG_NER	REACTOME_GLOBAL_GENOME_NUCLEOTIDE_EXCISION_REPAIR_GG_NER	1/463	84/11290	0.0119048	0.290291	-1.35008	0.970716	0.995459	0.827251	XRCC1	1
Unflavored-Air	REACTOME_TRANSPORT_OF_BILE_SALTS_AND_ORGANIC_ACIDS_METAL_IONS_AND_AMINE_COMPOUNDS	REACTOME_TRANSPORT_OF_BILE_SALTS_AND_ORGANIC_ACIDS_METAL_IONS_AND_AMINE_COMPOUNDS	1/463	84/11290	0.0119048	0.290291	-1.35008	0.970716	0.995459	0.827251	SLC16A1	1
Unflavored-Air	REACTOME_RUNX1_REGULATES_TRANSCRIPTION_OF_GENES_INVOLVED_IN_DIFFERENTIATION_OF_HSCS	REACTOME_RUNX1_REGULATES_TRANSCRIPTION_OF_GENES_INVOLVED_IN_DIFFERENTIATION_OF_HSCS	2/463	129/11290	0.0155039	0.378053	-1.46913	0.971244	0.995459	0.827251	KMT2A/PSMD1	2
Unflavored-Air	REACTOME_SIGNALING_BY_NOTCH	REACTOME_SIGNALING_BY_NOTCH	5/463	246/11290	0.0203252	0.495619	-1.65397	0.975717	0.995459	0.827251	AKT1/NOTCH2/HDAC7/PSMD1/NCOR2	5
Unflavored-Air	REACTOME_SIGNALING_BY_FGFR	REACTOME_SIGNALING_BY_FGFR	1/463	89/11290	0.011236	0.273983	-1.42193	0.976287	0.995459	0.827251	POLR2A	1
Unflavored-Air	REACTOME_TRANSCRIPTIONAL_REGULATION_OF_GRANULOPOIESIS	REACTOME_TRANSCRIPTIONAL_REGULATION_OF_GRANULOPOIESIS	1/463	89/11290	0.011236	0.273983	-1.42193	0.976287	0.995459	0.827251	KMT2A	1
Unflavored-Air	REACTOME_COLLAGEN_FORMATION	REACTOME_COLLAGEN_FORMATION	1/463	90/11290	0.0111111	0.270938	-1.43595	0.977267	0.995459	0.827251	PLEC	1
Unflavored-Air	REACTOME_RNA_POLYMERASE_I_PROMOTER_ESCAPE	REACTOME_RNA_POLYMERASE_I_PROMOTER_ESCAPE	1/463	90/11290	0.0111111	0.270938	-1.43595	0.977267	0.995459	0.827251	UBTF	1
Unflavored-Air	REACTOME_FATTY_ACID_METABOLISM	REACTOME_FATTY_ACID_METABOLISM	3/463	176/11290	0.0170455	0.415644	-1.61571	0.977623	0.995459	0.827251	ABCC1/ACLY/ACACA	3
Unflavored-Air	REACTOME_RUNX1_REGULATES_GENES_INVOLVED_IN_MEGAKARYOCYTE_DIFFERENTIATION_AND_PLATELET_FUNCTION	REACTOME_RUNX1_REGULATES_GENES_INVOLVED_IN_MEGAKARYOCYTE_DIFFERENTIATION_AND_PLATELET_FUNCTION	1/463	96/11290	0.0104167	0.254005	-1.5179	0.982355	0.998009	0.82937	KMT2A	1
Unflavored-Air	REACTOME_MITOCHONDRIAL_PROTEIN_DEGRADATION	REACTOME_MITOCHONDRIAL_PROTEIN_DEGRADATION	1/463	98/11290	0.0102041	0.248821	-1.54443	0.983785	0.998009	0.82937	PDHA1	1
Unflavored-Air	REACTOME_DNA_REPLICATION	REACTOME_DNA_REPLICATION	3/463	187/11290	0.0160428	0.391194	-1.73597	0.984389	0.998009	0.82937	PSMD1/ANAPC1/CDC23	3
Unflavored-Air	REACTOME_VISUAL_PHOTOTRANSDUCTION	REACTOME_VISUAL_PHOTOTRANSDUCTION	1/463	100/11290	0.01	0.243844	-1.57058	0.985099	0.998009	0.82937	PRKCA	1
Unflavored-Air	REACTOME_TNFR2_NON_CANONICAL_NF_KB_PATHWAY	REACTOME_TNFR2_NON_CANONICAL_NF_KB_PATHWAY	1/463	101/11290	0.00990099	0.24143	-1.58352	0.985715	0.998009	0.82937	PSMD1	1
Unflavored-Air	REACTOME_PRE_NOTCH_EXPRESSION_AND_PROCESSING	REACTOME_PRE_NOTCH_EXPRESSION_AND_PROCESSING	1/463	119/11290	0.00840336	0.204911	-1.80305	0.993328	0.999999	0.831024	NOTCH2	1
Unflavored-Air	REACTOME_G_ALPHA_Q_SIGNALLING_EVENTS	REACTOME_G_ALPHA_Q_SIGNALLING_EVENTS	3/463	217/11290	0.0138249	0.337112	-2.03893	0.994313	0.999999	0.831024	KALRN/PRKCA/ITPR3	3
Unflavored-Air	REACTOME_BIOLOGICAL_OXIDATIONS	REACTOME_BIOLOGICAL_OXIDATIONS	3/463	220/11290	0.0136364	0.332515	-2.06749	0.994869	0.999999	0.831024	ALDH3A1/NCOA2/ACSS2	3
Unflavored-Air	REACTOME_EXTRACELLULAR_MATRIX_ORGANIZATION	REACTOME_EXTRACELLULAR_MATRIX_ORGANIZATION	5/463	300/11290	0.0166667	0.406407	-2.15484	0.995	0.999999	0.831024	CDH1/PRKCA/PLEC/SH3PXD2A/F11R	5
Unflavored-Air	REACTOME_GLYCOSAMINOGLYCAN_METABOLISM	REACTOME_GLYCOSAMINOGLYCAN_METABOLISM	1/463	126/11290	0.00793651	0.193527	-1.88247	0.995039	0.999999	0.831024	SLC9A1	1
Unflavored-Air	REACTOME_GLYCEROPHOSPHOLIPID_BIOSYNTHESIS	REACTOME_GLYCEROPHOSPHOLIPID_BIOSYNTHESIS	1/463	128/11290	0.0078125	0.190504	-1.90464	0.995442	0.999999	0.831024	PITPNM3	1
Unflavored-Air	REACTOME_IMMUNOREGULATORY_INTERACTIONS_BETWEEN_A_LYMPHOID_AND_A_NON_LYMPHOID_CELL	REACTOME_IMMUNOREGULATORY_INTERACTIONS_BETWEEN_A_LYMPHOID_AND_A_NON_LYMPHOID_CELL	2/463	190/11290	0.0105263	0.256678	-2.13676	0.996967	0.999999	0.831024	CDH1/CXADR	2
Unflavored-Air	REACTOME_DEGRADATION_OF_THE_EXTRACELLULAR_MATRIX	REACTOME_DEGRADATION_OF_THE_EXTRACELLULAR_MATRIX	1/463	140/11290	0.00714286	0.174175	-2.03319	0.997259	0.999999	0.831024	CDH1	1
Unflavored-Air	REACTOME_AEROBIC_RESPIRATION_AND_RESPIRATORY_ELECTRON_TRANSPORT	REACTOME_AEROBIC_RESPIRATION_AND_RESPIRATORY_ELECTRON_TRANSPORT	2/463	260/11290	0.00769231	0.187573	-2.74061	0.999797	0.999999	0.831024	PDHA1/VDAC1	2
Unflavored-Air	REACTOME_CLASS_A_1_RHODOPSIN_LIKE_RECEPTORS	REACTOME_CLASS_A_1_RHODOPSIN_LIKE_RECEPTORS	1/463	330/11290	0.0030303	0.0738923	-3.53083	0.999999	0.999999	0.831024	S1PR5	1
Unflavored-Air	REACTOME_GPCR_LIGAND_BINDING	REACTOME_GPCR_LIGAND_BINDING	3/463	463/11290	0.00647948	0.157999	-3.82572	0.999999	0.999999	0.831024	FZD6/S1PR5/FZD3	3

## Sheet: GO Biological Processes
group	ID	Description	GeneRatio	BgRatio	RichFactor	FoldEnrichment	zScore	pvalue	p.adjust	qvalue	geneID	Count
Unflavored-Air	GOBP_RNA_SPLICING	GOBP_RNA_SPLICING	60/667	478/17951	0.125523	3.37821	10.3527	1.008e-16	3.59049e-13	3.15768e-13	ARVCF/CASC3/PTBP3/SNRNP70/SON/NCL/POLR2A/RBMX/HNRNPA3/NUP98/HNRNPK/TRA2B/HNRNPU/SRSF11/SRSF1/SRSF4/AHNAK/SRSF9/SRSF5/PPIG/PRPF4B/CDK13/RRP1B/RNPS1/TAF12/SRSF7/LARP7/ZC3H13/PRPF38B/ARL6IP4/VIRMA/AHNAK2/SUGP1/SRRM1/SREK1IP1/PRPF38A/RBM15B/THOC2/KHSRP/RBMXL1/YTHDC1/RBM14/CCNL2/RBM15/WDR77/BUD13/C2orf49/PNN/SCAF1/RRAGC/CWC22/PPP4R2/CCNL1/ACIN1/SRRM2/THRAP3/LUC7L2/TRRAP/RBM7/RBM8A	60
Unflavored-Air	GOBP_REGULATION_OF_RNA_SPLICING	GOBP_REGULATION_OF_RNA_SPLICING	33/667	185/17951	0.178378	4.80071	10.2077	5.28258e-14	9.40828e-11	8.27419e-11	PTBP3/SNRNP70/SON/NCL/POLR2A/RBMX/NUP98/HNRNPK/TRA2B/HNRNPU/SRSF1/SRSF4/AHNAK/SRSF9/RRP1B/RNPS1/TAF12/SRSF7/LARP7/AHNAK2/SRRM1/RBM15B/RBMXL1/YTHDC1/CCNL2/RBM15/WDR77/CWC22/CCNL1/THRAP3/TRRAP/RBM7/RBM8A	33
Unflavored-Air	GOBP_REGULATION_OF_MRNA_PROCESSING	GOBP_REGULATION_OF_MRNA_PROCESSING	26/667	133/17951	0.195489	5.2612	9.68949	2.91184e-12	3.45732e-09	3.04057e-09	SNRNP70/SON/NCL/RBMX/NUP98/HNRNPK/TRA2B/HNRNPU/SRSF4/SRSF9/RNPS1/SAFB/SRSF7/LARP7/SRRM1/RBM15B/HDAC7/RBMXL1/YTHDC1/RBM15/WDR77/CWC22/SLTM/THRAP3/RBM7/RBM8A	26
Unflavored-Air	GOBP_REGULATION_OF_MRNA_SPLICING_VIA_SPLICEOSOME	GOBP_REGULATION_OF_MRNA_SPLICING_VIA_SPLICEOSOME	23/667	111/17951	0.207207	5.57658	9.50119	1.50597e-11	1.34107e-08	1.17941e-08	SNRNP70/SON/NCL/RBMX/NUP98/HNRNPK/TRA2B/HNRNPU/SRSF4/SRSF9/RNPS1/SRSF7/LARP7/SRRM1/RBM15B/RBMXL1/YTHDC1/RBM15/WDR77/CWC22/THRAP3/RBM7/RBM8A	23
Unflavored-Air	GOBP_REGULATION_OF_SUPRAMOLECULAR_FIBER_ORGANIZATION	GOBP_REGULATION_OF_SUPRAMOLECULAR_FIBER_ORGANIZATION	42/667	392/17951	0.107143	2.88354	7.40698	7.41307e-10	5.28107e-07	4.64448e-07	VILL/NCK2/SORBS3/SVIL/HCLS1/SLC9A1/RPS3/APC/CLIP1/USP8/MAP1B/PXN/MAP1A/SPTBN1/DMTN/CAMSAP2/EPS8/PAK1/PAK2/KANK1/OCLN/CARMIL1/WASHC2A/MAP1S/RICTOR/ARHGEF18/CLASP1/PHLDB2/SSH3/CDC42EP4/ARHGAP35/ABI2/SLAIN2/SPAST/ADD3/LIMA1/BAIAP2L1/CDC42EP3/MAPRE3/BAIAP2/F11R/ARFGEF1	42
Unflavored-Air	GOBP_REGULATION_OF_PROTEIN_POLYMERIZATION	GOBP_REGULATION_OF_PROTEIN_POLYMERIZATION	28/667	203/17951	0.137931	3.71214	7.63412	2.16319e-09	1.28422e-06	1.12941e-06	VILL/NCK2/SVIL/HSP90AA1/HCLS1/RPS3/CLIP1/VDAC2/MAP1B/SPTBN1/DMTN/CAMSAP2/EPS8/PAK1/KANK1/OCLN/CARMIL1/RICTOR/CLASP1/SSH3/CDC42EP4/SLAIN2/ADD3/BAIAP2L1/CDC42EP3/MAPRE3/BAIAP2/ARFGEF1	28
Unflavored-Air	GOBP_DENDRITE_DEVELOPMENT	GOBP_DENDRITE_DEVELOPMENT	30/667	238/17951	0.12605	3.3924	7.29876	5.05453e-09	2.43129e-06	2.13822e-06	SIPA1L1/NCK2/MAP1B/MAP1A/MEF2A/CAMSAP2/TIAM1/PAK2/EZH2/DAB2IP/MAP1S/CC2D1A/ABI1/MINK1/SYNE1/DLG5/PDLIM5/SRCIN1/BCL11A/TANC2/ABI2/HECW2/RERE/KIDINS220/ASAP1/ZMYND8/BAIAP2/CAMK2A/FARP1/RAPGEF2	30
Unflavored-Air	GOBP_REGULATION_OF_MRNA_METABOLIC_PROCESS	GOBP_REGULATION_OF_MRNA_METABOLIC_PROCESS	41/667	403/17951	0.101737	2.73805	6.93225	5.46052e-09	2.43129e-06	2.13822e-06	CASC3/CNOT3/SNRNP70/YBX3/PRKCA/SON/NCL/AKT1/RBMX/FXR2/NUP98/HNRNPK/TRA2B/HNRNPU/SRSF4/SRSF9/PUM1/RNPS1/SAFB/SRSF7/LARP7/LARP1/GIGYF2/ZC3HAV1/SRRM1/RBM15B/PUM2/HDAC7/KHSRP/RBMXL1/YTHDC1/RBM15/WDR77/TNKS1BP1/CWC22/EIF4ENIF1/SLTM/THRAP3/PKP3/RBM7/RBM8A	41
Unflavored-Air	GOBP_CILIUM_ORGANIZATION	GOBP_CILIUM_ORGANIZATION	43/667	443/17951	0.0970655	2.61233	6.75009	9.43607e-09	3.16689e-06	2.78515e-06	ODAD3/ABLIM1/KIF3B/OFD1/ABLIM3/LCA5L/GAS8/MAP4/AKT1/HTT/PCM1/KIF19/TBC1D10B/WDR44/CEP78/ERICH3/ATAT1/CEP162/RSPH4A/CROCC/CEP350/DNAI4/JHY/DNAH5/GBF1/TBC1D5/USP6NL/UBXN10/ODAD1/TMEM237/RAB3IP/ARHGAP35/PARVA/SPATA6/MKS1/CEP126/SEPTIN9/ASAP1/CDC14A/CEP131/CEP164/IFT52/CBY1	43
Unflavored-Air	GOBP_PROTEIN_POLYMERIZATION	GOBP_PROTEIN_POLYMERIZATION	33/667	288/17951	0.114583	3.08379	7.0031	9.75605e-09	3.16689e-06	2.78515e-06	VILL/NCK2/SVIL/HSP90AA1/KRT5/HCLS1/RPS3/MAP4/CLIP1/VDAC2/MAP1B/SPTBN1/DMTN/CAMSAP2/SPIRE1/EPS8/PAK1/KANK1/OCLN/CARMIL1/RICTOR/CLASP1/MICALL2/NEDD1/SSH3/CDC42EP4/SLAIN2/ADD3/BAIAP2L1/CDC42EP3/MAPRE3/BAIAP2/ARFGEF1	33
Unflavored-Air	GOBP_CELL_CELL_JUNCTION_ORGANIZATION	GOBP_CELL_CELL_JUNCTION_ORGANIZATION	28/667	217/17951	0.129032	3.47265	7.19884	9.77985e-09	3.16689e-06	2.78515e-06	CLDN3/NPHP4/MPDZ/TJP3/CDH1/DSP/PRKCA/APC/AFDN/CLDN12/CXADR/PAK2/DSG2/PLEC/PKN2/OCLN/INAVA/FRMPD2/LSR/MICALL2/MARVELD2/DLG5/HDAC7/PKP4/PKP2/TJP2/PKP3/F11R	28
Unflavored-Air	GOBP_PROTEIN_DEPOLYMERIZATION	GOBP_PROTEIN_DEPOLYMERIZATION	20/667	118/17951	0.169492	4.56153	7.62498	1.27345e-08	3.67238e-06	3.2297e-06	STMND1/VILL/SVIL/APC/MAP1B/MAP1A/CLTC/SPTBN1/DMTN/CAMSAP2/EPS8/KIF19/CARMIL1/MAP1S/CLASP1/SH3GL3/NCKAP5L/SPAST/ADD3/LIMA1	20
Unflavored-Air	GOBP_RNA_SPLICING_VIA_TRANSESTERIFICATION_REACTIONS	GOBP_RNA_SPLICING_VIA_TRANSESTERIFICATION_REACTIONS	36/667	337/17951	0.106825	2.87498	6.82585	1.34028e-08	3.67238e-06	3.2297e-06	CASC3/SNRNP70/SON/NCL/RBMX/HNRNPA3/NUP98/HNRNPK/TRA2B/HNRNPU/SRSF1/SRSF4/SRSF9/SRSF5/PRPF4B/CDK13/RNPS1/SRSF7/LARP7/SRRM1/PRPF38A/RBM15B/KHSRP/RBMXL1/YTHDC1/RBM14/RBM15/WDR77/BUD13/PNN/CWC22/SRRM2/THRAP3/LUC7L2/RBM7/RBM8A	36
Unflavored-Air	GOBP_REGULATION_OF_CELLULAR_COMPONENT_SIZE	GOBP_REGULATION_OF_CELLULAR_COMPONENT_SIZE	37/667	355/17951	0.104225	2.80502	6.74781	1.62504e-08	4.13456e-06	3.63617e-06	SHTN1/VILL/MAP3K13/MAP3K7/NCK2/ULK1/SNAPIN/SVIL/HSP90AA1/CDH1/HCLS1/MAP1B/SPTBN1/DMTN/EPS8/CLN3/GOLGA4/KANK1/CARMIL1/RICTOR/RPTOR/PUM2/RB1CC1/SSH3/BORCS6/CDC42EP4/RTN4/ARHGAP35/DIP2B/STK39/ADD3/LIMA1/BAIAP2L1/SLC12A6/CDC42EP3/BAIAP2/ARFGEF1	37
Unflavored-Air	GOBP_REGULATION_OF_MICROTUBULE_CYTOSKELETON_ORGANIZATION	GOBP_REGULATION_OF_MICROTUBULE_CYTOSKELETON_ORGANIZATION	23/667	161/17951	0.142857	3.84472	7.12258	3.02874e-08	7.17521e-06	6.3103e-06	STMND1/RPS3/APC/CLIP1/MAP1B/GSK3A/MAP1A/CLTC/HNRNPU/CAMSAP2/PAK1/DYNC1H1/OCLN/EML3/MAP9/ATAT1/MAP1S/MARK2/CLASP1/PHLDB2/SLAIN2/SPAST/MAPRE3	23
Unflavored-Air	GOBP_NUCLEAR_TRANSPORT	GOBP_NUCLEAR_TRANSPORT	35/667	333/17951	0.105105	2.8287	6.61697	3.223e-08	7.17521e-06	6.3103e-06	POM121C/PPP1R12A/CASC3/ZC3H11A/BAG3/LMNA/HSP90AA1/CDH1/HCLS1/AKT1/NUP214/RANBP2/TSC2/EMD/NUP98/ATXN1/NUP107/STK4/PRPF4B/MED1/NUP188/MAVS/RBM15B/THOC2/AHCTF1/NMD3/RITA1/YTHDC1/NUP88/DMAP1/EIF4ENIF1/FAM53C/APPL1/NUP50/RBM8A	35
Unflavored-Air	GOBP_REGULATION_OF_CELL_PROJECTION_ASSEMBLY	GOBP_REGULATION_OF_CELL_PROJECTION_ASSEMBLY	28/667	231/17951	0.121212	3.26219	6.79791	3.86947e-08	7.36603e-06	6.47812e-06	ODAD3/PALM/HSP90AA1/APC/MAP4/AKT1/HTT/DMTN/EPS8/CLN3/KANK1/OCLN/TBC1D10B/WDR44/CROCC/EPS8L1/TBC1D5/USP6NL/RAB3IP/CDC42EP4/EPS8L2/ARHGAP35/TENM2/ABI2/SEPTIN9/CDC42EP3/ASAP1/ZMYND8	28
Unflavored-Air	GOBP_REGULATION_OF_SMALL_GTPASE_MEDIATED_SIGNAL_TRANSDUCTION	GOBP_REGULATION_OF_SMALL_GTPASE_MEDIATED_SIGNAL_TRANSDUCTION	33/667	305/17951	0.108197	2.9119	6.61555	3.98368e-08	7.36603e-06	6.47812e-06	ARHGEF11/SIPA1L1/SRGAP3/KALRN/FLOT1/FAM13A/MAP4K4/RAF1/ABL2/TSC2/NOTCH2/EPS8/TIAM1/MYO9B/KANK1/RALGAPA2/ARFGEF3/DAB2IP/DENND4C/RALGAPA1/ARHGEF18/DENND4A/RALGAPB/CCDC125/EPS8L1/DENND1A/GBF1/ARHGAP39/EPS8L2/ARHGAP35/ARHGEF12/F11R/ARFGEF1	33
Unflavored-Air	GOBP_PROTEIN_LOCALIZATION_TO_CELL_CELL_JUNCTION	GOBP_PROTEIN_LOCALIZATION_TO_CELL_CELL_JUNCTION	9/667	22/17951	0.409091	11.0099	9.22859	4.12329e-08	7.36603e-06	6.47812e-06	TJP3/DSP/PAK2/SCRIB/ARHGEF18/LSR/DLG5/TJP2/F11R	9
Unflavored-Air	GOBP_ACTIN_FILAMENT_ORGANIZATION	GOBP_ACTIN_FILAMENT_ORGANIZATION	43/667	466/17951	0.0922747	2.48339	6.37366	4.1359e-08	7.36603e-06	6.47812e-06	SHTN1/WIPF3/VILL/NCK2/SORBS3/SVIL/ALDOA/HCLS1/SLC9A1/MARCKS/PXN/SPTBN1/CAP1/DMTN/SPIRE1/EPS8/PAK1/PAK2/SHROOM2/KANK1/PLEC/CARMIL1/WASHC2A/RICTOR/ARHGEF18/CLASP1/PHLDB2/MICALL2/ABI1/ENAH/SSH3/SHROOM3/PAWR/CDC42EP4/ARHGAP35/ABI2/ADD3/LIMA1/BAIAP2L1/CDC42EP3/BAIAP2/F11R/ARFGEF1	43
Unflavored-Air	GOBP_REGULATION_OF_ACTIN_FILAMENT_BASED_PROCESS	GOBP_REGULATION_OF_ACTIN_FILAMENT_BASED_PROCESS	38/667	388/17951	0.0979381	2.63581	6.39917	5.50159e-08	9.33175e-06	8.20689e-06	VILL/NCK2/SORBS3/SVIL/SLC4A2/HCLS1/DSP/SLC9A1/ABL2/PXN/SPTBN1/DMTN/EPS8/PAK1/PAK2/CAMK2D/DSG2/KANK1/CARMIL1/WASHC2A/RICTOR/ARHGEF18/CLASP1/PHLDB2/SSH3/PKP2/CDC42EP4/BCAS3/ARHGAP35/ABI2/CELSR1/ADD3/LIMA1/BAIAP2L1/CDC42EP3/BAIAP2/F11R/ARFGEF1	38
Unflavored-Air	GOBP_NEGATIVE_REGULATION_OF_ORGANELLE_ORGANIZATION	GOBP_NEGATIVE_REGULATION_OF_ORGANELLE_ORGANIZATION	36/667	363/17951	0.0991736	2.66906	6.31089	9.02843e-08	1.46179e-05	1.28558e-05	VILL/NBN/SEC22B/TOM1L1/SVIL/LMNA/XRCC1/APC/MAP4/AKT1/MAP1B/TSC2/HNRNPU/SPTBN1/DMTN/CAMSAP2/EPS8/PAK2/PRPF4B/KANK1/WDR44/CARMIL1/ARHGEF18/CLASP1/HUWE1/PHLDB2/MDM1/SSH3/ACD/RBM14/TERF2IP/ADD3/LIMA1/F11R/ARFGEF1/DYNC1LI1	36
Unflavored-Air	GOBP_REGULATION_OF_ACTIN_FILAMENT_ORGANIZATION	GOBP_REGULATION_OF_ACTIN_FILAMENT_ORGANIZATION	30/667	273/17951	0.10989	2.95748	6.40228	1.17224e-07	1.81544e-05	1.59661e-05	VILL/NCK2/SORBS3/SVIL/HCLS1/SLC9A1/PXN/SPTBN1/DMTN/EPS8/PAK1/PAK2/KANK1/CARMIL1/WASHC2A/RICTOR/ARHGEF18/CLASP1/PHLDB2/SSH3/CDC42EP4/ARHGAP35/ABI2/ADD3/LIMA1/BAIAP2L1/CDC42EP3/BAIAP2/F11R/ARFGEF1	30
Unflavored-Air	GOBP_REGULATION_OF_MICROTUBULE_BASED_PROCESS	GOBP_REGULATION_OF_MICROTUBULE_BASED_PROCESS	29/667	259/17951	0.111969	3.01343	6.41167	1.27187e-07	1.88767e-05	1.66012e-05	STMND1/RPS3/APC/CLIP1/MAP1B/GSK3A/MAP1A/CLTC/HNRNPU/CAMSAP2/PAK1/DYNC1H1/OCLN/EML3/MAP9/ATAT1/RSPH4A/MAP1S/MARK2/CLASP1/PHLDB2/MDM1/RBM14/CCNL2/SLAIN2/SPAST/CCNL1/CEP131/MAPRE3	29
Unflavored-Air	GOBP_MICROTUBULE_BASED_TRANSPORT	GOBP_MICROTUBULE_BASED_TRANSPORT	26/667	217/17951	0.119816	3.2246	6.47668	1.4922e-07	2.12609e-05	1.8698e-05	ODAD3/KIF3B/KATNIP/OFD1/SNAPIN/LCA5L/BAG3/GAS8/HSPB1/HTT/MAP1B/MAP1A/HNRNPU/CLN3/DYNC1H1/PCM1/TMEM201/RSPH4A/MAP1S/JHY/DNAH5/BORCS6/SPAST/ARMCX3/CEP131/IFT52	26
Unflavored-Air	GOBP_POSITIVE_REGULATION_OF_PLASMA_MEMBRANE_BOUNDED_CELL_PROJECTION_ASSEMBLY	GOBP_POSITIVE_REGULATION_OF_PLASMA_MEMBRANE_BOUNDED_CELL_PROJECTION_ASSEMBLY	18/667	113/17951	0.159292	4.28703	6.88562	1.80531e-07	2.47327e-05	2.17514e-05	PALM/HSP90AA1/APC/HTT/EPS8/OCLN/CROCC/EPS8L1/RAB3IP/CDC42EP4/EPS8L2/ARHGAP35/TENM2/ABI2/SEPTIN9/CDC42EP3/ASAP1/ZMYND8	18
Unflavored-Air	GOBP_POSITIVE_REGULATION_OF_CELL_PROJECTION_ORGANIZATION	GOBP_POSITIVE_REGULATION_OF_CELL_PROJECTION_ORGANIZATION	35/667	361/17951	0.0969529	2.6093	6.06778	2.36358e-07	3.11818e-05	2.74231e-05	SHTN1/STK25/MAP3K13/NRDC/PALM/HSP90AA1/LYN/APC/ABL2/HTT/MAP1B/EPS8/TIAM1/GOLGA4/EZH2/OCLN/CROCC/DAB2IP/CARMIL1/MARK2/PUM2/EPS8L1/RAB3IP/CDC42EP4/EPS8L2/ARHGAP35/TENM2/ABI2/SEPTIN9/CDC42EP3/KIDINS220/ASAP1/ZMYND8/BAIAP2/RAPGEF2	35
Unflavored-Air	GOBP_CELL_JUNCTION_ASSEMBLY	GOBP_CELL_JUNCTION_ASSEMBLY	41/667	462/17951	0.0887446	2.38839	5.93912	2.46692e-07	3.13827e-05	2.75998e-05	CLDN3/NPHP4/MYCBP2/FLOT1/MPDZ/MAP4K4/CDH1/PRKCA/SLC9A1/APC/MAP1B/AFDN/CLDN12/EIF4G1/DMTN/PTPN13/PAK2/PLEC/PKN2/OCLN/FRMPD2/CLASP1/PHLDB2/LSR/MICALL2/MARVELD2/DLG5/HDAC7/PDLIM5/PKP4/PKP2/SLK/PEAK1/TNS1/IL1RAP/SHANK2/PKP3/FARP1/RAPGEF2/F11R/PCLO	41
Unflavored-Air	GOBP_IMPORT_INTO_NUCLEUS	GOBP_IMPORT_INTO_NUCLEUS	22/667	168/17951	0.130952	3.52433	6.45759	2.88276e-07	3.54082e-05	3.11401e-05	POM121C/BAG3/LMNA/HSP90AA1/CDH1/HCLS1/AKT1/NUP214/RANBP2/TSC2/NUP98/NUP107/STK4/MED1/NUP188/MAVS/NUP88/DMAP1/EIF4ENIF1/FAM53C/APPL1/NUP50	22
Unflavored-Air	GOBP_ACTIN_POLYMERIZATION_OR_DEPOLYMERIZATION	GOBP_ACTIN_POLYMERIZATION_OR_DEPOLYMERIZATION	24/667	196/17951	0.122449	3.29547	6.34765	2.98798e-07	3.54772e-05	3.12008e-05	VILL/NCK2/SVIL/HCLS1/SPTBN1/DMTN/SPIRE1/EPS8/KANK1/CARMIL1/RICTOR/MICALL2/ABI1/ENAH/SSH3/CDC42EP4/ARHGAP35/ABI2/ADD3/LIMA1/BAIAP2L1/CDC42EP3/BAIAP2/ARFGEF1	24
Unflavored-Air	GOBP_CELL_CELL_JUNCTION_ASSEMBLY	GOBP_CELL_CELL_JUNCTION_ASSEMBLY	21/667	157/17951	0.133758	3.59983	6.42735	3.73936e-07	4.05997e-05	3.57057e-05	CLDN3/NPHP4/MPDZ/CDH1/PRKCA/APC/AFDN/CLDN12/PAK2/PKN2/OCLN/FRMPD2/LSR/MICALL2/MARVELD2/DLG5/HDAC7/PKP4/PKP2/PKP3/F11R	21
Unflavored-Air	GOBP_MICROTUBULE_BASED_MOVEMENT	GOBP_MICROTUBULE_BASED_MOVEMENT	39/667	435/17951	0.0896552	2.41289	5.86016	3.74805e-07	4.05997e-05	3.57057e-05	ODAD3/KIF3B/DYNC1LI2/KATNIP/NPHP4/OFD1/SNAPIN/LCA5L/BAG3/GAS8/HSPB1/APC/MAP4/HTT/MAP1B/MAP1A/HNRNPU/CLN3/DYNC1H1/PCM1/KIF19/DYNLT4/TMEM201/RSPH4A/DNAI4/MAP1S/JHY/KIF21A/KTN1/CCNYL1/DNAH5/BORCS6/ODAD1/KIF13B/SPAST/ARMCX3/CEP131/IFT52/DYNC1LI1	39
Unflavored-Air	GOBP_MRNA_TRANSPORT	GOBP_MRNA_TRANSPORT	19/667	131/17951	0.145038	3.90342	6.55186	3.76134e-07	4.05997e-05	3.57057e-05	POM121C/CASC3/ZC3H11A/NUP214/RANBP2/FXR2/NUP98/NUP107/SRSF1/SRSF7/NUP188/RBM15B/THOC2/AHCTF1/KHSRP/YTHDC1/NUP88/NUP50/RBM8A	19
Unflavored-Air	GOBP_ESTABLISHMENT_OR_MAINTENANCE_OF_CELL_POLARITY	GOBP_ESTABLISHMENT_OR_MAINTENANCE_OF_CELL_POLARITY	26/667	228/17951	0.114035	3.06903	6.17645	3.97329e-07	4.16261e-05	3.66084e-05	SHTN1/STK25/ARHGEF11/LMNA/SLC9A1/MAP4/ABL2/HTT/MAP1B/CAP1/SCRIB/MAP7/KANK1/RICTOR/MARK2/CLASP1/PHLDB2/MISP/DLG5/GBF1/MYO18A/ERBIN/ARHGAP35/PARVA/FRMD4A/ARFGEF1	26
Unflavored-Air	GOBP_REGULATION_OF_PROTEIN_CONTAINING_COMPLEX_ASSEMBLY	GOBP_REGULATION_OF_PROTEIN_CONTAINING_COMPLEX_ASSEMBLY	38/667	423/17951	0.0898345	2.41772	5.79652	5.03694e-07	5.12616e-05	4.50825e-05	VILL/NCK2/ULK1/SVIL/RAF1/HSP90AA1/HCLS1/RPS3/CLIP1/VDAC2/MAP1B/SPTBN1/EIF4G1/DMTN/CAMSAP2/EPS8/PAK1/KANK1/OCLN/ATAT1/DAB2IP/CARMIL1/RICTOR/MAVS/CLASP1/SSH3/PIEZO1/ZDHHC5/CDC42EP4/SLAIN2/ADD3/BAIAP2L1/FBXL2/CDC42EP3/STUB1/MAPRE3/BAIAP2/ARFGEF1	38
Unflavored-Air	GOBP_PROTEIN_AUTOPHOSPHORYLATION	GOBP_PROTEIN_AUTOPHOSPHORYLATION	23/667	190/17951	0.121053	3.25789	6.14639	6.45961e-07	6.25395e-05	5.50009e-05	STK25/PDPK1/MAP3K13/NBN/ULK1/TOM1L1/STK10/LYN/AKT1/STK4/PAK1/PAK2/CAMK2D/MARK2/MINK1/PRKD2/TNKS1BP1/SLK/PEAK1/STK39/CAMK2A/PIKFYVE/RIPK3	23
Unflavored-Air	GOBP_REGULATION_OF_NEURON_PROJECTION_DEVELOPMENT	GOBP_REGULATION_OF_NEURON_PROJECTION_DEVELOPMENT	39/667	445/17951	0.0876404	2.35867	5.7013	6.66969e-07	6.25395e-05	5.50009e-05	SHTN1/STK25/SIPA1L1/MAP3K13/NRDC/ULK1/MYCBP2/SNAPIN/LYN/CDH1/AKT1/ABL2/MAP1B/GSK3A/CAMSAP2/TIAM1/PAK1/PAK2/GOLGA4/KANK1/EZH2/DAB2IP/MARK2/SYNE1/THOC2/PUM2/PDLIM5/SRCIN1/BCL11A/TANC2/RTN4/KIF13B/ARHGAP35/ABI2/DIP2B/HECW2/KIDINS220/BAIAP2/RAPGEF2	39
Unflavored-Air	GOBP_REGULATION_OF_PROTEIN_DEPOLYMERIZATION	GOBP_REGULATION_OF_PROTEIN_DEPOLYMERIZATION	15/667	87/17951	0.172414	4.64018	6.686	6.67182e-07	6.25395e-05	5.50009e-05	VILL/SVIL/APC/MAP1B/MAP1A/SPTBN1/DMTN/CAMSAP2/EPS8/CARMIL1/MAP1S/CLASP1/SPAST/ADD3/LIMA1	15
Unflavored-Air	GOBP_ESTABLISHMENT_OF_RNA_LOCALIZATION	GOBP_ESTABLISHMENT_OF_RNA_LOCALIZATION	21/667	163/17951	0.128834	3.46732	6.21627	7.03985e-07	6.42973e-05	5.65468e-05	POM121C/CASC3/ZC3H11A/FLOT1/NUP214/RANBP2/FXR2/NUP98/NUP107/SRSF1/SRSF7/NUP188/RBM15B/THOC2/AHCTF1/KHSRP/YTHDC1/NUP88/ATXN2/NUP50/RBM8A	21
Unflavored-Air	GOBP_POSITIVE_REGULATION_OF_PROTEIN_LOCALIZATION	GOBP_POSITIVE_REGULATION_OF_PROTEIN_LOCALIZATION	41/667	482/17951	0.0850622	2.28928	5.63652	7.51735e-07	6.6942e-05	5.88728e-05	C2CD2L/RER1/PDPK1/PFKFB2/ABLIM3/BAG3/GAS8/HSP90AA1/PRKAR1A/CDH1/HCLS1/APC/AKT1/GSK3A/EMD/MAP1A/SPTBN1/EIF4G1/STX4/ANK3/CLN3/PRPF4B/PCM1/LARP7/CROCC/ARHGEF16/ANO1/LAMTOR1/MEPCE/MAVS/HUWE1/MICALL2/MYO18A/NMD3/ZDHHC5/DMAP1/RTN4/FRMD4A/CEP131/FARP1/IRS2	41
Unflavored-Air	GOBP_NEGATIVE_REGULATION_OF_CYTOSKELETON_ORGANIZATION	GOBP_NEGATIVE_REGULATION_OF_CYTOSKELETON_ORGANIZATION	21/667	164/17951	0.128049	3.44618	6.18205	7.79759e-07	6.77439e-05	5.9578e-05	VILL/SVIL/APC/MAP1B/SPTBN1/DMTN/CAMSAP2/EPS8/PAK2/KANK1/CARMIL1/ARHGEF18/CLASP1/PHLDB2/MDM1/SSH3/RBM14/ADD3/LIMA1/F11R/ARFGEF1	21
Unflavored-Air	GOBP_POSITIVE_REGULATION_OF_PROTEIN_POLYMERIZATION	GOBP_POSITIVE_REGULATION_OF_PROTEIN_POLYMERIZATION	15/667	91/17951	0.164835	4.43622	6.45555	1.21122e-06	0.000102723	9.03409e-05	NCK2/HSP90AA1/RPS3/CLIP1/MAP1B/PAK1/OCLN/CARMIL1/RICTOR/CLASP1/CDC42EP4/SLAIN2/BAIAP2L1/CDC42EP3/BAIAP2	15
Unflavored-Air	GOBP_PROTEIN_CONTAINING_COMPLEX_DISASSEMBLY	GOBP_PROTEIN_CONTAINING_COMPLEX_DISASSEMBLY	27/667	258/17951	0.104651	2.81648	5.77315	1.31341e-06	0.000108799	9.56844e-05	STMND1/ARID1A/VILL/SNAPIN/SVIL/HMGA1/APC/MAP1B/MAP1A/CLTC/SPTBN1/DMTN/SSRP1/CAMSAP2/EPS8/CLN3/CLEC16A/KIF19/CARMIL1/MAP1S/CLASP1/SH3GL3/NCKAP5L/SPAST/ADD3/LIMA1/WIPI2	27
Unflavored-Air	GOBP_RNA_LOCALIZATION	GOBP_RNA_LOCALIZATION	23/667	201/17951	0.114428	3.0796	5.82441	1.73841e-06	0.000140732	0.000123768	POM121C/CASC3/ZC3H11A/FLOT1/NUP214/RANBP2/FXR2/NUP98/NUP107/HNRNPU/SRSF1/SRSF7/NUP188/RBM15B/THOC2/PUM2/AHCTF1/KHSRP/YTHDC1/NUP88/ATXN2/NUP50/RBM8A	23
Unflavored-Air	GOBP_PROTEIN_LOCALIZATION_TO_NUCLEUS	GOBP_PROTEIN_LOCALIZATION_TO_NUCLEUS	30/667	312/17951	0.0961538	2.58779	5.55785	2.03442e-06	0.000161035	0.000141624	POM121C/BAG3/LMNA/HSP90AA1/CDH1/HCLS1/AKT1/NUP214/RANBP2/TSC2/HDGF/NUP98/NUP107/HNRNPU/STK4/MED1/LARP7/TOR1AIP1/NUP188/MEPCE/MAVS/SYNE1/NMD3/NUP88/DMAP1/EIF4ENIF1/FAM53C/APPL1/NUP50/PIKFYVE	30
Unflavored-Air	GOBP_INTERMEDIATE_FILAMENT_BASED_PROCESS	GOBP_INTERMEDIATE_FILAMENT_BASED_PROCESS	15/667	95/17951	0.157895	4.24943	6.23806	2.12486e-06	0.000164538	0.000144704	KRT14/KRT6A/RAF1/KRT18/KRT19/KRT7/KRT13/KRT5/DSP/EPPK1/KRT17/PLEC/FAM83H/ERBIN/PKP2	15
Unflavored-Air	GOBP_TIGHT_JUNCTION_ORGANIZATION	GOBP_TIGHT_JUNCTION_ORGANIZATION	14/667	84/17951	0.166667	4.48551	6.29003	2.3888e-06	0.000181041	0.000159218	CLDN3/NPHP4/MPDZ/APC/AFDN/CLDN12/PAK2/PLEC/OCLN/FRMPD2/LSR/MICALL2/MARVELD2/F11R	14
Unflavored-Air	GOBP_ALTERNATIVE_MRNA_SPLICING_VIA_SPLICEOSOME	GOBP_ALTERNATIVE_MRNA_SPLICING_VIA_SPLICEOSOME	13/667	73/17951	0.178082	4.79273	6.37863	2.53251e-06	0.000187933	0.00016528	RBMX/TRA2B/HNRNPU/SRSF1/SRSF9/CDK13/RNPS1/RBM15B/YTHDC1/RBM15/THRAP3/RBM7/RBM8A	13
Unflavored-Air	GOBP_PROTEIN_LOCALIZATION_TO_PLASMA_MEMBRANE	GOBP_PROTEIN_LOCALIZATION_TO_PLASMA_MEMBRANE	28/667	286/17951	0.0979021	2.63484	5.47489	3.1349e-06	0.000227888	0.000200418	RER1/STX7/PDPK1/PALM/FLOT1/KRT18/CDH1/AKT1/AFDN/CLTC/SPTBN1/STX4/ANK3/CLN3/GOLGA4/SCRIB/MAP7/ARHGEF16/DENND4C/TMBIM1/OPTN/PKP2/ZDHHC5/APPL1/ASAP1/PKP3/RAPGEF2/F11R	28
Unflavored-Air	GOBP_MICROTUBULE_POLYMERIZATION_OR_DEPOLYMERIZATION	GOBP_MICROTUBULE_POLYMERIZATION_OR_DEPOLYMERIZATION	18/667	137/17951	0.131387	3.53602	5.85336	3.2734e-06	0.000233197	0.000205087	STMND1/RPS3/APC/MAP4/CLIP1/MAP1B/MAP1A/CAMSAP2/PAK1/OCLN/KIF19/MAP1S/CLASP1/NEDD1/NCKAP5L/SLAIN2/SPAST/MAPRE3	18
Unflavored-Air	GOBP_REGULATION_OF_PROTEIN_CONTAINING_COMPLEX_DISASSEMBLY	GOBP_REGULATION_OF_PROTEIN_CONTAINING_COMPLEX_DISASSEMBLY	17/667	124/17951	0.137097	3.68969	5.90401	3.39283e-06	0.000236966	0.000208402	VILL/SVIL/APC/MAP1B/MAP1A/SPTBN1/DMTN/CAMSAP2/EPS8/CLN3/CLEC16A/CARMIL1/MAP1S/CLASP1/SPAST/ADD3/LIMA1	17
Unflavored-Air	GOBP_NUCLEAR_EXPORT	GOBP_NUCLEAR_EXPORT	20/667	169/17951	0.118343	3.18498	5.60625	4.87797e-06	0.000334141	0.000293863	POM121C/CASC3/ZC3H11A/BAG3/NUP214/RANBP2/EMD/NUP98/ATXN1/NUP107/PRPF4B/NUP188/RBM15B/THOC2/NMD3/RITA1/YTHDC1/NUP88/EIF4ENIF1/RBM8A	20
Unflavored-Air	GOBP_POSITIVE_REGULATION_OF_PROTEIN_CONTAINING_COMPLEX_ASSEMBLY	GOBP_POSITIVE_REGULATION_OF_PROTEIN_CONTAINING_COMPLEX_ASSEMBLY	22/667	199/17951	0.110553	2.97531	5.50442	5.12906e-06	0.000344711	0.000303159	NCK2/HSP90AA1/RPS3/CLIP1/MAP1B/EIF4G1/PAK1/OCLN/ATAT1/DAB2IP/CARMIL1/RICTOR/MAVS/CLASP1/PIEZO1/ZDHHC5/CDC42EP4/SLAIN2/BAIAP2L1/CDC42EP3/STUB1/BAIAP2	22
Unflavored-Air	GOBP_ACTIN_FILAMENT_BUNDLE_ORGANIZATION	GOBP_ACTIN_FILAMENT_BUNDLE_ORGANIZATION	20/667	170/17951	0.117647	3.16624	5.57476	5.33984e-06	0.000349251	0.000307152	SHTN1/SORBS3/SLC9A1/MARCKS/PXN/DMTN/SPIRE1/EPS8/PAK1/PAK2/SHROOM2/CARMIL1/ARHGEF18/CLASP1/PHLDB2/PAWR/LIMA1/BAIAP2L1/BAIAP2/F11R	20
Unflavored-Air	GOBP_REGULATION_OF_CELL_MORPHOGENESIS	GOBP_REGULATION_OF_CELL_MORPHOGENESIS	25/667	246/17951	0.101626	2.73507	5.3828	5.44603e-06	0.000349251	0.000307152	CLDN3/MAP3K13/SPAG9/PALM/ALDOA/DMTN/EPS8/TIAM1/KANK1/SH3D19/ZMYM4/ARHGEF18/LARP4/MARK2/BCL9L/SHROOM3/BCL11A/CDC42EP4/ARHGAP35/PARVA/ITSN2/CDC42EP3/BAIAP2/PALM2AKAP2/F11R	25
Unflavored-Air	GOBP_REGULATION_OF_ACTIN_FILAMENT_LENGTH	GOBP_REGULATION_OF_ACTIN_FILAMENT_LENGTH	19/667	156/17951	0.121795	3.27787	5.61326	5.49075e-06	0.000349251	0.000307152	VILL/NCK2/SVIL/HCLS1/SPTBN1/DMTN/EPS8/KANK1/CARMIL1/RICTOR/SSH3/CDC42EP4/ARHGAP35/ADD3/LIMA1/BAIAP2L1/CDC42EP3/BAIAP2/ARFGEF1	19
Unflavored-Air	GOBP_MICROTUBULE_DEPOLYMERIZATION	GOBP_MICROTUBULE_DEPOLYMERIZATION	10/667	47/17951	0.212766	5.72618	6.37319	6.99293e-06	0.000436997	0.000384321	STMND1/APC/MAP1B/MAP1A/CAMSAP2/KIF19/MAP1S/CLASP1/NCKAP5L/SPAST	10
Unflavored-Air	GOBP_PROTEIN_LOCALIZATION_TO_CELL_PERIPHERY	GOBP_PROTEIN_LOCALIZATION_TO_CELL_PERIPHERY	31/667	349/17951	0.0888252	2.39056	5.1534	7.12228e-06	0.000437406	0.00038468	RER1/STX7/PDPK1/PALM/FLOT1/KRT18/CDH1/AKT1/AFDN/CLTC/SPTBN1/EIF4G1/STX4/ANK3/CLN3/GOLGA4/SCRIB/MAP7/ARHGEF16/DENND4C/MISP/TMBIM1/OPTN/PKP2/ABCA2/ZDHHC5/APPL1/ASAP1/PKP3/RAPGEF2/F11R	31
Unflavored-Air	GOBP_MITOTIC_NUCLEAR_DIVISION	GOBP_MITOTIC_NUCLEAR_DIVISION	27/667	283/17951	0.0954064	2.56768	5.2219	7.57458e-06	0.000457299	0.000402176	KIF3B/OFD1/TOM1L1/APC/MKI67/RPL24/HNRNPU/EPS8/PRPF4B/EML3/MAP9/NIPBL/CLASP1/ANKLE2/MISP/CUL9/LSM14A/CHAMP1/REEP4/EML4/SMPD3/SPAST/CDC23/CDC14A/SMC3/DYNC1LI1/CCDC61	27
Unflavored-Air	GOBP_NEGATIVE_REGULATION_OF_PROTEIN_CONTAINING_COMPLEX_DISASSEMBLY	GOBP_NEGATIVE_REGULATION_OF_PROTEIN_CONTAINING_COMPLEX_DISASSEMBLY	13/667	81/17951	0.160494	4.31938	5.88179	8.38878e-06	0.000498014	0.000437982	VILL/SVIL/APC/MAP1B/SPTBN1/DMTN/CAMSAP2/EPS8/CLEC16A/CARMIL1/CLASP1/ADD3/LIMA1	13
Unflavored-Air	GOBP_PEPTIDYL_THREONINE_MODIFICATION	GOBP_PEPTIDYL_THREONINE_MODIFICATION	15/667	106/17951	0.141509	3.80845	5.69684	8.55532e-06	0.000499575	0.000439355	PDPK1/ULK1/PRKCA/AKT1/GSK3A/EIF4G1/DMTN/CAMK2D/PPP2R5D/MARK2/RPTOR/PRKD2/TNKS1BP1/STK39/CAMK2A	15
Unflavored-Air	GOBP_RHO_PROTEIN_SIGNAL_TRANSDUCTION	GOBP_RHO_PROTEIN_SIGNAL_TRANSDUCTION	18/667	147/17951	0.122449	3.29547	5.48966	8.94474e-06	0.00051389	0.000451945	SHTN1/ARHGEF11/FLOT1/RAF1/ABL2/EPS8/MYO9B/KANK1/ARHGEF18/CCDC125/EPS8L1/CDC42EP4/EPS8L2/ARHGAP35/CELSR1/ARHGEF12/CDC42EP3/F11R	18
Unflavored-Air	GOBP_REGULATION_OF_MICROTUBULE_POLYMERIZATION_OR_DEPOLYMERIZATION	GOBP_REGULATION_OF_MICROTUBULE_POLYMERIZATION_OR_DEPOLYMERIZATION	14/667	96/17951	0.145833	3.92482	5.64453	1.19459e-05	0.000675418	0.000594002	STMND1/RPS3/APC/CLIP1/MAP1B/MAP1A/CAMSAP2/PAK1/OCLN/MAP1S/CLASP1/SLAIN2/SPAST/MAPRE3	14
Unflavored-Air	GOBP_POSITIVE_REGULATION_OF_RNA_SPLICING	GOBP_POSITIVE_REGULATION_OF_RNA_SPLICING	10/667	50/17951	0.2	5.38261	6.0961	1.25458e-05	0.00069825	0.000614082	SNRNP70/NCL/POLR2A/RBMX/NUP98/TRA2B/SRSF1/RBMXL1/WDR77/THRAP3	10
Unflavored-Air	GOBP_NEGATIVE_REGULATION_OF_DNA_TEMPLATED_TRANSCRIPTION_ELONGATION	GOBP_NEGATIVE_REGULATION_OF_DNA_TEMPLATED_TRANSCRIPTION_ELONGATION	7/667	23/17951	0.304348	8.19093	6.77885	1.38051e-05	0.000756517	0.000665326	SUPT5H/NELFE/HNRNPU/EZH2/LARP7/NELFA/ZC3H4	7
Unflavored-Air	GOBP_DESMOSOME_ORGANIZATION	GOBP_DESMOSOME_ORGANIZATION	5/667	10/17951	0.5	13.4565	7.7401	1.5053e-05	0.000812404	0.000714476	DSP/PRKCA/DSG2/PKP2/PKP3	5
Unflavored-Air	GOBP_NEGATIVE_REGULATION_OF_SUPRAMOLECULAR_FIBER_ORGANIZATION	GOBP_NEGATIVE_REGULATION_OF_SUPRAMOLECULAR_FIBER_ORGANIZATION	19/667	168/17951	0.113095	3.04374	5.22818	1.61275e-05	0.000850777	0.000748223	VILL/SVIL/APC/MAP1B/SPTBN1/DMTN/CAMSAP2/EPS8/PAK2/KANK1/CARMIL1/ARHGEF18/CLASP1/PHLDB2/SSH3/ADD3/LIMA1/F11R/ARFGEF1	19
Unflavored-Air	GOBP_ACTIVATION_OF_INNATE_IMMUNE_RESPONSE	GOBP_ACTIVATION_OF_INNATE_IMMUNE_RESPONSE	28/667	312/17951	0.0897436	2.41527	4.95397	1.62417e-05	0.000850777	0.000748223	PDPK1/MAP3K7/LRCH4/FLOT1/HSP90AA1/LYN/AKT1/MATR3/OTUD4/PAK1/PAK2/PUM1/PCBP2/IFI16/INAVA/ATAT1/DAB2IP/MAVS/LSM14A/PUM2/UFD1/RBM14/ERBIN/ZDHHC5/RTN4/NAGK/FBXL2/APPL1	28
Unflavored-Air	GOBP_POSITIVE_REGULATION_OF_CYTOSKELETON_ORGANIZATION	GOBP_POSITIVE_REGULATION_OF_CYTOSKELETON_ORGANIZATION	20/667	184/17951	0.108696	2.92533	5.1568	1.75381e-05	0.000905374	0.000796239	NCK2/SORBS3/RPS3/CLIP1/MAP1B/PXN/PAK1/DYNC1H1/OCLN/CARMIL1/RICTOR/CLASP1/CDC42EP4/ABI2/SLAIN2/SPAST/ADD3/BAIAP2L1/CDC42EP3/BAIAP2	20
Unflavored-Air	GOBP_REGULATION_OF_DNA_TEMPLATED_TRANSCRIPTION_ELONGATION	GOBP_REGULATION_OF_DNA_TEMPLATED_TRANSCRIPTION_ELONGATION	14/667	100/17951	0.14	3.76783	5.45231	1.92405e-05	0.000971963	0.000854801	SUPT5H/CCNT2/MED24/NELFE/HNRNPU/CDK13/MED1/EZH2/LARP7/INTS1/PWWP2A/NELFA/ZMYND8/ZC3H4	14
Unflavored-Air	GOBP_REGULATION_OF_AXONOGENESIS	GOBP_REGULATION_OF_AXONOGENESIS	17/667	141/17951	0.120567	3.24484	5.25696	1.93738e-05	0.000971963	0.000854801	SHTN1/STK25/SIPA1L1/MAP3K13/NRDC/ULK1/CDH1/MAP1B/TIAM1/PAK1/PAK2/GOLGA4/MARK2/RTN4/KIF13B/ARHGAP35/DIP2B	17
Unflavored-Air	GOBP_ORGANELLE_DISASSEMBLY	GOBP_ORGANELLE_DISASSEMBLY	20/667	186/17951	0.107527	2.89388	5.10033	2.0558e-05	0.00101705	0.000894453	ULK1/VDAC1/MAP4/HTT/TSC2/GSK3A/KIF19/GIGYF2/MARK2/ATG9A/HUWE1/ASCC3/RB1CC1/GBF1/OPTN/ABI2/SPAST/STUB1/WIPI2/TEX264	20
Unflavored-Air	GOBP_REGULATION_OF_ORGANELLE_ASSEMBLY	GOBP_REGULATION_OF_ORGANELLE_ASSEMBLY	24/667	251/17951	0.0956175	2.57336	4.93118	2.31701e-05	0.00111887	0.000983997	ODAD3/ULK1/SEC22B/MAP4/AKT1/HTT/HNRNPU/G3BP1/UBAP2L/DYNC1H1/EML3/TBC1D10B/WDR44/CROCC/MDM1/TBC1D5/USP6NL/RBM14/RAB3IP/IL1RAP/ARHGAP35/SEPTIN9/ASAP1/PIKFYVE	24
Unflavored-Air	GOBP_DENDRITE_MORPHOGENESIS	GOBP_DENDRITE_MORPHOGENESIS	17/667	143/17951	0.118881	3.19945	5.18738	2.33151e-05	0.00111887	0.000983997	SIPA1L1/MEF2A/TIAM1/CC2D1A/ABI1/MINK1/SYNE1/PDLIM5/SRCIN1/TANC2/ABI2/HECW2/RERE/KIDINS220/BAIAP2/FARP1/RAPGEF2	17
Unflavored-Air	GOBP_SISTER_CHROMATID_SEGREGATION	GOBP_SISTER_CHROMATID_SEGREGATION	23/667	235/17951	0.0978723	2.63404	4.95322	2.35584e-05	0.00111887	0.000983997	ARID1A/KIF3B/OFD1/APC/HNRNPU/TOP2B/PRPF4B/EML3/MAP9/NIPBL/CLASP1/PBRM1/MISP/LSM14A/ARID1B/CHAMP1/ANAPC1/EML4/HECW2/CDC23/SMC3/DYNC1LI1/CCDC61	23
Unflavored-Air	GOBP_CYTOSKELETON_DEPENDENT_INTRACELLULAR_TRANSPORT	GOBP_CYTOSKELETON_DEPENDENT_INTRACELLULAR_TRANSPORT	21/667	205/17951	0.102439	2.75695	4.97002	2.68408e-05	0.00125799	0.00110635	KIF3B/SNAPIN/LCA5L/BAG3/HSPB1/HTT/MAP1B/MAP1A/HNRNPU/CLN3/DYNC1H1/PCM1/TMEM201/MAP1S/BORCS6/TANC2/KIF13B/SPAST/ARMCX3/CEP131/IFT52	21
Unflavored-Air	GOBP_REGULATION_OF_ALTERNATIVE_MRNA_SPLICING_VIA_SPLICEOSOME	GOBP_REGULATION_OF_ALTERNATIVE_MRNA_SPLICING_VIA_SPLICEOSOME	10/667	55/17951	0.181818	4.89328	5.68057	3.02174e-05	0.00139785	0.00122935	RBMX/TRA2B/HNRNPU/RNPS1/RBM15B/YTHDC1/RBM15/THRAP3/RBM7/RBM8A	10
Unflavored-Air	GOBP_APICAL_JUNCTION_ASSEMBLY	GOBP_APICAL_JUNCTION_ASSEMBLY	12/667	79/17951	0.151899	4.08806	5.40363	3.28492e-05	0.00149915	0.00131844	CLDN3/NPHP4/APC/AFDN/PAK2/PKN2/OCLN/FRMPD2/MICALL2/MARVELD2/DLG5/F11R	12
Unflavored-Air	GOBP_NEGATIVE_REGULATION_OF_RNA_SPLICING	GOBP_NEGATIVE_REGULATION_OF_RNA_SPLICING	7/667	26/17951	0.269231	7.24582	6.26065	3.36077e-05	0.00149915	0.00131844	PTBP3/RBMX/HNRNPK/SRSF4/SRSF9/RNPS1/SRSF7	7
Unflavored-Air	GOBP_REGULATION_OF_PATTERN_RECOGNITION_RECEPTOR_SIGNALING_PATHWAY	GOBP_REGULATION_OF_PATTERN_RECOGNITION_RECEPTOR_SIGNALING_PATHWAY	19/667	177/17951	0.107345	2.88897	4.96126	3.36698e-05	0.00149915	0.00131844	PDPK1/LRCH4/FLOT1/LYN/AKT1/OTUD4/PUM1/PCBP2/ATAT1/DAB2IP/MAVS/PUM2/UFD1/ERBIN/ZDHHC5/RTN4/NAGK/FBXL2/APPL1	19
Unflavored-Air	GOBP_DNA_TEMPLATED_TRANSCRIPTION_ELONGATION	GOBP_DNA_TEMPLATED_TRANSCRIPTION_ELONGATION	16/667	134/17951	0.119403	3.2135	5.05228	3.81302e-05	0.00165634	0.00145668	SUPT5H/CCNT2/MED24/NELFE/HNRNPU/CDK13/MED1/EZH2/LARP7/CTR9/PBRM1/INTS1/PWWP2A/NELFA/ZMYND8/ZC3H4	16
Unflavored-Air	GOBP_MITOTIC_SPINDLE_ORGANIZATION	GOBP_MITOTIC_SPINDLE_ORGANIZATION	16/667	134/17951	0.119403	3.2135	5.05228	3.81302e-05	0.00165634	0.00145668	KIF3B/OFD1/MAP4/CLTC/HNRNPU/DYNC1H1/EML3/MAP9/MAP1S/CLASP1/MISP/LSM14A/CEP126/SPAST/SMC3/CCDC61	16
Unflavored-Air	GOBP_POSITIVE_REGULATION_OF_MICROTUBULE_POLYMERIZATION_OR_DEPOLYMERIZATION	GOBP_POSITIVE_REGULATION_OF_MICROTUBULE_POLYMERIZATION_OR_DEPOLYMERIZATION	8/667	36/17951	0.222222	5.98068	5.8763	4.18901e-05	0.00179774	0.00158104	RPS3/CLIP1/MAP1B/PAK1/OCLN/CLASP1/SLAIN2/SPAST	8
Unflavored-Air	GOBP_REGULATION_OF_AUTOPHAGY	GOBP_REGULATION_OF_AUTOPHAGY	30/667	368/17951	0.0815217	2.194	4.54626	5.0864e-05	0.00215687	0.00189688	SUPT5H/MAP3K7/EIF4G3/FOXO3/ULK1/SEC22B/BAG3/HSPB1/SNRNP70/VDAC1/AKT1/ABL2/HTT/TSC2/GSK3A/FOXK1/SLC7A5/EIF4G1/CLN3/IFI16/CLEC16A/ATG16L1/LARP1/RPTOR/RB1CC1/OPTN/WAC/RRAGC/FBXL2/STUB1	30
Unflavored-Air	GOBP_SPINDLE_ORGANIZATION	GOBP_SPINDLE_ORGANIZATION	20/667	200/17951	0.1	2.6913	4.72496	5.83626e-05	0.00244561	0.00215082	KIF3B/OFD1/RPS3/MAP4/CLTC/HNRNPU/CHD3/DYNC1H1/KIZ/EML3/MAP9/MAP1S/CLASP1/MISP/LSM14A/CEP126/SPAST/MAPRE3/SMC3/CCDC61	20
Unflavored-Air	GOBP_PEPTIDYL_SERINE_MODIFICATION	GOBP_PEPTIDYL_SERINE_MODIFICATION	25/667	283/17951	0.0883392	2.37748	4.58835	5.90463e-05	0.00244561	0.00215082	PDPK1/MAP3K13/MAST3/ULK1/RAF1/PRKCA/AKT1/GSK3A/EIF4G1/DMTN/STK4/PAK1/PAK2/CAMK2D/PKN2/MAST2/RICTOR/MARK2/RPTOR/SH2D3A/PRKD2/TNKS1BP1/STK39/CAMK2A/PIKFYVE	25
Unflavored-Air	GOBP_MICROTUBULE_ORGANIZING_CENTER_ORGANIZATION	GOBP_MICROTUBULE_ORGANIZING_CENTER_ORGANIZATION	17/667	154/17951	0.11039	2.97092	4.82535	6.05683e-05	0.00245561	0.00215961	PPP1R12A/KIF3B/OFD1/SLC16A1/DEUP1/CHD3/PCM1/MAP9/CROCC/CLASP1/CDC20B/MDM1/RBM14/CCNL2/CCNL1/CEP131/CCDC61	17
Unflavored-Air	GOBP_NUCLEOBASE_CONTAINING_COMPOUND_TRANSPORT	GOBP_NUCLEOBASE_CONTAINING_COMPOUND_TRANSPORT	22/667	233/17951	0.0944206	2.54115	4.65144	6.06665e-05	0.00245561	0.00215961	POM121C/CASC3/ZC3H11A/FLOT1/ABCC1/NUP214/RANBP2/FXR2/NUP98/NUP107/SRSF1/SRSF7/NUP188/RBM15B/THOC2/AHCTF1/KHSRP/YTHDC1/NUP88/ATXN2/NUP50/RBM8A	22
Unflavored-Air	GOBP_CELLULAR_RESPONSE_TO_PEPTIDE	GOBP_CELLULAR_RESPONSE_TO_PEPTIDE	5/667	13/17951	0.384615	10.3512	6.62558	7.00386e-05	0.00280312	0.00246523	AKT1/KLF3/ANO1/SMPD3/IRS2	5
Unflavored-Air	GOBP_ESTABLISHMENT_OF_CELL_POLARITY	GOBP_ESTABLISHMENT_OF_CELL_POLARITY	17/667	156/17951	0.108974	2.93283	4.763	7.12752e-05	0.00282091	0.00248088	SHTN1/ARHGEF11/MAP4/ABL2/HTT/MAP1B/SCRIB/KANK1/RICTOR/MARK2/CLASP1/PHLDB2/MISP/GBF1/MYO18A/FRMD4A/ARFGEF1	17
Unflavored-Air	GOBP_DENDRITIC_SPINE_DEVELOPMENT	GOBP_DENDRITIC_SPINE_DEVELOPMENT	13/667	99/17951	0.131313	3.53404	4.96661	7.49537e-05	0.00287317	0.00252683	SIPA1L1/NCK2/TIAM1/PAK2/DLG5/PDLIM5/SRCIN1/TANC2/ABI2/ASAP1/ZMYND8/BAIAP2/CAMK2A	13
Unflavored-Air	GOBP_REGULATION_OF_CILIUM_ASSEMBLY	GOBP_REGULATION_OF_CILIUM_ASSEMBLY	13/667	99/17951	0.131313	3.53404	4.96661	7.49537e-05	0.00287317	0.00252683	ODAD3/MAP4/AKT1/HTT/TBC1D10B/WDR44/CROCC/TBC1D5/USP6NL/RAB3IP/ARHGAP35/SEPTIN9/ASAP1	13
Unflavored-Air	GOBP_INTERMEDIATE_FILAMENT_ORGANIZATION	GOBP_INTERMEDIATE_FILAMENT_ORGANIZATION	11/667	73/17951	0.150685	4.05539	5.13856	7.50154e-05	0.00287317	0.00252683	KRT14/KRT6A/KRT19/KRT7/KRT13/KRT5/DSP/EPPK1/KRT17/PLEC/PKP2	11
Unflavored-Air	GOBP_POSITIVE_REGULATION_OF_MRNA_PROCESSING	GOBP_POSITIVE_REGULATION_OF_MRNA_PROCESSING	8/667	39/17951	0.205128	5.52062	5.55177	7.71889e-05	0.00292497	0.00257239	SNRNP70/NCL/RBMX/NUP98/TRA2B/RBMXL1/WDR77/THRAP3	8
Unflavored-Air	GOBP_ESTABLISHMENT_OF_PROTEIN_LOCALIZATION_TO_ORGANELLE	GOBP_ESTABLISHMENT_OF_PROTEIN_LOCALIZATION_TO_ORGANELLE	34/667	456/17951	0.0745614	2.00667	4.27747	9.80059e-05	0.00367471	0.00323175	POM121C/SGTA/PEX1/ABLIM3/BAG3/LMNA/HSP90AA1/CDH1/HCLS1/AKT1/NUP214/PEX19/BAG6/RANBP2/TSC2/GSK3A/NUP98/NUP107/SEC61B/STK4/SCRIB/MED1/NUP188/NIPBL/MAVS/HUWE1/MICALL2/ACD/NUP88/DMAP1/EIF4ENIF1/FAM53C/APPL1/NUP50	34
Unflavored-Air	GOBP_MICROTUBULE_BUNDLE_FORMATION	GOBP_MICROTUBULE_BUNDLE_FORMATION	15/667	131/17951	0.114504	3.08165	4.69745	0.000107035	0.00397144	0.00349272	ODAD3/OFD1/GAS8/CLIP1/MAP1B/RSPH4A/DNAI4/MAP1S/JHY/CLASP1/DNAH5/ODAD1/NCKAP5L/SPAST/CEP131	15
Unflavored-Air	GOBP_REGULATION_OF_MICROTUBULE_DEPOLYMERIZATION	GOBP_REGULATION_OF_MICROTUBULE_DEPOLYMERIZATION	7/667	31/17951	0.225806	6.07714	5.55781	0.00011428	0.00416517	0.00366309	APC/MAP1B/MAP1A/CAMSAP2/MAP1S/CLASP1/SPAST	7
Unflavored-Air	GOBP_NEGATIVE_REGULATION_OF_MRNA_PROCESSING	GOBP_NEGATIVE_REGULATION_OF_MRNA_PROCESSING	6/667	22/17951	0.272727	7.33992	5.84508	0.000115288	0.00416517	0.00366309	RBMX/HNRNPK/SRSF4/SRSF9/RNPS1/SRSF7	6
Unflavored-Air	GOBP_ESTABLISHMENT_OF_ORGANELLE_LOCALIZATION	GOBP_ESTABLISHMENT_OF_ORGANELLE_LOCALIZATION	35/667	479/17951	0.0730689	1.96651	4.21186	0.000115764	0.00416517	0.00366309	STK25/KIF3B/PDPK1/SNAPIN/LMNA/LYN/APC/MAP4/HTT/MAP1B/HNRNPU/SPIRE1/CLN3/SHROOM2/SCRIB/DYNC1H1/PCM1/EML3/TMEM201/CROCC/MAP1S/CLASP1/MISP/GBF1/NMD3/BORCS6/CHAMP1/NUP88/EML4/TANC2/SPHK2/SMPD3/SPAST/ARMCX3/CDC23	35
Unflavored-Air	GOBP_REGULATION_OF_RHO_PROTEIN_SIGNAL_TRANSDUCTION	GOBP_REGULATION_OF_RHO_PROTEIN_SIGNAL_TRANSDUCTION	12/667	90/17951	0.133333	3.58841	4.83586	0.000121144	0.00431516	0.003795	FLOT1/RAF1/ABL2/EPS8/MYO9B/KANK1/ARHGEF18/CCDC125/EPS8L1/EPS8L2/ARHGAP35/F11R	12
Unflavored-Air	GOBP_REGULATION_OF_CELLULAR_CATABOLIC_PROCESS	GOBP_REGULATION_OF_CELLULAR_CATABOLIC_PROCESS	34/667	462/17951	0.0735931	1.98061	4.19478	0.000126004	0.00444384	0.00390817	SUPT5H/MAP3K7/EIF4G3/FOXO3/NRDC/ULK1/SEC22B/BAG3/HSPB1/SNRNP70/VDAC1/AKT1/ABL2/HTT/TSC2/GSK3A/FOXK1/SLC7A5/EIF4G1/CLN3/IFI16/CLEC16A/SH3D19/ATG16L1/LARP1/RPTOR/RB1CC1/OPTN/WAC/ABCA2/RRAGC/FBXL2/STUB1/IRS2	34
Unflavored-Air	GOBP_NEGATIVE_REGULATION_OF_ACTIN_FILAMENT_POLYMERIZATION	GOBP_NEGATIVE_REGULATION_OF_ACTIN_FILAMENT_POLYMERIZATION	10/667	65/17951	0.153846	4.14047	4.98273	0.000132443	0.00462511	0.00406759	VILL/SVIL/SPTBN1/DMTN/EPS8/KANK1/CARMIL1/SSH3/ADD3/ARFGEF1	10
Unflavored-Air	GOBP_LAMELLIPODIUM_ORGANIZATION	GOBP_LAMELLIPODIUM_ORGANIZATION	12/667	91/17951	0.131868	3.54897	4.78871	0.000134915	0.00466571	0.0041033	ABLIM1/NCK2/ABLIM3/HSP90AA1/DMTN/MYO9B/KANK1/OCLN/CARMIL1/MTSS2/ABI1/ABI2	12
Unflavored-Air	GOBP_NUCLEUS_ORGANIZATION	GOBP_NUCLEUS_ORGANIZATION	16/667	150/17951	0.106667	2.87072	4.51967	0.000148444	0.00508421	0.00447135	LMNA/PRKCA/EMD/NUP98/NUP107/NOLC1/PLEC/TOR1AIP1/ANKLE2/SYNE1/AHCTF1/REEP4/RTN4/SPAST/BAZ2A/PHF8	16
Unflavored-Air	GOBP_ESTABLISHMENT_OF_ENDOTHELIAL_INTESTINAL_BARRIER	GOBP_ESTABLISHMENT_OF_ENDOTHELIAL_INTESTINAL_BARRIER	5/667	15/17951	0.333333	8.97101	6.06694	0.000153603	0.00521081	0.00458269	TJP3/AFDN/TJP2/RAPGEF2/F11R	5
Unflavored-Air	GOBP_NEGATIVE_REGULATION_OF_PROTEIN_POLYMERIZATION	GOBP_NEGATIVE_REGULATION_OF_PROTEIN_POLYMERIZATION	11/667	79/17951	0.139241	3.74739	4.8075	0.000155748	0.00523373	0.00460285	VILL/SVIL/VDAC2/SPTBN1/DMTN/EPS8/KANK1/CARMIL1/SSH3/ADD3/ARFGEF1	11
Unflavored-Air	GOBP_MICROTUBULE_CYTOSKELETON_ORGANIZATION_INVOLVED_IN_MITOSIS	GOBP_MICROTUBULE_CYTOSKELETON_ORGANIZATION_INVOLVED_IN_MITOSIS	17/667	167/17951	0.101796	2.73965	4.43689	0.000165444	0.00549194	0.00482993	KIF3B/OFD1/MAP4/HTT/CLTC/HNRNPU/DYNC1H1/EML3/MAP9/MAP1S/CLASP1/MISP/LSM14A/CEP126/SPAST/SMC3/CCDC61	17
Unflavored-Air	GOBP_RNA_EXPORT_FROM_NUCLEUS	GOBP_RNA_EXPORT_FROM_NUCLEUS	12/667	93/17951	0.129032	3.47265	4.69635	0.000166516	0.00549194	0.00482993	POM121C/CASC3/ZC3H11A/NUP214/NUP98/NUP107/NUP188/RBM15B/THOC2/YTHDC1/NUP88/RBM8A	12
Unflavored-Air	GOBP_PROTEIN_LOCALIZATION_TO_CELL_JUNCTION	GOBP_PROTEIN_LOCALIZATION_TO_CELL_JUNCTION	13/667	108/17951	0.12037	3.23953	4.58573	0.000183885	0.00600916	0.00528481	TJP3/HSPB1/DSP/MAP1A/PAK2/SCRIB/ARHGEF18/LSR/DLG5/TJP2/BAIAP2/F11R/PCLO	13
Unflavored-Air	GOBP_NEGATIVE_REGULATION_OF_ACTIN_FILAMENT_DEPOLYMERIZATION	GOBP_NEGATIVE_REGULATION_OF_ACTIN_FILAMENT_DEPOLYMERIZATION	8/667	44/17951	0.181818	4.89328	5.0793	0.00018879	0.00610833	0.00537202	VILL/SVIL/SPTBN1/DMTN/EPS8/CARMIL1/ADD3/LIMA1	8
Unflavored-Air	GOBP_REGULATION_OF_TRANSLATION	GOBP_REGULATION_OF_TRANSLATION	33/667	453/17951	0.0728477	1.96055	4.0677	0.00019041	0.00610833	0.00537202	CASC3/EIF4G3/FOXO3/NCK2/CNOT3/HSPB1/EPRS1/KRT13/YBX3/NCL/RPS3/EIF4B/AKT1/FXR2/RPL26/HNRNPU/EIF4G1/KRT17/TCOF1/PUM1/NOLC1/LARP1/GIGYF2/LARP4/DHX29/LSM14A/PUM2/ATXN2/EIF2A/TRIM2/EIF4ENIF1/PKP3/RBM8A	33
Unflavored-Air	GOBP_REGULATION_OF_PROTEIN_LOCALIZATION_TO_CELL_PERIPHERY	GOBP_REGULATION_OF_PROTEIN_LOCALIZATION_TO_CELL_PERIPHERY	15/667	138/17951	0.108696	2.92533	4.46015	0.000192252	0.00610833	0.00537202	RER1/STX7/PDPK1/AKT1/CLTC/SPTBN1/EIF4G1/STX4/CLN3/ARHGEF16/MISP/TMBIM1/ABCA2/ZDHHC5/APPL1	15
Unflavored-Air	GOBP_NUCLEAR_CHROMOSOME_SEGREGATION	GOBP_NUCLEAR_CHROMOSOME_SEGREGATION	26/667	323/17951	0.0804954	2.16638	4.15538	0.000193779	0.00610833	0.00537202	ARID1A/KIF3B/OFD1/APC/BAG6/HNRNPU/TOP2B/PRPF4B/DYNC1H1/EML3/MAP9/MAP1S/NIPBL/CLASP1/PBRM1/MISP/LSM14A/ARID1B/CHAMP1/ANAPC1/EML4/HECW2/CDC23/SMC3/DYNC1LI1/CCDC61	26
Unflavored-Air	GOBP_STRESS_GRANULE_ASSEMBLY	GOBP_STRESS_GRANULE_ASSEMBLY	7/667	34/17951	0.205882	5.54092	5.20623	0.000212215	0.00663079	0.00583151	G3BP1/UBAP2L/DYNC1H1/LSM14A/PUM2/ATXN2L/ATXN2	7
Unflavored-Air	GOBP_AUTOPHAGY_OF_MITOCHONDRION	GOBP_AUTOPHAGY_OF_MITOCHONDRION	13/667	110/17951	0.118182	3.18063	4.50653	0.000221261	0.00685333	0.00602722	ULK1/VDAC1/HTT/TSC2/GSK3A/MARK2/ATG9A/HUWE1/RB1CC1/OPTN/ABI2/STUB1/WIPI2	13
Unflavored-Air	GOBP_REGULATION_OF_INNATE_IMMUNE_RESPONSE	GOBP_REGULATION_OF_INNATE_IMMUNE_RESPONSE	33/667	458/17951	0.0720524	1.93915	3.99952	0.000232755	0.00714719	0.00628566	TRAFD1/PDPK1/MAP3K7/LRCH4/FLOT1/HSP90AA1/LYN/AKT1/MATR3/ADAR/OTUD4/PAK1/PAK2/PUM1/PCBP2/MED1/IFI16/INAVA/ATAT1/DAB2IP/GIGYF2/MAVS/LSM14A/PUM2/UFD1/RBM14/ERBIN/ZDHHC5/RTN4/NAGK/FBXL2/APPL1/SAMHD1	33
Unflavored-Air	GOBP_NEGATIVE_REGULATION_OF_PHOSPHORYLATION	GOBP_NEGATIVE_REGULATION_OF_PHOSPHORYLATION	25/667	311/17951	0.0803859	2.16343	4.06578	0.000260892	0.00794272	0.00698529	PDPK1/NCK2/SPAG9/CEP43/HSPB1/LYN/PRKAR1A/PRKAR2A/APC/SERPINB3/AKT1/TSC2/ADAR/HNRNPU/EIF4G1/DMTN/PTPN13/PAK2/PPP2R5D/OCLN/DAB2IP/ANKLE2/SRCIN1/TERF2IP/IRS2	25
Unflavored-Air	GOBP_POSITIVE_REGULATION_OF_CELLULAR_CATABOLIC_PROCESS	GOBP_POSITIVE_REGULATION_OF_CELLULAR_CATABOLIC_PROCESS	20/667	224/17951	0.0892857	2.40295	4.1507	0.000273811	0.00821198	0.0072221	SUPT5H/MAP3K7/FOXO3/NRDC/ULK1/BAG3/VDAC1/HTT/TSC2/GSK3A/SH3D19/ATG16L1/LARP1/RPTOR/RB1CC1/OPTN/WAC/ABCA2/STUB1/IRS2	20
Unflavored-Air	GOBP_NEGATIVE_REGULATION_OF_MRNA_METABOLIC_PROCESS	GOBP_NEGATIVE_REGULATION_OF_MRNA_METABOLIC_PROCESS	12/667	98/17951	0.122449	3.29547	4.47613	0.000274348	0.00821198	0.0072221	YBX3/RBMX/HNRNPK/HNRNPU/SRSF4/SRSF9/RNPS1/SRSF7/LARP1/EIF4ENIF1/THRAP3/PKP3	12
Unflavored-Air	GOBP_REGULATION_OF_CELL_SIZE	GOBP_REGULATION_OF_CELL_SIZE	17/667	175/17951	0.0971429	2.61441	4.21589	0.000289871	0.00860434	0.00756716	SHTN1/MAP3K13/MAP3K7/ULK1/HSP90AA1/CDH1/MAP1B/CLN3/GOLGA4/RPTOR/PUM2/RB1CC1/RTN4/ARHGAP35/DIP2B/STK39/SLC12A6	17
Unflavored-Air	GOBP_POSITIVE_REGULATION_OF_RESPONSE_TO_BIOTIC_STIMULUS	GOBP_POSITIVE_REGULATION_OF_RESPONSE_TO_BIOTIC_STIMULUS	30/667	407/17951	0.0737101	1.98376	3.94363	0.000301455	0.00881303	0.0077507	PDPK1/MAP3K7/LRCH4/FLOT1/HSP90AA1/LYN/PRKCA/AKT1/MATR3/OTUD4/PAK1/PAK2/PUM1/PCBP2/MED1/IFI16/INAVA/ATAT1/DAB2IP/MAVS/LSM14A/PUM2/UFD1/RBM14/ERBIN/ZDHHC5/RTN4/NAGK/FBXL2/APPL1	30
Unflavored-Air	GOBP_ACTIVATION_OF_GTPASE_ACTIVITY	GOBP_ACTIVATION_OF_GTPASE_ACTIVITY	12/667	99/17951	0.121212	3.26219	4.4338	0.00030185	0.00881303	0.0077507	SIPA1L1/TIAM1/SCRIB/RALGAPA2/TBC1D10B/ARHGEF16/RALGAPA1/MTSS2/RALGAPB/CCDC125/TBC1D5/USP6NL	12
Unflavored-Air	GOBP_CYTOPLASMIC_MICROTUBULE_ORGANIZATION	GOBP_CYTOPLASMIC_MICROTUBULE_ORGANIZATION	9/667	59/17951	0.152542	4.10538	4.69336	0.000304752	0.00882541	0.00776158	CLIP1/CAMSAP2/DYNC1H1/PCM1/KIF19/CLASP1/SLK/SLAIN2/CEP126	9
Unflavored-Air	GOBP_EPITHELIAL_STRUCTURE_MAINTENANCE	GOBP_EPITHELIAL_STRUCTURE_MAINTENANCE	7/667	36/17951	0.194444	5.23309	4.99429	0.000308739	0.00886878	0.00779972	CXADR/INAVA/CROCC/LSR/MUC13/MKS1/PKP3	7
Unflavored-Air	GOBP_KERATINOCYTE_DIFFERENTIATION	GOBP_KERATINOCYTE_DIFFERENTIATION	17/667	177/17951	0.0960452	2.58487	4.16256	0.000331433	0.00944452	0.00830606	KRT14/KRT6A/KRT7/KRT5/DSP/KRT17/STK4/PLEC/MED1/EZH2/KAZN/KDF1/PPHLN1/SGPP1/BCL11B/TP63/NCOA3	17
Unflavored-Air	GOBP_CHROMOSOME_SEGREGATION	GOBP_CHROMOSOME_SEGREGATION	31/667	429/17951	0.0722611	1.94477	3.89075	0.000339284	0.0095915	0.00843533	ARID1A/KIF3B/OFD1/RPS3/APC/MKI67/BAG6/HNRNPU/TOP2B/PRPF4B/DYNC1H1/PUM1/EML3/MAP9/MAP1S/NIPBL/CLASP1/PBRM1/MISP/LSM14A/ARID1B/PUM2/CHAMP1/ANAPC1/EML4/HECW2/CDC23/MAPRE3/SMC3/DYNC1LI1/CCDC61	31
Unflavored-Air	GOBP_POSITIVE_REGULATION_OF_CELL_GROWTH	GOBP_POSITIVE_REGULATION_OF_CELL_GROWTH	16/667	162/17951	0.0987654	2.65808	4.16447	0.000359433	0.0100811	0.00886592	SHTN1/MAP3K13/DNPH1/CEP43/SLC9A1/AKT1/MAP1B/EIF4G1/KRT17/GOLGA4/RICTOR/RPTOR/KDM2B/PUM2/PABIR1/ITSN2	16
Unflavored-Air	GOBP_CELLULAR_RESPONSE_TO_PEPTIDE_HORMONE_STIMULUS	GOBP_CELLULAR_RESPONSE_TO_PEPTIDE_HORMONE_STIMULUS	25/667	319/17951	0.0783699	2.10917	3.9266	0.000382483	0.0106438	0.00936076	PDPK1/MAP3K7/RAF1/EPRS1/LYN/PRKAR1A/PRKCA/NCL/SLC9A1/APC/AKT1/MAP1B/PXN/TSC2/GSK3A/KANK1/NCOA2/DENND4C/ARID1B/ZNF106/NCOA5/APPL1/BAIAP2/CAMK2A/IRS2	25
Unflavored-Air	GOBP_PROTEIN_LOCALIZATION_TO_CYTOSKELETON	GOBP_PROTEIN_LOCALIZATION_TO_CYTOSKELETON	9/667	61/17951	0.147541	3.97078	4.56565	0.000393746	0.0107325	0.00943878	APC/MAP1A/HNRNPU/PCM1/CEP350/FAM83H/CHAMP1/CEP131/MAPRE3	9
Unflavored-Air	GOBP_REGULATION_OF_MICROTUBULE_POLYMERIZATION	GOBP_REGULATION_OF_MICROTUBULE_POLYMERIZATION	9/667	61/17951	0.147541	3.97078	4.56565	0.000393746	0.0107325	0.00943878	RPS3/CLIP1/MAP1B/CAMSAP2/PAK1/OCLN/CLASP1/SLAIN2/MAPRE3	9
Unflavored-Air	GOBP_POSITIVE_REGULATION_OF_NEURON_MIGRATION	GOBP_POSITIVE_REGULATION_OF_NEURON_MIGRATION	5/667	18/17951	0.277778	7.47585	5.39982	0.000399438	0.0107325	0.00943878	SHTN1/ZNF609/DAB2IP/NIPBL/RAPGEF2	5
Unflavored-Air	GOBP_POSITIVE_REGULATION_OF_TRANSCRIPTION_BY_RNA_POLYMERASE_III	GOBP_POSITIVE_REGULATION_OF_TRANSCRIPTION_BY_RNA_POLYMERASE_III	5/667	18/17951	0.277778	7.47585	5.39982	0.000399438	0.0107325	0.00943878	RPTOR/BRF1/MYBBP1A/CHD8/DDX21	5
Unflavored-Air	GOBP_CELLULAR_RESPONSE_TO_CHEMICAL_STRESS	GOBP_CELLULAR_RESPONSE_TO_CHEMICAL_STRESS	25/667	320/17951	0.078125	2.10258	3.90949	0.000400736	0.0107325	0.00943878	STK25/FOXO3/PRKRA/ATP1A1/NQO1/YBX3/RPS3/AKT1/ABCC1/ALDH3B1/PXN/TOP2B/STX4/CLN3/PLEC/MYLK/EZH2/RPTOR/NCOA7/PAWR/MAP3K5/SMPD3/STK39/SLC12A6/RIPK3	25
Unflavored-Air	GOBP_POSITIVE_REGULATION_OF_MACROAUTOPHAGY	GOBP_POSITIVE_REGULATION_OF_MACROAUTOPHAGY	11/667	88/17951	0.125	3.36413	4.36726	0.000408033	0.0108464	0.00953893	SUPT5H/MAP3K7/ULK1/BAG3/VDAC1/HTT/TSC2/LARP1/OPTN/WAC/STUB1	11
Unflavored-Air	GOBP_REGULATION_OF_CYTOPLASMIC_PATTERN_RECOGNITION_RECEPTOR_SIGNALING_PATHWAY	GOBP_REGULATION_OF_CYTOPLASMIC_PATTERN_RECOGNITION_RECEPTOR_SIGNALING_PATHWAY	13/667	118/17951	0.110169	2.965	4.20691	0.000442873	0.0116853	0.0102767	FLOT1/AKT1/PUM1/PCBP2/ATAT1/MAVS/PUM2/UFD1/ERBIN/ZDHHC5/RTN4/NAGK/FBXL2	13
Unflavored-Air	GOBP_POSITIVE_REGULATION_OF_JUN_KINASE_ACTIVITY	GOBP_POSITIVE_REGULATION_OF_JUN_KINASE_ACTIVITY	6/667	28/17951	0.214286	5.76708	4.95906	0.000481356	0.0126073	0.0110876	MAP3K13/MAP3K7/RPS3/PAK1/DAB2IP/MAP3K5	6
Unflavored-Air	GOBP_MITOTIC_SPINDLE_ASSEMBLY	GOBP_MITOTIC_SPINDLE_ASSEMBLY	10/667	76/17951	0.131579	3.54119	4.36108	0.000489763	0.0127338	0.0111989	KIF3B/OFD1/HNRNPU/EML3/MAP9/CLASP1/MISP/LSM14A/SMC3/CCDC61	10
Unflavored-Air	GOBP_NUCLEAR_PORE_COMPLEX_ASSEMBLY	GOBP_NUCLEAR_PORE_COMPLEX_ASSEMBLY	4/667	11/17951	0.363636	9.78656	5.72634	0.000505869	0.0130573	0.0114834	NUP98/NUP107/AHCTF1/RTN4	4
Unflavored-Air	GOBP_MAINTENANCE_OF_BLOOD_BRAIN_BARRIER	GOBP_MAINTENANCE_OF_BLOOD_BRAIN_BARRIER	7/667	39/17951	0.179487	4.83055	4.70429	0.000516502	0.0132358	0.0116404	CLDN3/TJP3/CLDN12/OCLN/LSR/TJP2/F11R	7
Unflavored-Air	GOBP_NON_MEMBRANE_BOUNDED_ORGANELLE_ASSEMBLY	GOBP_NON_MEMBRANE_BOUNDED_ORGANELLE_ASSEMBLY	30/667	424/17951	0.0707547	1.90422	3.70151	0.000594905	0.0151361	0.0133116	KIF3B/OFD1/KRT8/KRT19/PRKAR1A/RPS3/HNRNPU/MEF2A/DEUP1/G3BP1/UBAP2L/DYNC1H1/PLEC/EML3/MAP9/CLASP1/DHX29/CDC20B/MISP/LSM14A/PUM2/MDM1/ATXN2L/RBM14/ATXN2/EIF2A/EIF4ENIF1/MAPRE3/SMC3/CCDC61	30
Unflavored-Air	GOBP_REGULATION_OF_JUN_KINASE_ACTIVITY	GOBP_REGULATION_OF_JUN_KINASE_ACTIVITY	7/667	40/17951	0.175	4.70978	4.61415	0.000606256	0.0153155	0.0134693	MAP3K13/MAP3K7/RPS3/SERPINB3/PAK1/DAB2IP/MAP3K5	7
Unflavored-Air	GOBP_PLASMA_MEMBRANE_ORGANIZATION	GOBP_PLASMA_MEMBRANE_ORGANIZATION	16/667	170/17951	0.0941176	2.53299	3.94511	0.000613828	0.0153976	0.0135415	FLOT1/AKT1/SPTBN1/AHNAK/STX4/ANK3/CLN3/PLEC/MTSS2/ATG9A/MICALL1/NDRG1/MYOF/BAIAP2L1/ASAP1/BAIAP2	16
Unflavored-Air	GOBP_REGULATION_OF_POSTSYNAPSE_ORGANIZATION	GOBP_REGULATION_OF_POSTSYNAPSE_ORGANIZATION	12/667	107/17951	0.11215	3.01829	4.1134	0.000618474	0.0154056	0.0135486	SIPA1L1/AKT1/TIAM1/PDLIM5/SRCIN1/TANC2/IL1RAP/ABI2/ASAP1/ZMYND8/SHANK2/BAIAP2	12
Unflavored-Air	GOBP_REGULATION_OF_CELL_SHAPE	GOBP_REGULATION_OF_CELL_SHAPE	14/667	139/17951	0.100719	2.71067	3.97731	0.000676605	0.0165794	0.0145809	PALM/ALDOA/DMTN/EPS8/ARHGEF18/MARK2/SHROOM3/CDC42EP4/ARHGAP35/PARVA/CDC42EP3/BAIAP2/PALM2AKAP2/F11R	14
Unflavored-Air	GOBP_PORE_COMPLEX_ASSEMBLY	GOBP_PORE_COMPLEX_ASSEMBLY	5/667	20/17951	0.25	6.72826	5.03511	0.000679559	0.0165794	0.0145809	NUP98/AFDN/NUP107/AHCTF1/RTN4	5
Unflavored-Air	GOBP_RESPONSE_TO_PEPTIDE	GOBP_RESPONSE_TO_PEPTIDE	5/667	20/17951	0.25	6.72826	5.03511	0.000679559	0.0165794	0.0145809	AKT1/KLF3/ANO1/SMPD3/IRS2	5
Unflavored-Air	GOBP_REGULATION_OF_CELL_JUNCTION_ASSEMBLY	GOBP_REGULATION_OF_CELL_JUNCTION_ASSEMBLY	19/667	223/17951	0.0852018	2.29304	3.81687	0.000687403	0.0166567	0.0146488	CLDN3/NPHP4/MYCBP2/FLOT1/MAP4K4/SLC9A1/EIF4G1/DMTN/PTPN13/CLASP1/PHLDB2/DLG5/PDLIM5/SLK/PEAK1/IL1RAP/FARP1/RAPGEF2/F11R	19
Unflavored-Air	GOBP_CYTOKINESIS	GOBP_CYTOKINESIS	17/667	189/17951	0.0899471	2.42075	3.85723	0.00070597	0.016991	0.0149429	KIF3B/SVIL/SON/APC/USP8/SPTBN1/SPIRE1/ANK3/PLEC/PKN2/CSPP1/MAP9/AHCTF1/PKP4/SPAST/SEPTIN9/CDC14A	17
Unflavored-Air	GOBP_ESTABLISHMENT_OF_PROTEIN_LOCALIZATION_TO_PLASMA_MEMBRANE	GOBP_ESTABLISHMENT_OF_PROTEIN_LOCALIZATION_TO_PLASMA_MEMBRANE	9/667	66/17951	0.136364	3.66996	4.2688	0.000712856	0.0170416	0.0149874	KRT18/AFDN/SPTBN1/ANK3/CLN3/GOLGA4/SCRIB/OPTN/ASAP1	9
Unflavored-Air	GOBP_NEGATIVE_REGULATION_OF_AUTOPHAGY	GOBP_NEGATIVE_REGULATION_OF_AUTOPHAGY	11/667	94/17951	0.117021	3.1494	4.1044	0.000720264	0.0171039	0.0150421	EIF4G3/SEC22B/SNRNP70/AKT1/TSC2/FOXK1/SLC7A5/EIF4G1/CLEC16A/RPTOR/RRAGC	11
Unflavored-Air	GOBP_REGULATION_OF_PROTEIN_LOCALIZATION_TO_PLASMA_MEMBRANE	GOBP_REGULATION_OF_PROTEIN_LOCALIZATION_TO_PLASMA_MEMBRANE	12/667	109/17951	0.110092	2.9629	4.03797	0.000731061	0.0172453	0.0151665	RER1/STX7/PDPK1/AKT1/CLTC/SPTBN1/STX4/CLN3/ARHGEF16/TMBIM1/ZDHHC5/APPL1	12
Unflavored-Air	GOBP_BRANCHING_MORPHOGENESIS_OF_A_NERVE	GOBP_BRANCHING_MORPHOGENESIS_OF_A_NERVE	4/667	12/17951	0.333333	8.97101	5.42598	0.000736575	0.017261	0.0151804	MAP3K13/BCL11A/RTN4/RERE	4
Unflavored-Air	GOBP_CYTOPLASMIC_PATTERN_RECOGNITION_RECEPTOR_SIGNALING_PATHWAY	GOBP_CYTOPLASMIC_PATTERN_RECOGNITION_RECEPTOR_SIGNALING_PATHWAY	16/667	174/17951	0.091954	2.47476	3.84008	0.000790468	0.0184029	0.0161846	MAP3K7/FLOT1/AKT1/PUM1/PCBP2/INAVA/ATAT1/MAVS/LSM14A/PUM2/UFD1/ERBIN/ZDHHC5/RTN4/NAGK/FBXL2	16
Unflavored-Air	GOBP_ESTABLISHMENT_OF_ENDOTHELIAL_BARRIER	GOBP_ESTABLISHMENT_OF_ENDOTHELIAL_BARRIER	8/667	54/17951	0.148148	3.98712	4.31849	0.000799877	0.0185011	0.0162709	PPP1R12A/CLDN3/TJP3/AFDN/MARVELD2/TJP2/RAPGEF2/F11R	8
Unflavored-Air	GOBP_GOLGI_TO_PLASMA_MEMBRANE_PROTEIN_TRANSPORT	GOBP_GOLGI_TO_PLASMA_MEMBRANE_PROTEIN_TRANSPORT	7/667	42/17951	0.166667	4.48551	4.44251	0.000822704	0.0189063	0.0166273	KRT18/SPTBN1/ANK3/CLN3/GOLGA4/OPTN/ASAP1	7
Unflavored-Air	GOBP_EXIT_FROM_MITOSIS	GOBP_EXIT_FROM_MITOSIS	6/667	31/17951	0.193548	5.20898	4.60746	0.000855723	0.0194014	0.0170627	RPL24/EPS8/CLASP1/SPAST/CDC23/CDC14A	6
Unflavored-Air	GOBP_POSITIVE_REGULATION_OF_CILIUM_ASSEMBLY	GOBP_POSITIVE_REGULATION_OF_CILIUM_ASSEMBLY	6/667	31/17951	0.193548	5.20898	4.60746	0.000855723	0.0194014	0.0170627	HTT/CROCC/RAB3IP/ARHGAP35/SEPTIN9/ASAP1	6
Unflavored-Air	GOBP_MICROTUBULE_POLYMERIZATION	GOBP_MICROTUBULE_POLYMERIZATION	11/667	96/17951	0.114583	3.08379	4.02144	0.000860589	0.0194014	0.0170627	RPS3/MAP4/CLIP1/MAP1B/CAMSAP2/PAK1/OCLN/CLASP1/NEDD1/SLAIN2/MAPRE3	11
Unflavored-Air	GOBP_POSITIVE_REGULATION_OF_AUTOPHAGY	GOBP_POSITIVE_REGULATION_OF_AUTOPHAGY	15/667	159/17951	0.0943396	2.53897	3.82903	0.000876502	0.0195361	0.0171812	SUPT5H/MAP3K7/FOXO3/ULK1/BAG3/VDAC1/HTT/TSC2/GSK3A/ATG16L1/LARP1/RB1CC1/OPTN/WAC/STUB1	15
Unflavored-Air	GOBP_NEGATIVE_REGULATION_OF_TRANSFERASE_ACTIVITY	GOBP_NEGATIVE_REGULATION_OF_TRANSFERASE_ACTIVITY	18/667	210/17951	0.0857143	2.30683	3.74208	0.000877891	0.0195361	0.0171812	PDPK1/CEP43/HSPB1/LYN/PRKAR1A/PRKAR2A/XRCC1/APC/SERPINB3/AKT1/TSC2/GSK3A/ADAR/HNRNPU/PAK2/DAB2IP/SRCIN1/IRS2	18
Unflavored-Air	GOBP_INTRINSIC_APOPTOTIC_SIGNALING_PATHWAY	GOBP_INTRINSIC_APOPTOTIC_SIGNALING_PATHWAY	24/667	319/17951	0.0752351	2.02481	3.62793	0.000883019	0.0195361	0.0171812	STK25/NCK2/NBN/PRKRA/HSPB1/MUC1/YBX3/RPS3/AKT1/VDAC2/BAG6/RPL26/HNRNPK/TP53BP2/IFI16/DAB2IP/MAP3K5/MYBBP1A/SGPP1/TP63/BCLAF1/DAXX/NOC2L/RIPK3	24
Unflavored-Air	GOBP_MITOTIC_SISTER_CHROMATID_SEGREGATION	GOBP_MITOTIC_SISTER_CHROMATID_SEGREGATION	17/667	194/17951	0.0876289	2.35836	3.73683	0.000945922	0.0207986	0.0182915	KIF3B/OFD1/APC/HNRNPU/PRPF4B/EML3/MAP9/NIPBL/CLASP1/MISP/LSM14A/CHAMP1/EML4/CDC23/SMC3/DYNC1LI1/CCDC61	17
Unflavored-Air	GOBP_NEGATIVE_REGULATION_OF_CATABOLIC_PROCESS	GOBP_NEGATIVE_REGULATION_OF_CATABOLIC_PROCESS	26/667	359/17951	0.0724234	1.94913	3.56854	0.000962255	0.0210279	0.0184932	EIF4G3/SGTA/SEC22B/MYCBP2/SNRNP70/NQO1/YBX3/AKT1/USP8/BAG6/TSC2/GSK3A/MAP1A/FOXK1/HNRNPU/SLC7A5/EIF4G1/CLEC16A/DAB2IP/LARP1/RPTOR/WAC/RRAGC/EIF4ENIF1/THRAP3/PKP3	26
Unflavored-Air	GOBP_POSITIVE_REGULATION_OF_PATTERN_RECOGNITION_RECEPTOR_SIGNALING_PATHWAY	GOBP_POSITIVE_REGULATION_OF_PATTERN_RECOGNITION_RECEPTOR_SIGNALING_PATHWAY	9/667	69/17951	0.130435	3.5104	4.10423	0.000988972	0.02148	0.0188908	LRCH4/FLOT1/PUM1/ATAT1/MAVS/PUM2/ZDHHC5/RTN4/NAGK	9
Unflavored-Air	GOBP_EXTRINSIC_APOPTOTIC_SIGNALING_PATHWAY	GOBP_EXTRINSIC_APOPTOTIC_SIGNALING_PATHWAY	19/667	230/17951	0.0826087	2.22325	3.66782	0.000996613	0.0215148	0.0189213	PDPK1/FOXO3/BAG3/LMNA/RAF1/KRT18/KRT8/AKT1/HTT/GSK3A/STX4/STK4/PAK2/DAB2IP/ZC3HC1/RB1CC1/TMBIM1/SGPP1/DAXX	19
Unflavored-Air	GOBP_NEGATIVE_REGULATION_OF_KINASE_ACTIVITY	GOBP_NEGATIVE_REGULATION_OF_KINASE_ACTIVITY	16/667	178/17951	0.0898876	2.41915	3.73793	0.00100866	0.0216436	0.0190347	PDPK1/CEP43/HSPB1/LYN/PRKAR1A/PRKAR2A/APC/SERPINB3/AKT1/TSC2/ADAR/HNRNPU/PAK2/DAB2IP/SRCIN1/IRS2	16
Unflavored-Air	GOBP_FIBROBLAST_MIGRATION	GOBP_FIBROBLAST_MIGRATION	8/667	56/17951	0.142857	3.84472	4.18833	0.00102328	0.0218258	0.0191949	AKT1/DMTN/CLN3/ARID5B/PLEC/TMEM201/TNS1/APPL1	8
Unflavored-Air	GOBP_REGULATION_OF_CAMP_DEPENDENT_PROTEIN_KINASE_ACTIVITY	GOBP_REGULATION_OF_CAMP_DEPENDENT_PROTEIN_KINASE_ACTIVITY	4/667	13/17951	0.307692	8.28094	5.15876	0.00103281	0.0218981	0.0192585	PRKAR1A/PRKAR2A/HTT/RAPGEF2	4
Unflavored-Air	GOBP_ARF_PROTEIN_SIGNAL_TRANSDUCTION	GOBP_ARF_PROTEIN_SIGNAL_TRANSDUCTION	5/667	22/17951	0.227273	6.1166	4.71724	0.00108534	0.0227673	0.0200229	MAP4K4/MYO9B/ARFGEF3/GBF1/ARFGEF1	5
Unflavored-Air	GOBP_RESPONSE_TO_OSMOTIC_STRESS	GOBP_RESPONSE_TO_OSMOTIC_STRESS	10/667	84/17951	0.119048	3.20393	3.97727	0.00108659	0.0227673	0.0200229	PDPK1/ATP1A1/HSP90AA1/YBX3/CLN3/MAP7/MYLK/RPTOR/STK39/SLC12A6	10
Unflavored-Air	GOBP_POSITIVE_REGULATION_OF_ESTABLISHMENT_OF_PROTEIN_LOCALIZATION	GOBP_POSITIVE_REGULATION_OF_ESTABLISHMENT_OF_PROTEIN_LOCALIZATION	24/667	326/17951	0.0736196	1.98133	3.51262	0.00118974	0.0246926	0.0217161	C2CD2L/PFKFB2/ABLIM3/BAG3/HSP90AA1/PRKAR1A/CDH1/HCLS1/GSK3A/EMD/STX4/ANK3/CLN3/PRPF4B/PCM1/ANO1/MAVS/HUWE1/MICALL2/MYO18A/DMAP1/FRMD4A/CEP131/IRS2	24
Unflavored-Air	GOBP_INSULIN_RECEPTOR_SIGNALING_PATHWAY	GOBP_INSULIN_RECEPTOR_SIGNALING_PATHWAY	13/667	131/17951	0.0992366	2.67076	3.77024	0.00119234	0.0246926	0.0217161	PDPK1/RAF1/NCL/APC/AKT1/TSC2/GSK3A/KANK1/ZNF106/NCOA5/APPL1/BAIAP2/IRS2	13
Unflavored-Air	GOBP_REGULATION_OF_CELL_GROWTH	GOBP_REGULATION_OF_CELL_GROWTH	28/667	404/17951	0.0693069	1.86526	3.45549	0.00122127	0.0251454	0.0221143	SHTN1/ARHGEF11/MAP3K13/DNPH1/SPAG9/ULK1/CEP43/CDH1/SLC9A1/AKT1/MAP1B/GSK3A/EIF4G1/KRT17/GOLGA4/CAMK2D/BLTP1/LAMTOR1/RICTOR/RPTOR/KDM2B/PUM2/PABIR1/BCL11A/RTN4/SPHK2/ITSN2/DIP2B	28
Unflavored-Air	GOBP_REGULATION_OF_DENDRITIC_SPINE_MORPHOGENESIS	GOBP_REGULATION_OF_DENDRITIC_SPINE_MORPHOGENESIS	7/667	45/17951	0.155556	4.18647	4.20427	0.00125692	0.0257307	0.0226291	SIPA1L1/TIAM1/PDLIM5/SRCIN1/TANC2/ABI2/BAIAP2	7
Unflavored-Air	GOBP_REGULATION_OF_CHROMOSOME_SEGREGATION	GOBP_REGULATION_OF_CHROMOSOME_SEGREGATION	13/667	132/17951	0.0984848	2.65053	3.73888	0.0012788	0.0258811	0.0227613	ARID1A/APC/MKI67/HNRNPU/PRPF4B/PUM1/PBRM1/ARID1B/PUM2/ANAPC1/HECW2/CDC23/DYNC1LI1	13
Unflavored-Air	GOBP_SPINDLE_ASSEMBLY	GOBP_SPINDLE_ASSEMBLY	13/667	132/17951	0.0984848	2.65053	3.73888	0.0012788	0.0258811	0.0227613	KIF3B/OFD1/RPS3/HNRNPU/DYNC1H1/EML3/MAP9/CLASP1/MISP/LSM14A/MAPRE3/SMC3/CCDC61	13
Unflavored-Air	GOBP_ACTIN_FILAMENT_DEPOLYMERIZATION	GOBP_ACTIN_FILAMENT_DEPOLYMERIZATION	8/667	58/17951	0.137931	3.71214	4.06404	0.00129395	0.0260397	0.0229009	VILL/SVIL/SPTBN1/DMTN/EPS8/CARMIL1/ADD3/LIMA1	8
Unflavored-Air	GOBP_MACROAUTOPHAGY	GOBP_MACROAUTOPHAGY	26/667	367/17951	0.0708447	1.90665	3.44735	0.00132011	0.026417	0.0232326	SUPT5H/MAP3K7/ULK1/SEC22B/SNAPIN/BAG3/VDAC1/AKT1/HTT/TSC2/GSK3A/CLN3/CLEC16A/ATG16L1/LARP1/ATG9A/HUWE1/RB1CC1/TBC1D5/OPTN/WAC/ABI2/STUB1/PIKFYVE/WIPI2/TEX264	26
Unflavored-Air	GOBP_NEGATIVE_REGULATION_OF_PROTEIN_CONTAINING_COMPLEX_ASSEMBLY	GOBP_NEGATIVE_REGULATION_OF_PROTEIN_CONTAINING_COMPLEX_ASSEMBLY	14/667	149/17951	0.0939597	2.52874	3.681	0.00133684	0.0265936	0.023388	VILL/ULK1/SVIL/RAF1/VDAC2/SPTBN1/DMTN/EPS8/KANK1/CARMIL1/SSH3/ADD3/FBXL2/ARFGEF1	14
Unflavored-Air	GOBP_MRNA_EXPORT_FROM_NUCLEUS	GOBP_MRNA_EXPORT_FROM_NUCLEUS	9/667	72/17951	0.125	3.36413	3.94856	0.00134601	0.0265936	0.023388	CASC3/ZC3H11A/NUP214/NUP107/RBM15B/THOC2/YTHDC1/NUP88/RBM8A	9
Unflavored-Air	GOBP_REGULATION_OF_PROTEIN_LOCALIZATION_TO_MEMBRANE	GOBP_REGULATION_OF_PROTEIN_LOCALIZATION_TO_MEMBRANE	16/667	183/17951	0.0874317	2.35305	3.61405	0.00135133	0.0265936	0.023388	RER1/STX7/PDPK1/AKT1/CLTC/SPTBN1/DMTN/STX4/ANK3/CLN3/ARHGEF16/TMBIM1/ZDHHC5/APPL1/ZMYND8/FARP1	16
Unflavored-Air	GOBP_ACTIN_CROSSLINK_FORMATION	GOBP_ACTIN_CROSSLINK_FORMATION	4/667	14/17951	0.285714	7.68944	4.91872	0.00140369	0.0273221	0.0240286	MARCKS/EPS8/BAIAP2L1/BAIAP2	4
Unflavored-Air	GOBP_MICROTUBULE_BASED_PROTEIN_TRANSPORT	GOBP_MICROTUBULE_BASED_PROTEIN_TRANSPORT	4/667	14/17951	0.285714	7.68944	4.91872	0.00140369	0.0273221	0.0240286	BAG3/HSPB1/MAP1A/CEP131	4
Unflavored-Air	GOBP_NEURAL_TUBE_FORMATION	GOBP_NEURAL_TUBE_FORMATION	11/667	102/17951	0.107843	2.90239	3.78499	0.00142336	0.027496	0.0241816	FZD6/TSC2/STK4/SCRIB/LUZP1/KDM2B/FZD3/ARHGAP35/MKS1/CELSR1/IFT52	11
Unflavored-Air	GOBP_REGULATION_OF_MACROAUTOPHAGY	GOBP_REGULATION_OF_MACROAUTOPHAGY	16/667	184/17951	0.0869565	2.34026	3.58976	0.00143049	0.027496	0.0241816	SUPT5H/MAP3K7/ULK1/SEC22B/BAG3/VDAC1/AKT1/HTT/TSC2/GSK3A/CLN3/CLEC16A/LARP1/OPTN/WAC/STUB1	16
Unflavored-Air	GOBP_EXTRACELLULAR_TRANSPORT	GOBP_EXTRACELLULAR_TRANSPORT	7/667	46/17951	0.152174	4.09546	4.12943	0.00143578	0.027496	0.0241816	ODAD3/KATNIP/OFD1/GAS8/RSPH4A/JHY/DNAH5	7
Unflavored-Air	GOBP_POSITIVE_REGULATION_OF_PROTEIN_LOCALIZATION_TO_CELL_PERIPHERY	GOBP_POSITIVE_REGULATION_OF_PROTEIN_LOCALIZATION_TO_CELL_PERIPHERY	9/667	74/17951	0.121622	3.27321	3.84929	0.00163694	0.0311806	0.027422	RER1/PDPK1/AKT1/SPTBN1/EIF4G1/STX4/CLN3/ARHGEF16/ZDHHC5	9
Unflavored-Air	GOBP_REGULATION_OF_CHROMATIN_ORGANIZATION	GOBP_REGULATION_OF_CHROMATIN_ORGANIZATION	6/667	35/17951	0.171429	4.61366	4.20373	0.00166322	0.0315128	0.0277142	MKI67/HNRNPU/KMT2A/SSRP1/PPHLN1/PHF8	6
Unflavored-Air	GOBP_MAINTENANCE_OF_CELL_NUMBER	GOBP_MAINTENANCE_OF_CELL_NUMBER	16/667	187/17951	0.0855615	2.30272	3.51783	0.00169177	0.0318841	0.0280408	BCL9/ARID1A/FOXO3/CNOT3/RAF1/PCM1/EZH2/ZC3H13/NIPBL/CTR9/BCL9L/KDM2B/TP63/EIF4ENIF1/SMC3/NCOA3	16
Unflavored-Air	GOBP_NEGATIVE_REGULATION_OF_PHOSPHORUS_METABOLIC_PROCESS	GOBP_NEGATIVE_REGULATION_OF_PHOSPHORUS_METABOLIC_PROCESS	26/667	374/17951	0.0695187	1.87096	3.34376	0.00172225	0.0322877	0.0283957	PDPK1/NCK2/SPAG9/CEP43/HSPB1/LYN/PRKAR1A/PRKAR2A/APC/SERPINB3/AKT1/TSC2/GSK3A/ADAR/HNRNPU/EIF4G1/DMTN/PTPN13/PAK2/PPP2R5D/OCLN/DAB2IP/ANKLE2/SRCIN1/TERF2IP/IRS2	26
Unflavored-Air	GOBP_POSITIVE_REGULATION_OF_ORGANELLE_ASSEMBLY	GOBP_POSITIVE_REGULATION_OF_ORGANELLE_ASSEMBLY	10/667	90/17951	0.111111	2.99034	3.7185	0.00184616	0.0341193	0.0300065	ULK1/HTT/G3BP1/UBAP2L/DYNC1H1/CROCC/RAB3IP/ARHGAP35/SEPTIN9/ASAP1	10
Unflavored-Air	GOBP_APICAL_PROTEIN_LOCALIZATION	GOBP_APICAL_PROTEIN_LOCALIZATION	4/667	15/17951	0.266667	7.17681	4.70132	0.00185827	0.0341193	0.0300065	SHROOM2/DLG5/SHROOM3/CELSR1	4
Unflavored-Air	GOBP_CHAPERONE_MEDIATED_AUTOPHAGY	GOBP_CHAPERONE_MEDIATED_AUTOPHAGY	4/667	15/17951	0.266667	7.17681	4.70132	0.00185827	0.0341193	0.0300065	BAG3/HSP90AA1/SNRNP70/STUB1	4
Unflavored-Air	GOBP_NUCLEAR_PORE_ORGANIZATION	GOBP_NUCLEAR_PORE_ORGANIZATION	4/667	15/17951	0.266667	7.17681	4.70132	0.00185827	0.0341193	0.0300065	NUP98/NUP107/AHCTF1/RTN4	4
Unflavored-Air	GOBP_TISSUE_HOMEOSTASIS	GOBP_TISSUE_HOMEOSTASIS	20/667	262/17951	0.0763359	2.05443	3.37746	0.00193568	0.0353583	0.0310962	CLDN3/NPHP4/TJP3/SLC4A2/PRKCA/CLDN12/CXADR/KMT2A/ACACA/OCLN/INAVA/CROCC/GIGYF2/LSR/MUC13/MKS1/TJP2/STK39/PKP3/F11R	20
Unflavored-Air	GOBP_ORGANELLE_FISSION	GOBP_ORGANELLE_FISSION	32/667	498/17951	0.064257	1.72935	3.24257	0.00194721	0.0353876	0.0311219	KIF3B/OFD1/TOM1L1/APC/PEX19/MKI67/BAG6/RPL24/HNRNPU/TOP2B/SPIRE1/EPS8/PRPF4B/EML3/MAP9/NIPBL/CLASP1/ANKLE2/MISP/CUL9/LSM14A/CHAMP1/REEP4/EML4/SMPD3/SPAST/CDC23/CDC14A/SMC3/MARF1/DYNC1LI1/CCDC61	32
Unflavored-Air	GOBP_BARBED_END_ACTIN_FILAMENT_CAPPING	GOBP_BARBED_END_ACTIN_FILAMENT_CAPPING	5/667	25/17951	0.2	5.38261	4.30759	0.00199704	0.0357395	0.0314314	VILL/SVIL/EPS8/CARMIL1/ADD3	5
Unflavored-Air	GOBP_MICROTUBULE_ANCHORING	GOBP_MICROTUBULE_ANCHORING	5/667	25/17951	0.2	5.38261	4.30759	0.00199704	0.0357395	0.0314314	CEP43/PCM1/CEP350/MAP1S/CLASP1	5
Unflavored-Air	GOBP_POSITIVE_REGULATION_OF_PROTEIN_LOCALIZATION_TO_PLASMA_MEMBRANE	GOBP_POSITIVE_REGULATION_OF_PROTEIN_LOCALIZATION_TO_PLASMA_MEMBRANE	8/667	62/17951	0.129032	3.47265	3.83123	0.00200475	0.0357395	0.0314314	RER1/PDPK1/AKT1/SPTBN1/STX4/CLN3/ARHGEF16/ZDHHC5	8
Unflavored-Air	GOBP_ORGANELLE_TRANSPORT_ALONG_MICROTUBULE	GOBP_ORGANELLE_TRANSPORT_ALONG_MICROTUBULE	10/667	91/17951	0.10989	2.95748	3.67747	0.00200671	0.0357395	0.0314314	KIF3B/SNAPIN/HTT/MAP1B/CLN3/TMEM201/MAP1S/BORCS6/SPAST/ARMCX3	10
Unflavored-Air	GOBP_MITOTIC_CELL_CYCLE_PHASE_TRANSITION	GOBP_MITOTIC_CELL_CYCLE_PHASE_TRANSITION	30/667	459/17951	0.0653595	1.75902	3.23604	0.00206142	0.0365312	0.0321277	ARID1A/NBN/MUC1/APC/AKT1/RPL26/RPL24/EIF4G1/RBL2/EPS8/PRPF4B/EZH2/GIGYF2/MEPCE/CLASP1/PBRM1/RPTOR/ARID1B/PABIR1/RBBP8/WAC/ANAPC1/HECW2/SPAST/CDC23/APPL1/CDC14A/PHF8/CAMK2A/DYNC1LI1	30
Unflavored-Air	GOBP_REGULATION_OF_KERATINOCYTE_PROLIFERATION	GOBP_REGULATION_OF_KERATINOCYTE_PROLIFERATION	7/667	49/17951	0.142857	3.84472	3.91706	0.00209341	0.0367806	0.032347	EPPK1/NOTCH2/MED1/KDF1/BCL11B/TP63/IFT52	7
Unflavored-Air	GOBP_MUSCLE_HYPERTROPHY	GOBP_MUSCLE_HYPERTROPHY	11/667	107/17951	0.102804	2.76676	3.60078	0.00209614	0.0367806	0.032347	SORBS2/LMNA/PRKCA/SLC9A1/GSK3A/MEF2A/TIAM1/PAK2/CAMK2D/EZH2/PDLIM5	11
Unflavored-Air	GOBP_POSITIVE_REGULATION_OF_GTPASE_ACTIVITY	GOBP_POSITIVE_REGULATION_OF_GTPASE_ACTIVITY	17/667	209/17951	0.0813397	2.1891	3.39675	0.00212056	0.0370266	0.0325633	SIPA1L1/MAP4K4/TIAM1/SCRIB/EZH2/RALGAPA2/TBC1D10B/ARHGEF16/RALGAPA1/MTSS2/RALGAPB/CCDC125/TBC1D5/USP6NL/DOCK6/PKP4/RAPGEF2	17
Unflavored-Air	GOBP_EPIDERMAL_CELL_DIFFERENTIATION	GOBP_EPIDERMAL_CELL_DIFFERENTIATION	19/667	246/17951	0.0772358	2.07865	3.34636	0.00217417	0.0377391	0.03319	KRT14/KRT6A/KRT7/KRT5/DSP/KRT17/STK4/SCRIB/PLEC/MED1/EZH2/KAZN/KDF1/PPHLN1/SGPP1/BCL11B/TP63/SLC4A7/NCOA3	19
Unflavored-Air	GOBP_GOLGI_ORGANIZATION	GOBP_GOLGI_ORGANIZATION	14/667	157/17951	0.089172	2.39989	3.46083	0.00219315	0.0377391	0.03319	STK25/SEC22B/HTT/CAMSAP2/CLASP1/HUWE1/SYNE1/GBF1/MYO18A/USP6NL/OPTN/VCPIP1/PI4K2A/ARFGEF1	14
Unflavored-Air	GOBP_VESICLE_MEDIATED_TRANSPORT_TO_THE_PLASMA_MEMBRANE	GOBP_VESICLE_MEDIATED_TRANSPORT_TO_THE_PLASMA_MEMBRANE	14/667	157/17951	0.089172	2.39989	3.46083	0.00219315	0.0377391	0.03319	WIPF3/KRT18/SPTBN1/ANK3/CLN3/GOLGA4/SCRIB/BLTP1/RAB12/MICALL2/MICALL1/DENND1A/OPTN/ASAP1	14
Unflavored-Air	GOBP_POSITIVE_REGULATION_OF_NUCLEOCYTOPLASMIC_TRANSPORT	GOBP_POSITIVE_REGULATION_OF_NUCLEOCYTOPLASMIC_TRANSPORT	8/667	63/17951	0.126984	3.41753	3.77602	0.00222317	0.0380718	0.0334826	BAG3/HSP90AA1/CDH1/HCLS1/EMD/PRPF4B/MAVS/DMAP1	8
Unflavored-Air	GOBP_POSITIVE_REGULATION_OF_PROTEIN_LOCALIZATION_TO_NUCLEUS	GOBP_POSITIVE_REGULATION_OF_PROTEIN_LOCALIZATION_TO_NUCLEUS	10/667	93/17951	0.107527	2.89388	3.59708	0.00236154	0.0402479	0.0353964	BAG3/HSP90AA1/CDH1/HCLS1/AKT1/LARP7/MEPCE/MAVS/NMD3/DMAP1	10
Unflavored-Air	GOBP_CELL_GROWTH	GOBP_CELL_GROWTH	31/667	484/17951	0.0640496	1.72377	3.17093	0.00238829	0.0404804	0.0356008	SHTN1/ARHGEF11/MAP3K13/DNPH1/SPAG9/ULK1/SORBS2/CEP43/CDH1/SLC9A1/AKT1/MAP1B/GSK3A/EIF4G1/KRT17/TIAM1/GOLGA4/CAMK2D/BLTP1/LAMTOR1/RICTOR/RPTOR/KDM2B/PUM2/PABIR1/PDLIM5/BCL11A/RTN4/SPHK2/ITSN2/DIP2B	31
Unflavored-Air	GOBP_REGULATION_OF_ESTABLISHMENT_OR_MAINTENANCE_OF_CELL_POLARITY	GOBP_REGULATION_OF_ESTABLISHMENT_OR_MAINTENANCE_OF_CELL_POLARITY	5/667	26/17951	0.192308	5.17559	4.1855	0.00239791	0.0404804	0.0356008	SHTN1/ABL2/KANK1/RICTOR/ARFGEF1	5
Unflavored-Air	GOBP_POSITIVE_REGULATION_OF_CYTOKINESIS	GOBP_POSITIVE_REGULATION_OF_CYTOKINESIS	7/667	51/17951	0.137255	3.69395	3.78461	0.00264687	0.0444724	0.0391116	KIF3B/SVIL/PKN2/CSPP1/PKP4/SPAST/CDC14A	7
Unflavored-Air	GOBP_NON_MOTILE_CILIUM_ASSEMBLY	GOBP_NON_MOTILE_CILIUM_ASSEMBLY	8/667	65/17951	0.123077	3.31237	3.66886	0.00271579	0.0449304	0.0395145	MAP4/PCM1/CEP350/MKS1/CEP126/SEPTIN9/CEP131/IFT52	8
Unflavored-Air	GOBP_CELLULAR_RESPONSE_TO_INSULIN_STIMULUS	GOBP_CELLULAR_RESPONSE_TO_INSULIN_STIMULUS	17/667	214/17951	0.0794393	2.13795	3.28976	0.00271626	0.0449304	0.0395145	PDPK1/RAF1/EPRS1/NCL/SLC9A1/APC/AKT1/TSC2/GSK3A/KANK1/NCOA2/DENND4C/ZNF106/NCOA5/APPL1/BAIAP2/IRS2	17
Unflavored-Air	GOBP_RESPONSE_TO_STARVATION	GOBP_RESPONSE_TO_STARVATION	17/667	214/17951	0.0794393	2.13795	3.28976	0.00271626	0.0449304	0.0395145	FOXO3/ULK1/TSC2/FOXK1/SLC7A5/IFI16/CLEC16A/LARP1/RPTOR/TBC1D5/MAP3K5/MYBBP1A/EIF2A/BCAS3/RRAGC/XPR1/WIPI2	17
Unflavored-Air	GOBP_POSITIVE_REGULATION_OF_PROTEIN_TRANSPORT	GOBP_POSITIVE_REGULATION_OF_PROTEIN_TRANSPORT	19/667	251/17951	0.0756972	2.03724	3.2509	0.00272459	0.0449304	0.0395145	C2CD2L/PFKFB2/BAG3/HSP90AA1/PRKAR1A/CDH1/HCLS1/EMD/STX4/CLN3/PRPF4B/PCM1/ANO1/MAVS/MYO18A/DMAP1/FRMD4A/CEP131/IRS2	19
Unflavored-Air	GOBP_POSITIVE_REGULATION_OF_INTRACELLULAR_PROTEIN_TRANSPORT	GOBP_POSITIVE_REGULATION_OF_INTRACELLULAR_PROTEIN_TRANSPORT	10/667	95/17951	0.105263	2.83295	3.51879	0.00276506	0.0453878	0.0399167	BAG3/HSP90AA1/CDH1/HCLS1/EMD/PRPF4B/PCM1/MAVS/DMAP1/CEP131	10
Unflavored-Air	GOBP_POSITIVE_REGULATION_OF_ACTIN_FILAMENT_POLYMERIZATION	GOBP_POSITIVE_REGULATION_OF_ACTIN_FILAMENT_POLYMERIZATION	7/667	52/17951	0.134615	3.62291	3.72086	0.00296256	0.0479843	0.0422002	NCK2/CARMIL1/RICTOR/CDC42EP4/BAIAP2L1/CDC42EP3/BAIAP2	7
Unflavored-Air	GOBP_RESPONSE_TO_NERVE_GROWTH_FACTOR	GOBP_RESPONSE_TO_NERVE_GROWTH_FACTOR	7/667	52/17951	0.134615	3.62291	3.72086	0.00296256	0.0479843	0.0422002	DYNC1LI2/FOXO3/AKT1/USP8/BPTF/KIDINS220/RAPGEF2	7
Unflavored-Air	GOBP_NEGATIVE_REGULATION_OF_CANONICAL_WNT_SIGNALING_PATHWAY	GOBP_NEGATIVE_REGULATION_OF_CANONICAL_WNT_SIGNALING_PATHWAY	13/667	145/17951	0.0896552	2.41289	3.3557	0.00296366	0.0479843	0.0422002	FOXO3/FZD6/CTNND1/NPHP4/APC/GSK3A/EMD/STK4/G3BP1/DAB2IP/SCYL2/CHD8/CBY1	13
Unflavored-Air	GOBP_ACTOMYOSIN_STRUCTURE_ORGANIZATION	GOBP_ACTOMYOSIN_STRUCTURE_ORGANIZATION	17/667	216/17951	0.0787037	2.11816	3.24778	0.00299067	0.0480076	0.0422207	SORBS3/KRT8/KRT19/PRKAR1A/SLC9A1/PXN/MEF2A/PAK1/PAK2/PLEC/CARMIL1/ARHGEF18/CLASP1/PHLDB2/MYO18A/TRPM7/F11R	17
Unflavored-Air	GOBP_MEMBRANE_BIOGENESIS	GOBP_MEMBRANE_BIOGENESIS	8/667	66/17951	0.121212	3.26219	3.61684	0.00299205	0.0480076	0.0422207	LRCH4/FLOT1/SPTBN1/STX4/ANK3/ANKLE2/REEP4/SPAST	8
Unflavored-Air	GOBP_SEX_CHROMOSOME_DOSAGE_COMPENSATION	GOBP_SEX_CHROMOSOME_DOSAGE_COMPENSATION	4/667	17/17951	0.235294	6.33248	4.32104	0.00305408	0.0487831	0.0429028	HNRNPU/RBM15B/YTHDC1/RBM15	4
Unflavored-Air	GOBP_REGULATION_OF_NUCLEOCYTOPLASMIC_TRANSPORT	GOBP_REGULATION_OF_NUCLEOCYTOPLASMIC_TRANSPORT	11/667	113/17951	0.0973451	2.61985	3.39324	0.00322252	0.0512439	0.0450669	PPP1R12A/BAG3/HSP90AA1/CDH1/HCLS1/NUP214/EMD/PRPF4B/MAVS/THOC2/DMAP1	11
Unflavored-Air	GOBP_POSITIVE_REGULATION_OF_PROTEIN_IMPORT_INTO_NUCLEUS	GOBP_POSITIVE_REGULATION_OF_PROTEIN_IMPORT_INTO_NUCLEUS	6/667	40/17951	0.15	4.03696	3.7773	0.00336205	0.0532251	0.0468092	BAG3/HSP90AA1/CDH1/HCLS1/MAVS/DMAP1	6
Unflavored-Air	GOBP_POSTSYNAPSE_ORGANIZATION	GOBP_POSTSYNAPSE_ORGANIZATION	16/667	201/17951	0.079602	2.14233	3.19937	0.00349925	0.0551518	0.0485037	RER1/SIPA1L1/AKT1/TIAM1/DLG5/PDLIM5/ARHGAP39/SRCIN1/TANC2/IL1RAP/ABI2/ASAP1/ZMYND8/SHANK2/BAIAP2/FARP1	16
Unflavored-Air	GOBP_REGULATION_OF_GTPASE_ACTIVITY	GOBP_REGULATION_OF_GTPASE_ACTIVITY	20/667	276/17951	0.0724638	1.95022	3.12516	0.00352532	0.0552207	0.0485643	SIPA1L1/MAP4K4/TIAM1/SCRIB/RRP1B/EZH2/RALGAPA2/TBC1D10B/ARHGEF16/DAB2IP/RALGAPA1/MTSS2/RALGAPB/CCDC125/TBC1D5/USP6NL/DOCK6/PKP4/RAPGEF2/ARFGEF1	20
Unflavored-Air	GOBP_POSITIVE_REGULATION_OF_GROWTH	GOBP_POSITIVE_REGULATION_OF_GROWTH	19/667	257/17951	0.07393	1.98968	3.13922	0.00353462	0.0552207	0.0485643	SHTN1/MAP3K13/DNPH1/CEP43/YBX3/SLC9A1/AKT1/MAP1B/BASP1/EIF4G1/KRT17/GOLGA4/NIPBL/RICTOR/RPTOR/KDM2B/PUM2/PABIR1/ITSN2	19
Unflavored-Air	GOBP_RESPONSE_TO_INSULIN	GOBP_RESPONSE_TO_INSULIN	20/667	277/17951	0.0722022	1.94318	3.10771	0.00367167	0.0569459	0.0500816	PDPK1/RAF1/EPRS1/LYN/NCL/SLC9A1/APC/AKT1/TSC2/GSK3A/SRSF4/SCAP/KANK1/NCOA2/DENND4C/ZNF106/NCOA5/APPL1/BAIAP2/IRS2	20
Unflavored-Air	GOBP_REGULATION_OF_SYNAPSE_STRUCTURE_OR_ACTIVITY	GOBP_REGULATION_OF_SYNAPSE_STRUCTURE_OR_ACTIVITY	19/667	258/17951	0.0736434	1.98197	3.1209	0.00368736	0.0569459	0.0500816	SIPA1L1/MYCBP2/AKT1/EIF4G1/PTPN13/TIAM1/CLN3/DAB2IP/DLG5/PDLIM5/SRCIN1/TANC2/IL1RAP/ABI2/ASAP1/ZMYND8/SHANK2/BAIAP2/FARP1	19
Unflavored-Air	GOBP_NEURON_MIGRATION	GOBP_NEURON_MIGRATION	15/667	184/17951	0.0815217	2.194	3.198	0.00369301	0.0569459	0.0500816	SHTN1/ZNF609/HSP90AA1/MAP1B/TOP2B/PCM1/DAB2IP/NIPBL/MARK2/ABI1/FZD3/ABI2/CELSR1/CAMK2A/RAPGEF2	15
Unflavored-Air	GOBP_SYNAPSE_ORGANIZATION	GOBP_SYNAPSE_ORGANIZATION	31/667	499/17951	0.0621242	1.67195	2.99047	0.00376294	0.0577741	0.0508099	RER1/SIPA1L1/PPFIA3/MYCBP2/PALM/SNAPIN/CDH1/AKT1/MAP1B/EIF4G1/PTPN13/ANK3/TIAM1/CLN3/DAB2IP/FILIP1/PPFIBP2/DLG5/PDLIM5/ARHGAP39/SRCIN1/TANC2/IL1RAP/ABI2/APPL1/ASAP1/ZMYND8/SHANK2/BAIAP2/FARP1/PCLO	31
Unflavored-Air	GOBP_SPHINGOLIPID_MEDIATED_SIGNALING_PATHWAY	GOBP_SPHINGOLIPID_MEDIATED_SIGNALING_PATHWAY	4/667	18/17951	0.222222	5.98068	4.15309	0.00381255	0.0582846	0.0512589	AKT1/S1PR5/SPHK2/SMPD3	4
Unflavored-Air	GOBP_POSITIVE_REGULATION_OF_MRNA_METABOLIC_PROCESS	GOBP_POSITIVE_REGULATION_OF_MRNA_METABOLIC_PROCESS	18/667	240/17951	0.075	2.01848	3.12039	0.00383327	0.0583509	0.0513172	CNOT3/SNRNP70/NCL/RBMX/FXR2/NUP98/TRA2B/HNRNPU/PUM1/GIGYF2/ZC3HAV1/PUM2/KHSRP/RBMXL1/WDR77/TNKS1BP1/EIF4ENIF1/THRAP3	18
Unflavored-Air	GOBP_REGULATION_OF_CARDIAC_MUSCLE_CELL_ACTION_POTENTIAL	GOBP_REGULATION_OF_CARDIAC_MUSCLE_CELL_ACTION_POTENTIAL	5/667	29/17951	0.172414	4.64018	3.85391	0.00394957	0.0594007	0.0522405	DSP/CXADR/CAMK2D/DSG2/PKP2	5
Unflavored-Air	GOBP_ENDOTHELIAL_CELL_DEVELOPMENT	GOBP_ENDOTHELIAL_CELL_DEVELOPMENT	8/667	69/17951	0.115942	3.12035	3.46655	0.00395357	0.0594007	0.0522405	PPP1R12A/CLDN3/TJP3/AFDN/MARVELD2/TJP2/RAPGEF2/F11R	8
Unflavored-Air	GOBP_EPITHELIAL_CELL_DEVELOPMENT	GOBP_EPITHELIAL_CELL_DEVELOPMENT	17/667	222/17951	0.0765766	2.06091	3.12454	0.00395527	0.0594007	0.0522405	PPP1R12A/PDPK1/CLDN3/TJP3/AKT1/GSK3A/AFDN/NOTCH2/PLEC/MARVELD2/KDF1/BCL11B/TP63/ABI2/TJP2/RAPGEF2/F11R	17
Unflavored-Air	GOBP_MORPHOGENESIS_OF_EMBRYONIC_EPITHELIUM	GOBP_MORPHOGENESIS_OF_EMBRYONIC_EPITHELIUM	13/667	150/17951	0.0866667	2.33246	3.21923	0.00396894	0.0594007	0.0522405	FZD6/TSC2/STK4/SCRIB/LUZP1/KDF1/KDM2B/TP63/FZD3/ARHGAP35/MKS1/CELSR1/IFT52	13
Unflavored-Air	GOBP_HOMOTYPIC_CELL_CELL_ADHESION	GOBP_HOMOTYPIC_CELL_CELL_ADHESION	10/667	100/17951	0.1	2.6913	3.33168	0.00401762	0.0598776	0.0526599	HSPB1/LYN/DSP/PRKCA/CXADR/ANK3/DSG2/PKP2/TJP2/F11R	10
Unflavored-Air	GOBP_CELLULAR_RESPONSE_TO_OSMOTIC_STRESS	GOBP_CELLULAR_RESPONSE_TO_OSMOTIC_STRESS	7/667	55/17951	0.127273	3.4253	3.53868	0.00408402	0.0606137	0.0533073	ATP1A1/YBX3/CLN3/MYLK/RPTOR/STK39/SLC12A6	7
Unflavored-Air	GOBP_INTRACELLULAR_RECEPTOR_SIGNALING_PATHWAY	GOBP_INTRACELLULAR_RECEPTOR_SIGNALING_PATHWAY	25/667	379/17951	0.0659631	1.77527	2.99663	0.00416092	0.0614987	0.0540856	ARID1A/MAP3K7/FLOT1/AKT1/PAK1/PUM1/PCBP2/SAFB/NCOA2/MED1/EZH2/INAVA/ATAT1/MAVS/LSM14A/PUM2/UFD1/ERBIN/ZDHHC5/TP63/RTN4/DAXX/NAGK/FBXL2/NCOR2	25
Unflavored-Air	GOBP_REGULATION_OF_SODIUM_ION_TRANSPORT	GOBP_REGULATION_OF_SODIUM_ION_TRANSPORT	9/667	85/17951	0.105882	2.84962	3.35777	0.00425634	0.0626491	0.0550973	ATP1A1/SLC9A1/AKT1/ANK3/CAMK2D/FXYD3/PKP2/HECW2/STK39	9
Unflavored-Air	GOBP_CIRCADIAN_REGULATION_OF_GENE_EXPRESSION	GOBP_CIRCADIAN_REGULATION_OF_GENE_EXPRESSION	8/667	70/17951	0.114286	3.07578	3.41827	0.004322	0.0633537	0.055717	MYCBP2/HNRNPU/KMT2A/NCOA2/ZFHX3/RAI1/HUWE1/MYBBP1A	8
Unflavored-Air	GOBP_SKIN_DEVELOPMENT	GOBP_SKIN_DEVELOPMENT	22/667	321/17951	0.0685358	1.84451	2.99918	0.00445279	0.0650035	0.0571678	FZD6/KRT14/KRT6A/KRT7/KRT5/DSP/KRT17/STK4/PLEC/MED1/EZH2/KAZN/LSR/KDF1/PPHLN1/PUM2/SGPP1/BCL11B/TP63/FZD3/PKP3/NCOA3	22
Unflavored-Air	GOBP_REGULATION_OF_TRANSCRIPTION_BY_RNA_POLYMERASE_III	GOBP_REGULATION_OF_TRANSCRIPTION_BY_RNA_POLYMERASE_III	5/667	30/17951	0.166667	4.48551	3.75335	0.00459705	0.0668354	0.058779	RPTOR/BRF1/MYBBP1A/CHD8/DDX21	5
Unflavored-Air	GOBP_PROTEIN_LOCALIZATION_TO_MICROTUBULE	GOBP_PROTEIN_LOCALIZATION_TO_MICROTUBULE	4/667	19/17951	0.210526	5.6659	3.99734	0.00468907	0.0678962	0.0597119	MAP1A/HNRNPU/CHAMP1/MAPRE3	4
Unflavored-Air	GOBP_MITOPHAGY	GOBP_MITOPHAGY	8/667	71/17951	0.112676	3.03246	3.37085	0.00471628	0.0680137	0.0598152	VDAC1/HTT/TSC2/GSK3A/HUWE1/OPTN/ABI2/STUB1	8
Unflavored-Air	GOBP_NEGATIVE_REGULATION_OF_CELLULAR_CATABOLIC_PROCESS	GOBP_NEGATIVE_REGULATION_OF_CELLULAR_CATABOLIC_PROCESS	11/667	119/17951	0.092437	2.48776	3.19874	0.00479021	0.0688013	0.0605079	EIF4G3/SEC22B/SNRNP70/AKT1/TSC2/FOXK1/SLC7A5/EIF4G1/CLEC16A/RPTOR/RRAGC	11
Unflavored-Air	GOBP_EPIGENETIC_REGULATION_OF_GENE_EXPRESSION	GOBP_EPIGENETIC_REGULATION_OF_GENE_EXPRESSION	20/667	284/17951	0.0704225	1.89528	2.98753	0.00484428	0.0692985	0.0609452	ARID1A/PHF1/LMNA/GSK3A/CBX1/HNRNPU/KMT2A/EZH2/IFI16/CTR9/RBM15B/PPHLN1/ARID1B/YTHDC1/RBM14/RBM15/SPHK2/BAZ2A/PHF8/NOC2L	20
Unflavored-Air	GOBP_DNA_TEMPLATED_TRANSCRIPTION_INITIATION	GOBP_DNA_TEMPLATED_TRANSCRIPTION_INITIATION	16/667	208/17951	0.0769231	2.07023	3.04979	0.00487528	0.069463	0.0610898	ARID1A/MED24/UBTF/KMT2A/GTF3C1/MED1/TAF12/ARID1B/BRF1/PWWP2A/RBM14/SPHK2/BCLAF1/BAZ2A/GTF3C4/NOC2L	16
Unflavored-Air	GOBP_NUCLEAR_ENVELOPE_ORGANIZATION	GOBP_NUCLEAR_ENVELOPE_ORGANIZATION	7/667	57/17951	0.122807	3.30511	3.42412	0.00499293	0.0706666	0.0621484	LMNA/PRKCA/EMD/TOR1AIP1/ANKLE2/REEP4/SPAST	7
Unflavored-Air	GOBP_DNA_STRAND_RESECTION_INVOLVED_IN_REPLICATION_FORK_PROCESSING	GOBP_DNA_STRAND_RESECTION_INVOLVED_IN_REPLICATION_FORK_PROCESSING	3/667	10/17951	0.3	8.07391	4.39551	0.00503911	0.0706666	0.0621484	NBN/RBBP8/SAMHD1	3
Unflavored-Air	GOBP_MITOTIC_NUCLEAR_MEMBRANE_ORGANIZATION	GOBP_MITOTIC_NUCLEAR_MEMBRANE_ORGANIZATION	3/667	10/17951	0.3	8.07391	4.39551	0.00503911	0.0706666	0.0621484	ANKLE2/REEP4/SPAST	3
Unflavored-Air	GOBP_POSITIVE_REGULATION_OF_MITOPHAGY_IN_RESPONSE_TO_MITOCHONDRIAL_DEPOLARIZATION	GOBP_POSITIVE_REGULATION_OF_MITOPHAGY_IN_RESPONSE_TO_MITOCHONDRIAL_DEPOLARIZATION	3/667	10/17951	0.3	8.07391	4.39551	0.00503911	0.0706666	0.0621484	VDAC1/HUWE1/OPTN	3
Unflavored-Air	GOBP_LAMELLIPODIUM_ASSEMBLY	GOBP_LAMELLIPODIUM_ASSEMBLY	8/667	72/17951	0.111111	2.99034	3.32426	0.00513756	0.0717647	0.0631141	ABLIM1/NCK2/ABLIM3/HSP90AA1/DMTN/OCLN/CARMIL1/ABI2	8
Unflavored-Air	GOBP_POSITIVE_REGULATION_OF_PEPTIDYL_SERINE_PHOSPHORYLATION	GOBP_POSITIVE_REGULATION_OF_PEPTIDYL_SERINE_PHOSPHORYLATION	9/667	88/17951	0.102273	2.75247	3.23734	0.00535648	0.0745304	0.0655464	RAF1/AKT1/GSK3A/EIF4G1/STK4/PAK1/RPTOR/SH2D3A/TNKS1BP1	9
Unflavored-Air	GOBP_POSITIVE_REGULATION_OF_PROTEIN_KINASE_ACTIVITY	GOBP_POSITIVE_REGULATION_OF_PROTEIN_KINASE_ACTIVITY	18/667	248/17951	0.0725806	1.95337	2.96985	0.0053813	0.0745844	0.0655939	PDPK1/MAP3K13/MAP3K7/TOM1L1/HSP90AA1/RPS3/AKT1/PAK1/EZH2/DAB2IP/MARK2/ABI1/MAP3K5/SRCIN1/DAXX/MAPRE3/RAPGEF2/RIPK3	18
Unflavored-Air	GOBP_REGULATION_OF_PEPTIDYL_SERINE_PHOSPHORYLATION	GOBP_REGULATION_OF_PEPTIDYL_SERINE_PHOSPHORYLATION	11/667	121/17951	0.0909091	2.44664	3.13654	0.00542954	0.074751	0.0657404	RAF1/AKT1/GSK3A/EIF4G1/DMTN/STK4/PAK1/RICTOR/RPTOR/SH2D3A/TNKS1BP1	11
Unflavored-Air	GOBP_INTRINSIC_APOPTOTIC_SIGNALING_PATHWAY_IN_RESPONSE_TO_DNA_DAMAGE_BY_P53_CLASS_MEDIATOR	GOBP_INTRINSIC_APOPTOTIC_SIGNALING_PATHWAY_IN_RESPONSE_TO_DNA_DAMAGE_BY_P53_CLASS_MEDIATOR	6/667	44/17951	0.136364	3.66996	3.48332	0.00545627	0.074751	0.0657404	MUC1/BAG6/RPL26/HNRNPK/IFI16/TP63	6
Unflavored-Air	GOBP_REGULATION_OF_PEPTIDYL_THREONINE_PHOSPHORYLATION	GOBP_REGULATION_OF_PEPTIDYL_THREONINE_PHOSPHORYLATION	6/667	44/17951	0.136364	3.66996	3.48332	0.00545627	0.074751	0.0657404	GSK3A/EIF4G1/DMTN/PPP2R5D/RPTOR/TNKS1BP1	6
Unflavored-Air	GOBP_POSITIVE_REGULATION_OF_DNA_TEMPLATED_TRANSCRIPTION_ELONGATION	GOBP_POSITIVE_REGULATION_OF_DNA_TEMPLATED_TRANSCRIPTION_ELONGATION	7/667	58/17951	0.12069	3.24813	3.36873	0.00550064	0.07507	0.066021	SUPT5H/CCNT2/MED24/CDK13/MED1/PWWP2A/ZMYND8	7
Unflavored-Air	GOBP_POSITIVE_REGULATION_OF_PROTEIN_LOCALIZATION_TO_MEMBRANE	GOBP_POSITIVE_REGULATION_OF_PROTEIN_LOCALIZATION_TO_MEMBRANE	10/667	105/17951	0.0952381	2.56315	3.15571	0.00568106	0.0765016	0.06728	RER1/PDPK1/AKT1/SPTBN1/STX4/ANK3/CLN3/ARHGEF16/ZDHHC5/FARP1	10
Unflavored-Air	GOBP_REGULATION_OF_ACTOMYOSIN_STRUCTURE_ORGANIZATION	GOBP_REGULATION_OF_ACTOMYOSIN_STRUCTURE_ORGANIZATION	10/667	105/17951	0.0952381	2.56315	3.15571	0.00568106	0.0765016	0.06728	SORBS3/SLC9A1/PXN/PAK1/PAK2/CARMIL1/ARHGEF18/CLASP1/PHLDB2/F11R	10
Unflavored-Air	GOBP_REGULATION_OF_SISTER_CHROMATID_SEGREGATION	GOBP_REGULATION_OF_SISTER_CHROMATID_SEGREGATION	10/667	105/17951	0.0952381	2.56315	3.15571	0.00568106	0.0765016	0.06728	ARID1A/APC/HNRNPU/PRPF4B/PBRM1/ARID1B/ANAPC1/HECW2/CDC23/DYNC1LI1	10
Unflavored-Air	GOBP_HEPATOCYTE_APOPTOTIC_PROCESS	GOBP_HEPATOCYTE_APOPTOTIC_PROCESS	4/667	20/17951	0.2	5.38261	3.85229	0.00569144	0.0765016	0.06728	KRT18/KRT8/ADAR/STK4	4
Unflavored-Air	GOBP_POSITIVE_REGULATION_OF_INTRACELLULAR_TRANSPORT	GOBP_POSITIVE_REGULATION_OF_INTRACELLULAR_TRANSPORT	12/667	140/17951	0.0857143	2.30683	3.04939	0.00603334	0.0807923	0.0710535	SNAPIN/BAG3/HSP90AA1/CDH1/HCLS1/EMD/PRPF4B/DYNC1H1/PCM1/MAVS/DMAP1/CEP131	12
Unflavored-Air	GOBP_NEURAL_TUBE_DEVELOPMENT	GOBP_NEURAL_TUBE_DEVELOPMENT	13/667	158/17951	0.0822785	2.21436	3.0118	0.00613548	0.0818524	0.0719858	FZD6/MARCKS/TSC2/STK4/SCRIB/LUZP1/KDM2B/FZD3/ARHGAP35/MKS1/CELSR1/IFT52/CBY1	13
Unflavored-Air	GOBP_REGULATION_OF_ACTIN_FILAMENT_BUNDLE_ASSEMBLY	GOBP_REGULATION_OF_ACTIN_FILAMENT_BUNDLE_ASSEMBLY	10/667	107/17951	0.0934579	2.51524	3.08816	0.00648002	0.0861262	0.0757444	SORBS3/SLC9A1/PXN/PAK1/PAK2/CARMIL1/ARHGEF18/CLASP1/PHLDB2/F11R	10
Unflavored-Air	GOBP_TRANSLATIONAL_INITIATION	GOBP_TRANSLATIONAL_INITIATION	11/667	124/17951	0.0887097	2.38745	3.04552	0.00651274	0.0862394	0.075844	EIF4G3/NCK2/HSPB1/EIF2S2/RPS3/EIF4B/EIF4G1/LARP1/GIGYF2/DHX29/EIF2A	11
Unflavored-Air	GOBP_DENDRITIC_SPINE_MORPHOGENESIS	GOBP_DENDRITIC_SPINE_MORPHOGENESIS	7/667	60/17951	0.116667	3.13986	3.26149	0.00663078	0.0873316	0.0768046	SIPA1L1/TIAM1/PDLIM5/SRCIN1/TANC2/ABI2/BAIAP2	7
Unflavored-Air	GOBP_POSITIVE_REGULATION_OF_HYDROLASE_ACTIVITY	GOBP_POSITIVE_REGULATION_OF_HYDROLASE_ACTIVITY	28/667	456/17951	0.0614035	1.65256	2.77278	0.00667287	0.0873316	0.0768046	PPP1R12A/PDPK1/CLDN3/SIPA1L1/MAP4K4/LYN/RPS3/SERPINB3/AKT1/ABL2/TIAM1/SCRIB/EZH2/IFI16/RALGAPA2/TBC1D10B/ARHGEF16/RALGAPA1/MTSS2/RALGAPB/CCDC125/TBC1D5/USP6NL/DOCK6/PKP4/MAP3K5/RAPGEF2/RIPK3	28
Unflavored-Air	GOBP_CELLULAR_HYPOTONIC_RESPONSE	GOBP_CELLULAR_HYPOTONIC_RESPONSE	3/667	11/17951	0.272727	7.33992	4.13183	0.00673908	0.0873316	0.0768046	MYLK/STK39/SLC12A6	3
Unflavored-Air	GOBP_POSITIVE_REGULATION_OF_CELL_SIZE	GOBP_POSITIVE_REGULATION_OF_CELL_SIZE	3/667	11/17951	0.272727	7.33992	4.13183	0.00673908	0.0873316	0.0768046	MAP3K7/HSP90AA1/RB1CC1	3
Unflavored-Air	GOBP_NEGATIVE_REGULATION_OF_GENE_EXPRESSION_EPIGENETIC	GOBP_NEGATIVE_REGULATION_OF_GENE_EXPRESSION_EPIGENETIC	14/667	178/17951	0.0786517	2.11676	2.94145	0.00674234	0.0873316	0.0768046	PHF1/LMNA/CBX1/HNRNPU/KMT2A/EZH2/IFI16/CTR9/RBM15B/PPHLN1/YTHDC1/RBM15/BAZ2A/PHF8	14
Unflavored-Air	GOBP_NEGATIVE_REGULATION_OF_WNT_SIGNALING_PATHWAY	GOBP_NEGATIVE_REGULATION_OF_WNT_SIGNALING_PATHWAY	14/667	178/17951	0.0786517	2.11676	2.94145	0.00674234	0.0873316	0.0768046	FOXO3/FZD6/CTNND1/NPHP4/APC/TSC2/GSK3A/EMD/STK4/G3BP1/DAB2IP/SCYL2/CHD8/CBY1	14
Unflavored-Air	GOBP_RETICULOPHAGY	GOBP_RETICULOPHAGY	4/667	21/17951	0.190476	5.12629	3.71666	0.00682711	0.0881092	0.0774884	ULK1/ATG9A/RB1CC1/TEX264	4
Unflavored-Air	GOBP_RESPONSE_TO_NUTRIENT_LEVELS	GOBP_RESPONSE_TO_NUTRIENT_LEVELS	30/667	500/17951	0.06	1.61478	2.73886	0.00701087	0.0901542	0.0792869	FOXO3/ULK1/NQO1/AKT1/MAP1B/TSC2/SLC16A1/FOXK1/SLC7A5/EIF4G1/SCAP/PLEC/MED1/IFI16/CLEC16A/LAMTOR1/LARP1/RICTOR/RPTOR/TBC1D5/MAP3K5/MYBBP1A/EIF2A/BCAS3/RRAGC/XPR1/STK39/RASAL2/SHANK2/WIPI2	30
Unflavored-Air	GOBP_STRIATED_MUSCLE_CELL_DIFFERENTIATION	GOBP_STRIATED_MUSCLE_CELL_DIFFERENTIATION	21/667	314/17951	0.066879	1.79992	2.80912	0.00705573	0.0904048	0.0795072	BCL9/SPAG9/FLOT1/SORBS2/LMNA/KRT8/KRT19/PRKAR1A/SLC9A1/AKT1/GSK3A/CXADR/HNRNPU/MEF2A/NFATC2/PLEC/EZH2/SYNE1/PIEZO1/PDLIM5/CBY1	21
Unflavored-Air	GOBP_REGULATION_OF_APOPTOTIC_SIGNALING_PATHWAY	GOBP_REGULATION_OF_APOPTOTIC_SIGNALING_PATHWAY	25/667	396/17951	0.0631313	1.69906	2.76333	0.00718281	0.0917031	0.0806491	NCK2/PRKRA/LMNA/RAF1/HSPB1/MUC1/YBX3/RPS3/AKT1/HTT/VDAC2/RPL26/HNRNPK/STX4/STK4/PAK2/DAB2IP/ZC3HC1/RB1CC1/TMBIM1/TP63/CAAP1/BCLAF1/NOC2L/RIPK3	25
Unflavored-Air	GOBP_KERATINOCYTE_PROLIFERATION	GOBP_KERATINOCYTE_PROLIFERATION	7/667	61/17951	0.114754	3.08838	3.20954	0.00725653	0.0919849	0.0808969	EPPK1/NOTCH2/MED1/KDF1/BCL11B/TP63/IFT52	7
Unflavored-Air	GOBP_TRANSCRIPTION_BY_RNA_POLYMERASE_III	GOBP_TRANSCRIPTION_BY_RNA_POLYMERASE_III	7/667	61/17951	0.114754	3.08838	3.20954	0.00725653	0.0919849	0.0808969	GTF3C1/RPTOR/BRF1/MYBBP1A/CHD8/DDX21/GTF3C4	7
Unflavored-Air	GOBP_NEGATIVE_REGULATION_OF_CATALYTIC_ACTIVITY	GOBP_NEGATIVE_REGULATION_OF_CATALYTIC_ACTIVITY	27/667	439/17951	0.0615034	1.65524	2.73049	0.00748055	0.0938528	0.0825397	PPP1R12A/PDPK1/PALM/CEP43/RAF1/HSPB1/LYN/PRKAR1A/PRKAR2A/XRCC1/APC/SERPINB3/AKT1/TSC2/GSK3A/ADAR/HNRNPU/PAK2/RRP1B/IFI16/DAB2IP/TMBIM1/SRCIN1/CAAP1/CAMK2A/IRS2/ARFGEF1	27
Unflavored-Air	GOBP_NEGATIVE_REGULATION_OF_ORGANELLE_ASSEMBLY	GOBP_NEGATIVE_REGULATION_OF_ORGANELLE_ASSEMBLY	6/667	47/17951	0.12766	3.43571	3.28452	0.00755866	0.0938528	0.0825397	SEC22B/MAP4/AKT1/WDR44/MDM1/RBM14	6
Unflavored-Air	GOBP_NUCLEAR_MEMBRANE_ORGANIZATION	GOBP_NUCLEAR_MEMBRANE_ORGANIZATION	6/667	47/17951	0.12766	3.43571	3.28452	0.00755866	0.0938528	0.0825397	PRKCA/EMD/TOR1AIP1/ANKLE2/REEP4/SPAST	6
Unflavored-Air	GOBP_REGULATION_OF_TRANSCRIPTION_BY_RNA_POLYMERASE_I	GOBP_REGULATION_OF_TRANSCRIPTION_BY_RNA_POLYMERASE_I	6/667	47/17951	0.12766	3.43571	3.28452	0.00755866	0.0938528	0.0825397	UBTF/NCL/MYBBP1A/DDX21/BAZ2A/PHF8	6
Unflavored-Air	GOBP_RESPONSE_TO_EPIDERMAL_GROWTH_FACTOR	GOBP_RESPONSE_TO_EPIDERMAL_GROWTH_FACTOR	6/667	47/17951	0.12766	3.43571	3.28452	0.00755866	0.0938528	0.0825397	PDPK1/NCL/AKT1/MED1/DAB2IP/BAIAP2	6
Unflavored-Air	GOBP_REGULATION_OF_DEVELOPMENTAL_GROWTH	GOBP_REGULATION_OF_DEVELOPMENTAL_GROWTH	21/667	316/17951	0.0664557	1.78853	2.77808	0.00756198	0.0938528	0.0825397	SHTN1/MAP3K13/SPAG9/ULK1/MYCBP2/CDH1/YBX3/AKT1/MAP1B/GSK3A/EPPK1/BASP1/STK4/GOLGA4/NIPBL/RAI1/PUM2/BCL11A/RTN4/ITSN2/DIP2B	21
Unflavored-Air	GOBP_RAB_PROTEIN_SIGNAL_TRANSDUCTION	GOBP_RAB_PROTEIN_SIGNAL_TRANSDUCTION	4/667	22/17951	0.181818	4.89328	3.5894	0.00810305	0.100219	0.0881385	DENND4C/RAB12/DENND4A/DENND1A	4
Unflavored-Air	GOBP_REGULATION_OF_NEURON_MIGRATION	GOBP_REGULATION_OF_NEURON_MIGRATION	6/667	48/17951	0.125	3.36413	3.22183	0.00837381	0.103209	0.0907684	SHTN1/ZNF609/DAB2IP/NIPBL/CAMK2A/RAPGEF2	6
Unflavored-Air	GOBP_RESPONSE_TO_CARBOHYDRATE	GOBP_RESPONSE_TO_CARBOHYDRATE	17/667	240/17951	0.0708333	1.90634	2.77683	0.00847992	0.104157	0.0916016	C2CD2L/FOXO3/PFKFB2/RAF1/LYN/NQO1/UBTF/MAP1B/TRA2B/STX4/TIAM1/ANO1/RPTOR/SLC26A6/SLC12A6/RASAL2/IRS2	17
Unflavored-Air	GOBP_IN_UTERO_EMBRYONIC_DEVELOPMENT	GOBP_IN_UTERO_EMBRYONIC_DEVELOPMENT	25/667	402/17951	0.0621891	1.6737	2.68364	0.00860825	0.104183	0.0916243	ADCY9/NBN/CNOT3/SLC34A2/KRT8/KRT19/YBX3/EIF2S2/AKT1/MATR3/NOTCH2/GABPA/BPTF/STK4/MED1/SH3PXD2A/CTR9/RBBP6/INTS1/THOC2/YTHDC1/RBBP8/CHD8/RTN4/KIDINS220	25
Unflavored-Air	GOBP_RESPONSE_TO_PEPTIDE_HORMONE	GOBP_RESPONSE_TO_PEPTIDE_HORMONE	27/667	444/17951	0.0608108	1.6366	2.66826	0.00862594	0.104183	0.0916243	PDPK1/MAP3K7/RAF1/EPRS1/LYN/PRKAR1A/PRKCA/NCL/SLC9A1/APC/AKT1/MAP1B/PXN/TSC2/GSK3A/SRSF4/SCAP/KANK1/NCOA2/DENND4C/ARID1B/ZNF106/NCOA5/APPL1/BAIAP2/CAMK2A/IRS2	27
Unflavored-Air	GOBP_MORPHOGENESIS_OF_A_POLARIZED_EPITHELIUM	GOBP_MORPHOGENESIS_OF_A_POLARIZED_EPITHELIUM	7/667	63/17951	0.111111	2.99034	3.10877	0.00863765	0.104183	0.0916243	FZD6/SCRIB/JHY/DLG5/TP63/FZD3/CELSR1	7
Unflavored-Air	GOBP_REGULATION_OF_MITOTIC_CELL_CYCLE_PHASE_TRANSITION	GOBP_REGULATION_OF_MITOTIC_CELL_CYCLE_PHASE_TRANSITION	23/667	361/17951	0.0637119	1.71468	2.69467	0.00871584	0.104183	0.0916243	ARID1A/NBN/MUC1/APC/AKT1/RPL26/EIF4G1/RBL2/PRPF4B/EZH2/GIGYF2/MEPCE/PBRM1/RPTOR/ARID1B/PABIR1/RBBP8/WAC/HECW2/CDC23/APPL1/CDC14A/DYNC1LI1	23
Unflavored-Air	GOBP_EMBRYONIC_BODY_MORPHOGENESIS	GOBP_EMBRYONIC_BODY_MORPHOGENESIS	3/667	12/17951	0.25	6.72826	3.89931	0.00873992	0.104183	0.0916243	OFD1/CLASP1/PHLDB2	3
Unflavored-Air	GOBP_POSITIVE_REGULATION_OF_HIPPO_SIGNALING	GOBP_POSITIVE_REGULATION_OF_HIPPO_SIGNALING	3/667	12/17951	0.25	6.72826	3.89931	0.00873992	0.104183	0.0916243	MAP4K4/PRPF4B/DLG5	3
Unflavored-Air	GOBP_REGULATION_OF_VENTRICULAR_CARDIAC_MUSCLE_CELL_ACTION_POTENTIAL	GOBP_REGULATION_OF_VENTRICULAR_CARDIAC_MUSCLE_CELL_ACTION_POTENTIAL	3/667	12/17951	0.25	6.72826	3.89931	0.00873992	0.104183	0.0916243	DSP/DSG2/PKP2	3
Unflavored-Air	GOBP_NEURON_PROJECTION_ORGANIZATION	GOBP_NEURON_PROJECTION_ORGANIZATION	9/667	95/17951	0.0947368	2.54966	2.97494	0.0087745	0.104183	0.0916243	SIPA1L1/MAP1A/TIAM1/PDLIM5/SRCIN1/TANC2/ABI2/ZMYND8/BAIAP2	9
Unflavored-Air	GOBP_REGULATION_OF_CYTOKINESIS	GOBP_REGULATION_OF_CYTOKINESIS	9/667	95/17951	0.0947368	2.54966	2.97494	0.0087745	0.104183	0.0916243	KIF3B/SVIL/PKN2/CSPP1/MAP9/AHCTF1/PKP4/SPAST/CDC14A	9
Unflavored-Air	GOBP_REGULATION_OF_EXTENT_OF_CELL_GROWTH	GOBP_REGULATION_OF_EXTENT_OF_CELL_GROWTH	9/667	95/17951	0.0947368	2.54966	2.97494	0.0087745	0.104183	0.0916243	SHTN1/MAP3K13/ULK1/CDH1/MAP1B/GOLGA4/PUM2/RTN4/DIP2B	9
Unflavored-Air	GOBP_AXO_DENDRITIC_TRANSPORT	GOBP_AXO_DENDRITIC_TRANSPORT	8/667	79/17951	0.101266	2.72537	3.01914	0.00894165	0.105739	0.092993	KIF3B/SNAPIN/HSPB1/MAP1A/HNRNPU/DYNC1H1/SPAST/ARMCX3	8
Unflavored-Air	GOBP_NEGATIVE_REGULATION_OF_FIBROBLAST_PROLIFERATION	GOBP_NEGATIVE_REGULATION_OF_FIBROBLAST_PROLIFERATION	5/667	35/17951	0.142857	3.84472	3.30922	0.00899464	0.105739	0.092993	FTH1/EMD/KMT2A/DAB2IP/PAWR	5
Unflavored-Air	GOBP_POSITIVE_REGULATION_OF_TRANSCRIPTION_BY_RNA_POLYMERASE_I	GOBP_POSITIVE_REGULATION_OF_TRANSCRIPTION_BY_RNA_POLYMERASE_I	5/667	35/17951	0.142857	3.84472	3.30922	0.00899464	0.105739	0.092993	UBTF/NCL/MYBBP1A/DDX21/PHF8	5
Unflavored-Air	GOBP_CARDIAC_MUSCLE_CELL_DIFFERENTIATION	GOBP_CARDIAC_MUSCLE_CELL_DIFFERENTIATION	11/667	130/17951	0.0846154	2.27726	2.87116	0.00918194	0.106977	0.0940821	SORBS2/LMNA/SLC9A1/GSK3A/CXADR/HNRNPU/MEF2A/PLEC/SYNE1/PDLIM5/CBY1	11
Unflavored-Air	GOBP_CENTRIOLE_ASSEMBLY	GOBP_CENTRIOLE_ASSEMBLY	6/667	49/17951	0.122449	3.29547	3.16077	0.00925015	0.106977	0.0940821	OFD1/DEUP1/CDC20B/MDM1/RBM14/CCDC61	6
Unflavored-Air	GOBP_CLATHRIN_DEPENDENT_ENDOCYTOSIS	GOBP_CLATHRIN_DEPENDENT_ENDOCYTOSIS	6/667	49/17951	0.122449	3.29547	3.16077	0.00925015	0.106977	0.0940821	CANX/CLTC/AAK1/SCYL2/SH3GL3/ITSN2	6
Unflavored-Air	GOBP_REGULATION_OF_FILOPODIUM_ASSEMBLY	GOBP_REGULATION_OF_FILOPODIUM_ASSEMBLY	6/667	49/17951	0.122449	3.29547	3.16077	0.00925015	0.106977	0.0940821	PALM/DMTN/CLN3/RAB3IP/TENM2/ZMYND8	6
Unflavored-Air	GOBP_REGULATION_OF_SODIUM_ION_TRANSMEMBRANE_TRANSPORTER_ACTIVITY	GOBP_REGULATION_OF_SODIUM_ION_TRANSMEMBRANE_TRANSPORTER_ACTIVITY	6/667	49/17951	0.122449	3.29547	3.16077	0.00925015	0.106977	0.0940821	SLC9A1/ANK3/CAMK2D/FXYD3/HECW2/STK39	6
Unflavored-Air	GOBP_STRESS_FIBER_ASSEMBLY	GOBP_STRESS_FIBER_ASSEMBLY	10/667	113/17951	0.0884956	2.38169	2.89433	0.00940744	0.108061	0.0950348	SORBS3/SLC9A1/PXN/PAK1/PAK2/CARMIL1/ARHGEF18/CLASP1/PHLDB2/F11R	10
Unflavored-Air	GOBP_MICROAUTOPHAGY	GOBP_MICROAUTOPHAGY	4/667	23/17951	0.173913	4.68053	3.46962	0.00952583	0.108061	0.0950348	ULK1/ATG16L1/ATG9A/RB1CC1	4
Unflavored-Air	GOBP_NEGATIVE_REGULATION_OF_RHO_PROTEIN_SIGNAL_TRANSDUCTION	GOBP_NEGATIVE_REGULATION_OF_RHO_PROTEIN_SIGNAL_TRANSDUCTION	4/667	23/17951	0.173913	4.68053	3.46962	0.00952583	0.108061	0.0950348	ABL2/KANK1/CCDC125/ARHGAP35	4
Unflavored-Air	GOBP_NUCLEOPHAGY	GOBP_NUCLEOPHAGY	4/667	23/17951	0.173913	4.68053	3.46962	0.00952583	0.108061	0.0950348	ULK1/ATG9A/RB1CC1/WIPI2	4
Unflavored-Air	GOBP_P_BODY_ASSEMBLY	GOBP_P_BODY_ASSEMBLY	4/667	23/17951	0.173913	4.68053	3.46962	0.00952583	0.108061	0.0950348	DYNC1H1/LSM14A/ATXN2/EIF4ENIF1	4
Unflavored-Air	GOBP_RESPONSE_TO_LECTIN	GOBP_RESPONSE_TO_LECTIN	4/667	23/17951	0.173913	4.68053	3.46962	0.00952583	0.108061	0.0950348	MAP3K7/LYN/PAK1/PAK2	4
Unflavored-Air	GOBP_POSITIVE_REGULATION_OF_RESPONSE_TO_WOUNDING	GOBP_POSITIVE_REGULATION_OF_RESPONSE_TO_WOUNDING	8/667	80/17951	0.1	2.6913	2.97828	0.00962158	0.1088	0.0956853	CLDN3/DMTN/KANK1/MYLK/OCLN/PUM2/DUOX1/ARFGEF1	8
Unflavored-Air	GOBP_VIRAL_PROCESS	GOBP_VIRAL_PROCESS	26/667	427/17951	0.0608899	1.63873	2.62416	0.00967828	0.109095	0.0959446	CCNT2/IGF2R/CANX/SERPINB3/AKT1/GSK3A/ADAR/CXADR/TOP2B/SLC20A2/RRP1B/PCBP2/SLC1A5/PKN2/IFI16/LARP7/ATG16L1/LARP1/ZC3HAV1/MAVS/USP6NL/JPT2/XPR1/FBXL2/PIKFYVE/F11R	26
Unflavored-Air	GOBP_NEGATIVE_REGULATION_OF_ACTIN_FILAMENT_BUNDLE_ASSEMBLY	GOBP_NEGATIVE_REGULATION_OF_ACTIN_FILAMENT_BUNDLE_ASSEMBLY	5/667	36/17951	0.138889	3.73792	3.23026	0.0101334	0.113507	0.0998248	PAK2/ARHGEF18/CLASP1/PHLDB2/F11R	5
Unflavored-Air	GOBP_NEGATIVE_REGULATION_OF_TELOMERE_MAINTENANCE	GOBP_NEGATIVE_REGULATION_OF_TELOMERE_MAINTENANCE	5/667	36/17951	0.138889	3.73792	3.23026	0.0101334	0.113507	0.0998248	NBN/XRCC1/HNRNPU/ACD/TERF2IP	5
Unflavored-Air	GOBP_GOLGI_TO_PLASMA_MEMBRANE_TRANSPORT	GOBP_GOLGI_TO_PLASMA_MEMBRANE_TRANSPORT	7/667	65/17951	0.107692	2.89833	3.01193	0.0102026	0.113568	0.0998781	KRT18/SPTBN1/ANK3/CLN3/GOLGA4/OPTN/ASAP1	7
Unflavored-Air	GOBP_POSITIVE_REGULATION_OF_WOUND_HEALING	GOBP_POSITIVE_REGULATION_OF_WOUND_HEALING	7/667	65/17951	0.107692	2.89833	3.01193	0.0102026	0.113568	0.0998781	CLDN3/DMTN/KANK1/MYLK/OCLN/DUOX1/ARFGEF1	7
Unflavored-Air	GOBP_TUBE_FORMATION	GOBP_TUBE_FORMATION	12/667	150/17951	0.08	2.15304	2.78575	0.0102415	0.113645	0.0999464	FZD6/TSC2/STK4/SCRIB/DAB2IP/LUZP1/KDM2B/FZD3/ARHGAP35/MKS1/CELSR1/IFT52	12
Unflavored-Air	GOBP_RECEPTOR_MEDIATED_ENDOCYTOSIS	GOBP_RECEPTOR_MEDIATED_ENDOCYTOSIS	18/667	265/17951	0.0679245	1.82806	2.66772	0.0103807	0.114832	0.10099	FLOT1/IGF2R/CANX/HNRNPK/CLTC/CAP1/CLN3/SCRIB/AAK1/SCYL2/MICALL1/SYNE1/TBC1D5/ATXN2/SH3GL3/ABCA2/ITSN2/PIKFYVE	18
Unflavored-Air	GOBP_DEVELOPMENTAL_CELL_GROWTH	GOBP_DEVELOPMENTAL_CELL_GROWTH	16/667	226/17951	0.0707965	1.90535	2.6906	0.0105068	0.115868	0.101901	SHTN1/MAP3K13/SPAG9/ULK1/SORBS2/CDH1/MAP1B/GSK3A/TIAM1/GOLGA4/PUM2/PDLIM5/BCL11A/RTN4/ITSN2/DIP2B	16
Unflavored-Air	GOBP_EPIDERMIS_DEVELOPMENT	GOBP_EPIDERMIS_DEVELOPMENT	24/667	388/17951	0.0618557	1.66472	2.60035	0.0105443	0.115923	0.101949	FZD6/KRT14/KRT6A/KRT7/KRT5/DSP/KRT17/STK4/SCRIB/PLEC/MED1/EZH2/KAZN/LSR/KDF1/PPHLN1/PUM2/SGPP1/BCL11B/TP63/FZD3/PKP3/SLC4A7/NCOA3	24
Unflavored-Air	GOBP_CELL_CYCLE_G1_S_PHASE_TRANSITION	GOBP_CELL_CYCLE_G1_S_PHASE_TRANSITION	18/667	266/17951	0.0676692	1.82118	2.65064	0.0107626	0.117959	0.10374	ARID1A/MUC1/APC/AKT1/RPL26/EIF4G1/RBL2/EZH2/GIGYF2/MEPCE/PBRM1/RPTOR/ARID1B/RBBP8/WAC/APPL1/PHF8/CAMK2A	18
Unflavored-Air	GOBP_POSITIVE_REGULATION_OF_TRANSLATION	GOBP_POSITIVE_REGULATION_OF_TRANSLATION	11/667	133/17951	0.0827068	2.22589	2.78754	0.0107992	0.117996	0.103773	EIF4G3/NCK2/YBX3/FXR2/RPL26/HNRNPU/EIF4G1/KRT17/LARP1/LARP4/DHX29	11
Unflavored-Air	GOBP_HYPOTONIC_RESPONSE	GOBP_HYPOTONIC_RESPONSE	3/667	13/17951	0.230769	6.2107	3.69193	0.011052	0.119107	0.10475	MYLK/STK39/SLC12A6	3
Unflavored-Air	GOBP_KERATINOCYTE_DEVELOPMENT	GOBP_KERATINOCYTE_DEVELOPMENT	3/667	13/17951	0.230769	6.2107	3.69193	0.011052	0.119107	0.10475	PLEC/KDF1/BCL11B	3
Unflavored-Air	GOBP_POSITIVE_REGULATION_OF_PSEUDOPODIUM_ASSEMBLY	GOBP_POSITIVE_REGULATION_OF_PSEUDOPODIUM_ASSEMBLY	3/667	13/17951	0.230769	6.2107	3.69193	0.011052	0.119107	0.10475	APC/CDC42EP4/CDC42EP3	3
Unflavored-Air	GOBP_TRNA_TRANSCRIPTION	GOBP_TRNA_TRANSCRIPTION	3/667	13/17951	0.230769	6.2107	3.69193	0.011052	0.119107	0.10475	GTF3C1/BRF1/GTF3C4	3
Unflavored-Air	GOBP_NEGATIVE_REGULATION_OF_KERATINOCYTE_PROLIFERATION	GOBP_NEGATIVE_REGULATION_OF_KERATINOCYTE_PROLIFERATION	4/667	24/17951	0.166667	4.48551	3.35653	0.0111015	0.119107	0.10475	EPPK1/MED1/KDF1/IFT52	4
Unflavored-Air	GOBP_NEGATIVE_REGULATION_OF_TYPE_I_INTERFERON_MEDIATED_SIGNALING_PATHWAY	GOBP_NEGATIVE_REGULATION_OF_TYPE_I_INTERFERON_MEDIATED_SIGNALING_PATHWAY	4/667	24/17951	0.166667	4.48551	3.35653	0.0111015	0.119107	0.10475	ADAR/GIGYF2/MAVS/SAMHD1	4
Unflavored-Air	GOBP_REGULATION_OF_INTRACELLULAR_TRANSPORT	GOBP_REGULATION_OF_INTRACELLULAR_TRANSPORT	18/667	267/17951	0.0674157	1.81436	2.63364	0.0111557	0.11933	0.104945	PPP1R12A/SNAPIN/BAG3/HSP90AA1/CDH1/HCLS1/NUP214/MAP1B/EMD/PRPF4B/DYNC1H1/PCM1/MAVS/THOC2/ABCA2/DMAP1/CEP131/UBE2J1	18
Unflavored-Air	GOBP_EPHRIN_RECEPTOR_SIGNALING_PATHWAY	GOBP_EPHRIN_RECEPTOR_SIGNALING_PATHWAY	6/667	51/17951	0.117647	3.16624	3.04325	0.0111958	0.119399	0.105007	SIPA1L1/NCK2/KALRN/LYN/TIAM1/PAK1	6
Unflavored-Air	GOBP_NEGATIVE_REGULATION_OF_DEVELOPMENTAL_GROWTH	GOBP_NEGATIVE_REGULATION_OF_DEVELOPMENTAL_GROWTH	9/667	99/17951	0.0909091	2.44664	2.83536	0.0113554	0.11944	0.105042	SPAG9/ULK1/CDH1/GSK3A/STK4/RAI1/BCL11A/RTN4/DIP2B	9
Unflavored-Air	GOBP_ESTABLISHMENT_OF_TISSUE_POLARITY	GOBP_ESTABLISHMENT_OF_TISSUE_POLARITY	5/667	37/17951	0.135135	3.6369	3.15407	0.0113672	0.11944	0.105042	FZD6/JHY/TP63/FZD3/CELSR1	5
Unflavored-Air	GOBP_POSITIVE_REGULATION_OF_GLUCOSE_IMPORT	GOBP_POSITIVE_REGULATION_OF_GLUCOSE_IMPORT	5/667	37/17951	0.135135	3.6369	3.15407	0.0113672	0.11944	0.105042	AKT1/MEF2A/OCLN/APPL1/IRS2	5
Unflavored-Air	GOBP_POSITIVE_REGULATION_OF_RESPONSE_TO_ENDOPLASMIC_RETICULUM_STRESS	GOBP_POSITIVE_REGULATION_OF_RESPONSE_TO_ENDOPLASMIC_RETICULUM_STRESS	5/667	37/17951	0.135135	3.6369	3.15407	0.0113672	0.11944	0.105042	NCK2/SGTA/BAG6/DAB2IP/STUB1	5
Unflavored-Air	GOBP_REGULATION_OF_MITOPHAGY	GOBP_REGULATION_OF_MITOPHAGY	5/667	37/17951	0.135135	3.6369	3.15407	0.0113672	0.11944	0.105042	VDAC1/HTT/TSC2/GSK3A/STUB1	5
Unflavored-Air	GOBP_INTRINSIC_APOPTOTIC_SIGNALING_PATHWAY_BY_P53_CLASS_MEDIATOR	GOBP_INTRINSIC_APOPTOTIC_SIGNALING_PATHWAY_BY_P53_CLASS_MEDIATOR	8/667	83/17951	0.0963855	2.59403	2.85937	0.0118925	0.124182	0.109213	MUC1/BAG6/RPL26/HNRNPK/TP53BP2/IFI16/MYBBP1A/TP63	8
Unflavored-Air	GOBP_AXONAL_TRANSPORT	GOBP_AXONAL_TRANSPORT	7/667	67/17951	0.104478	2.81181	2.91871	0.0119644	0.124182	0.109213	KIF3B/SNAPIN/HSPB1/MAP1A/DYNC1H1/SPAST/ARMCX3	7
Unflavored-Air	GOBP_CELLULAR_RESPONSE_TO_HYDROGEN_PEROXIDE	GOBP_CELLULAR_RESPONSE_TO_HYDROGEN_PEROXIDE	7/667	67/17951	0.104478	2.81181	2.91871	0.0119644	0.124182	0.109213	NQO1/RPS3/TOP2B/EZH2/MAP3K5/SMPD3/RIPK3	7
Unflavored-Air	GOBP_POSITIVE_REGULATION_OF_CELL_CYCLE_PROCESS	GOBP_POSITIVE_REGULATION_OF_CELL_CYCLE_PROCESS	18/667	269/17951	0.0669145	1.80087	2.59984	0.0119761	0.124182	0.109213	KIF3B/SVIL/AKT1/HNRNPU/EIF4G1/DYNC1H1/MED1/EZH2/PKN2/CSPP1/MEPCE/RPTOR/PKP4/SMPD3/SPAST/CDC23/CDC14A/DYNC1LI1	18
Unflavored-Air	GOBP_EPITHELIAL_TUBE_FORMATION	GOBP_EPITHELIAL_TUBE_FORMATION	11/667	135/17951	0.0814815	2.19291	2.73303	0.0119929	0.124182	0.109213	FZD6/TSC2/STK4/SCRIB/LUZP1/KDM2B/FZD3/ARHGAP35/MKS1/CELSR1/IFT52	11
Unflavored-Air	GOBP_REGULATION_OF_DENDRITE_DEVELOPMENT	GOBP_REGULATION_OF_DENDRITE_DEVELOPMENT	9/667	100/17951	0.09	2.42217	2.80152	0.0120811	0.124733	0.109697	CAMSAP2/TIAM1/EZH2/DAB2IP/SYNE1/BCL11A/HECW2/BAIAP2/RAPGEF2	9
Unflavored-Air	GOBP_MITOCHONDRION_LOCALIZATION	GOBP_MITOCHONDRION_LOCALIZATION	6/667	52/17951	0.115385	3.10535	2.98665	0.0122697	0.126314	0.111088	MAP1B/MEF2A/MAP1S/MARK2/SPAST/ARMCX3	6
Unflavored-Air	GOBP_STRIATED_MUSCLE_TISSUE_DEVELOPMENT	GOBP_STRIATED_MUSCLE_TISSUE_DEVELOPMENT	18/667	270/17951	0.0666667	1.7942	2.58305	0.0124038	0.127327	0.111979	SORBS2/LMNA/PRKAR1A/DSP/SLC9A1/GSK3A/CXADR/HNRNPU/MEF2A/NOTCH2/DSG2/PLEC/MED1/SYNE1/PPP1R13L/PDLIM5/PKP2/CBY1	18
Unflavored-Air	GOBP_CELLULAR_RESPONSE_TO_REACTIVE_OXYGEN_SPECIES	GOBP_CELLULAR_RESPONSE_TO_REACTIVE_OXYGEN_SPECIES	12/667	154/17951	0.0779221	2.09712	2.68605	0.0124515	0.127449	0.112086	STK25/FOXO3/NQO1/RPS3/AKT1/PXN/TOP2B/EZH2/PAWR/MAP3K5/SMPD3/RIPK3	12
Unflavored-Air	GOBP_REGULATION_OF_POLYSACCHARIDE_BIOSYNTHETIC_PROCESS	GOBP_REGULATION_OF_POLYSACCHARIDE_BIOSYNTHETIC_PROCESS	5/667	38/17951	0.131579	3.54119	3.08048	0.0126995	0.129559	0.113942	AKT1/GSK3A/CLTC/SMPD3/IRS2	5
Unflavored-Air	GOBP_REGULATION_OF_TRANSLATIONAL_INITIATION	GOBP_REGULATION_OF_TRANSLATIONAL_INITIATION	8/667	84/17951	0.0952381	2.56315	2.82089	0.0127304	0.129559	0.113942	EIF4G3/NCK2/HSPB1/EIF4B/EIF4G1/LARP1/GIGYF2/DHX29	8
Unflavored-Air	GOBP_NUCLEAR_MIGRATION	GOBP_NUCLEAR_MIGRATION	4/667	25/17951	0.16	4.30609	3.24949	0.0128357	0.129572	0.113954	LMNA/DYNC1H1/PCM1/TMEM201	4
Unflavored-Air	GOBP_AXONEME_ASSEMBLY	GOBP_AXONEME_ASSEMBLY	9/667	101/17951	0.0891089	2.39819	2.7681	0.0128408	0.129572	0.113954	ODAD3/OFD1/GAS8/RSPH4A/DNAI4/JHY/DNAH5/ODAD1/CEP131	9
Unflavored-Air	GOBP_SUBSTRATE_ADHESION_DEPENDENT_CELL_SPREADING	GOBP_SUBSTRATE_ADHESION_DEPENDENT_CELL_SPREADING	9/667	101/17951	0.0891089	2.39819	2.7681	0.0128408	0.129572	0.113954	PXN/DMTN/KANK1/CARMIL1/MICALL2/PKP2/SRCIN1/PEAK1/PARVA	9
Unflavored-Air	GOBP_REGULATION_OF_CELL_SUBSTRATE_JUNCTION_ORGANIZATION	GOBP_REGULATION_OF_CELL_SUBSTRATE_JUNCTION_ORGANIZATION	7/667	68/17951	0.102941	2.77046	2.87338	0.0129231	0.130034	0.11436	MAP4K4/SLC9A1/DMTN/CLASP1/PHLDB2/SLK/PEAK1	7
Unflavored-Air	GOBP_MOLTING_CYCLE	GOBP_MOLTING_CYCLE	10/667	119/17951	0.0840336	2.2616	2.71249	0.0132517	0.132965	0.116937	FZD6/KRT14/KRT17/NIPBL/PUM2/PPP1R13L/LRIG1/TP63/FZD3/PKP3	10
Unflavored-Air	GOBP_INSULIN_LIKE_GROWTH_FACTOR_RECEPTOR_SIGNALING_PATHWAY	GOBP_INSULIN_LIKE_GROWTH_FACTOR_RECEPTOR_SIGNALING_PATHWAY	6/667	53/17951	0.113208	3.04676	2.9314	0.013414	0.133839	0.117706	PDPK1/RAF1/IGF2R/AKT1/TSC2/GIGYF2	6
Unflavored-Air	GOBP_REGULATION_OF_LAMELLIPODIUM_ORGANIZATION	GOBP_REGULATION_OF_LAMELLIPODIUM_ORGANIZATION	6/667	53/17951	0.113208	3.04676	2.9314	0.013414	0.133839	0.117706	HSP90AA1/DMTN/KANK1/OCLN/CARMIL1/ABI2	6
Unflavored-Air	GOBP_REGULATION_OF_CELL_CYCLE_G1_S_PHASE_TRANSITION	GOBP_REGULATION_OF_CELL_CYCLE_G1_S_PHASE_TRANSITION	15/667	213/17951	0.0704225	1.89528	2.58209	0.0135575	0.134893	0.118633	ARID1A/MUC1/APC/AKT1/RPL26/EIF4G1/RBL2/EZH2/GIGYF2/MEPCE/PBRM1/RPTOR/ARID1B/WAC/APPL1	15
Unflavored-Air	GOBP_REGULATION_OF_MODIFICATION_OF_SYNAPTIC_STRUCTURE	GOBP_REGULATION_OF_MODIFICATION_OF_SYNAPTIC_STRUCTURE	3/667	14/17951	0.214286	5.76708	3.50521	0.0136834	0.13539	0.11907	TIAM1/CLN3/BAIAP2	3
Unflavored-Air	GOBP_XENOPHAGY	GOBP_XENOPHAGY	3/667	14/17951	0.214286	5.76708	3.50521	0.0136834	0.13539	0.11907	ATG16L1/OPTN/WIPI2	3
Unflavored-Air	GOBP_CYTOSKELETON_DEPENDENT_CYTOKINESIS	GOBP_CYTOSKELETON_DEPENDENT_CYTOKINESIS	10/667	120/17951	0.0833333	2.24275	2.68325	0.0139926	0.138065	0.121423	SON/APC/USP8/SPTBN1/SPIRE1/ANK3/PLEC/MAP9/SPAST/SEPTIN9	10
Unflavored-Air	GOBP_POSITIVE_REGULATION_OF_KINASE_ACTIVITY	GOBP_POSITIVE_REGULATION_OF_KINASE_ACTIVITY	19/667	294/17951	0.0646259	1.73928	2.51071	0.0140815	0.138559	0.121857	PDPK1/MAP3K13/MAP3K7/NBN/TOM1L1/HSP90AA1/RPS3/AKT1/PAK1/EZH2/DAB2IP/MARK2/ABI1/MAP3K5/SRCIN1/DAXX/MAPRE3/RAPGEF2/RIPK3	19
Unflavored-Air	GOBP_REGULATION_OF_KERATINOCYTE_DIFFERENTIATION	GOBP_REGULATION_OF_KERATINOCYTE_DIFFERENTIATION	5/667	39/17951	0.128205	3.45039	3.00932	0.0141334	0.138686	0.121969	MED1/EZH2/SGPP1/TP63/NCOA3	5
Unflavored-Air	GOBP_CELLULAR_RESPONSE_TO_OXIDATIVE_STRESS	GOBP_CELLULAR_RESPONSE_TO_OXIDATIVE_STRESS	17/667	254/17951	0.0669291	1.80127	2.52649	0.0143064	0.139999	0.123123	STK25/FOXO3/PRKRA/NQO1/RPS3/AKT1/ABCC1/ALDH3B1/PXN/TOP2B/STX4/EZH2/NCOA7/PAWR/MAP3K5/SMPD3/RIPK3	17
Unflavored-Air	GOBP_CELL_SUBSTRATE_JUNCTION_ORGANIZATION	GOBP_CELL_SUBSTRATE_JUNCTION_ORGANIZATION	9/667	103/17951	0.0873786	2.35163	2.70242	0.014466	0.141173	0.124156	MAP4K4/SLC9A1/DMTN/PLEC/CLASP1/PHLDB2/SLK/PEAK1/TNS1	9
Unflavored-Air	GOBP_ENDOSOMAL_TRANSPORT	GOBP_ENDOSOMAL_TRANSPORT	19/667	295/17951	0.0644068	1.73338	2.49499	0.0145484	0.141588	0.124521	WIPF3/SPAG9/CLTC/SCRIB/CLEC16A/BLTP1/TBC1D10B/WASHC2A/LAMTOR1/RAB12/MICALL2/MICALL1/DENND1A/GBF1/TBC1D5/REPS1/ITSN2/PIKFYVE/DYNC1LI1	19
Unflavored-Air	GOBP_POSITIVE_REGULATION_OF_GENE_EXPRESSION_EPIGENETIC	GOBP_POSITIVE_REGULATION_OF_GENE_EXPRESSION_EPIGENETIC	6/667	54/17951	0.111111	2.99034	2.87744	0.0146307	0.142002	0.124885	ARID1A/KMT2A/ARID1B/RBM14/SPHK2/NOC2L	6
Unflavored-Air	GOBP_MUSCLE_TISSUE_DEVELOPMENT	GOBP_MUSCLE_TISSUE_DEVELOPMENT	26/667	444/17951	0.0585586	1.57599	2.4142	0.0153316	0.148014	0.130172	BCL9/CCNT2/FLOT1/SORBS2/SVIL/LMNA/PRKAR1A/DSP/YBX3/SLC9A1/GSK3A/EMD/CXADR/HNRNPU/MEF2A/NOTCH2/DSG2/PLEC/MED1/MYLK/BCL9L/SYNE1/PPP1R13L/PDLIM5/PKP2/CBY1	26
Unflavored-Air	GOBP_POSITIVE_REGULATION_OF_CELL_CYCLE	GOBP_POSITIVE_REGULATION_OF_CELL_CYCLE	21/667	338/17951	0.0621302	1.67211	2.45051	0.0153333	0.148014	0.130172	KIF3B/MAP3K7/SVIL/PRKCA/AKT1/HNRNPU/EIF4G1/DYNC1H1/MED1/EZH2/PKN2/CSPP1/MEPCE/RPTOR/PKP4/SMPD3/SPAST/CDC23/CDC14A/MAPRE3/DYNC1LI1	21
Unflavored-Air	GOBP_G0_TO_G1_TRANSITION	GOBP_G0_TO_G1_TRANSITION	5/667	40/17951	0.125	3.36413	2.94045	0.0156722	0.150065	0.131976	ARID1A/MED1/DAB2IP/PBRM1/ARID1B	5
Unflavored-Air	GOBP_NEGATIVE_REGULATION_OF_PLASMA_MEMBRANE_BOUNDED_CELL_PROJECTION_ASSEMBLY	GOBP_NEGATIVE_REGULATION_OF_PLASMA_MEMBRANE_BOUNDED_CELL_PROJECTION_ASSEMBLY	5/667	40/17951	0.125	3.36413	2.94045	0.0156722	0.150065	0.131976	MAP4/AKT1/KANK1/WDR44/RAB3IP	5
Unflavored-Air	GOBP_RRNA_TRANSCRIPTION	GOBP_RRNA_TRANSCRIPTION	5/667	40/17951	0.125	3.36413	2.94045	0.0156722	0.150065	0.131976	NCL/GTF3C1/TCOF1/BRF1/GTF3C4	5
Unflavored-Air	GOBP_SIGNAL_TRANSDUCTION_BY_P53_CLASS_MEDIATOR	GOBP_SIGNAL_TRANSDUCTION_BY_P53_CLASS_MEDIATOR	13/667	178/17951	0.0730337	1.96556	2.54321	0.0157297	0.150213	0.132106	FOXO3/NBN/MUC1/AKT1/BAG6/RPL26/HNRNPK/TP53BP2/IFI16/NDRG1/TP53RK/MYBBP1A/TP63	13
Unflavored-Air	GOBP_CHROMOSOME_LOCALIZATION	GOBP_CHROMOSOME_LOCALIZATION	10/667	123/17951	0.0813008	2.18805	2.59723	0.0164015	0.15481	0.136149	LMNA/APC/NUP98/HNRNPU/DYNC1H1/EML3/MAP1S/CHAMP1/EML4/CDC23	10
Unflavored-Air	GOBP_BUNDLE_OF_HIS_CELL_TO_PURKINJE_MYOCYTE_COMMUNICATION	GOBP_BUNDLE_OF_HIS_CELL_TO_PURKINJE_MYOCYTE_COMMUNICATION	3/667	15/17951	0.2	5.38261	3.33571	0.0166397	0.15481	0.136149	DSP/DSG2/PKP2	3
Unflavored-Air	GOBP_CEREBROSPINAL_FLUID_CIRCULATION	GOBP_CEREBROSPINAL_FLUID_CIRCULATION	3/667	15/17951	0.2	5.38261	3.33571	0.0166397	0.15481	0.136149	ODAD3/KATNIP/JHY	3
Unflavored-Air	GOBP_NEGATIVE_REGULATION_OF_SODIUM_ION_TRANSMEMBRANE_TRANSPORT	GOBP_NEGATIVE_REGULATION_OF_SODIUM_ION_TRANSMEMBRANE_TRANSPORT	3/667	15/17951	0.2	5.38261	3.33571	0.0166397	0.15481	0.136149	CAMK2D/HECW2/STK39	3
Unflavored-Air	GOBP_ORGANELLE_INHERITANCE	GOBP_ORGANELLE_INHERITANCE	3/667	15/17951	0.2	5.38261	3.33571	0.0166397	0.15481	0.136149	STK25/GBF1/VCPIP1	3
Unflavored-Air	GOBP_POSITIVE_REGULATION_OF_RUFFLE_ASSEMBLY	GOBP_POSITIVE_REGULATION_OF_RUFFLE_ASSEMBLY	3/667	15/17951	0.2	5.38261	3.33571	0.0166397	0.15481	0.136149	EPS8/EPS8L1/EPS8L2	3
Unflavored-Air	GOBP_POST_TRANSLATIONAL_PROTEIN_TARGETING_TO_ENDOPLASMIC_RETICULUM_MEMBRANE	GOBP_POST_TRANSLATIONAL_PROTEIN_TARGETING_TO_ENDOPLASMIC_RETICULUM_MEMBRANE	3/667	15/17951	0.2	5.38261	3.33571	0.0166397	0.15481	0.136149	SGTA/BAG6/SEC61B	3
Unflavored-Air	GOBP_REGULATION_OF_AUTOPHAGY_OF_MITOCHONDRION_IN_RESPONSE_TO_MITOCHONDRIAL_DEPOLARIZATION	GOBP_REGULATION_OF_AUTOPHAGY_OF_MITOCHONDRION_IN_RESPONSE_TO_MITOCHONDRIAL_DEPOLARIZATION	3/667	15/17951	0.2	5.38261	3.33571	0.0166397	0.15481	0.136149	VDAC1/HUWE1/OPTN	3
Unflavored-Air	GOBP_SPHINGOSINE_1_PHOSPHATE_RECEPTOR_SIGNALING_PATHWAY	GOBP_SPHINGOSINE_1_PHOSPHATE_RECEPTOR_SIGNALING_PATHWAY	3/667	15/17951	0.2	5.38261	3.33571	0.0166397	0.15481	0.136149	AKT1/S1PR5/SPHK2	3
Unflavored-Air	GOBP_WNT_SIGNALING_PATHWAY	GOBP_WNT_SIGNALING_PATHWAY	27/667	469/17951	0.0575693	1.54936	2.36824	0.0167041	0.15481	0.136149	BCL9/FOXO3/FZD6/CTNND1/NPHP4/APC/USP8/TSC2/GSK3A/EMD/TIAM1/STK4/G3BP1/KANK1/DAB2IP/SCYL2/CTR9/MARK2/BCL9L/CCNYL1/TMEM237/CHD8/FZD3/MKS1/CELSR1/NDRG2/CBY1	27
Unflavored-Air	GOBP_REGULATION_OF_PROTEIN_CATABOLIC_PROCESS	GOBP_REGULATION_OF_PROTEIN_CATABOLIC_PROCESS	22/667	362/17951	0.0607735	1.6356	2.39988	0.0167485	0.15481	0.136149	SGTA/NRDC/SEC22B/MYCBP2/HSP90AA1/SNRNP70/CDH1/NQO1/APC/AKT1/USP8/BAG6/GSK3A/MAP1A/SH3D19/DAB2IP/CDC20B/PABIR1/PSMD1/WAC/ABCA2/STUB1	22
Unflavored-Air	GOBP_ESTABLISHMENT_OF_MITOCHONDRION_LOCALIZATION_MICROTUBULE_MEDIATED	GOBP_ESTABLISHMENT_OF_MITOCHONDRION_LOCALIZATION_MICROTUBULE_MEDIATED	4/667	27/17951	0.148148	3.98712	3.05133	0.0167995	0.15481	0.136149	MAP1B/MAP1S/SPAST/ARMCX3	4
Unflavored-Air	GOBP_PROTEIN_K48_LINKED_DEUBIQUITINATION	GOBP_PROTEIN_K48_LINKED_DEUBIQUITINATION	4/667	27/17951	0.148148	3.98712	3.05133	0.0167995	0.15481	0.136149	USP8/OTUD4/MINDY1/VCPIP1	4
Unflavored-Air	GOBP_ESTABLISHMENT_OF_PROTEIN_LOCALIZATION_TO_MEMBRANE	GOBP_ESTABLISHMENT_OF_PROTEIN_LOCALIZATION_TO_MEMBRANE	18/667	279/17951	0.0645161	1.73633	2.43502	0.0168196	0.15481	0.136149	SGTA/KRT18/HSP90AA1/PEX19/BAG6/AFDN/SEC61B/SPTBN1/DMTN/ANK3/CLN3/GOLGA4/SCRIB/MICALL1/OPTN/RAB3IP/ASAP1/PIKFYVE	18
Unflavored-Air	GOBP_REGULATION_OF_PROTEIN_LOCALIZATION_TO_NUCLEUS	GOBP_REGULATION_OF_PROTEIN_LOCALIZATION_TO_NUCLEUS	11/667	142/17951	0.0774648	2.08481	2.54948	0.0169737	0.155555	0.136804	BAG3/LMNA/HSP90AA1/CDH1/HCLS1/AKT1/LARP7/MEPCE/MAVS/NMD3/DMAP1	11
Unflavored-Air	GOBP_RNA_CATABOLIC_PROCESS	GOBP_RNA_CATABOLIC_PROCESS	24/667	405/17951	0.0592593	1.59485	2.37857	0.0169879	0.155555	0.136804	ZSWIM8/CASC3/CNOT3/YBX3/PRKCA/AKT1/FXR2/HNRNPU/PUM1/RNPS1/LARP1/GIGYF2/SND1/ZC3HAV1/ZC3H18/PUM2/KHSRP/TNKS1BP1/EIF4ENIF1/ZC3H4/THRAP3/PKP3/RBM7/RBM8A	24
Unflavored-Air	GOBP_CELLULAR_RESPONSE_TO_CARBOHYDRATE_STIMULUS	GOBP_CELLULAR_RESPONSE_TO_CARBOHYDRATE_STIMULUS	12/667	161/17951	0.0745342	2.00594	2.51867	0.0171765	0.156879	0.137969	C2CD2L/FOXO3/RAF1/UBTF/TRA2B/STX4/TIAM1/ANO1/RPTOR/SLC26A6/SLC12A6/IRS2	12
Unflavored-Air	GOBP_REGULATION_OF_PROTEIN_BINDING	GOBP_REGULATION_OF_PROTEIN_BINDING	10/667	124/17951	0.0806452	2.17041	2.5691	0.0172689	0.157318	0.138355	FLOT1/SNAPIN/GAS8/AKT1/TIAM1/STK4/MARK2/SYMPK/NMD3/RAPGEF2	10
Unflavored-Air	GOBP_REGULATION_OF_MEMBRANE_PERMEABILITY	GOBP_REGULATION_OF_MEMBRANE_PERMEABILITY	7/667	72/17951	0.0972222	2.61655	2.69995	0.017313	0.157318	0.138355	CLDN3/SLC9A1/VDAC2/GSK3A/TJP2/CAMK2A/F11R	7
Unflavored-Air	GOBP_HETEROCHROMATIN_FORMATION	GOBP_HETEROCHROMATIN_FORMATION	11/667	143/17951	0.0769231	2.07023	2.52413	0.017795	0.160878	0.141486	LMNA/CBX1/HNRNPU/KMT2A/EZH2/RBM15B/PPHLN1/YTHDC1/RBM15/BAZ2A/PHF8	11
Unflavored-Air	GOBP_REGULATION_OF_DOUBLE_STRAND_BREAK_REPAIR	GOBP_REGULATION_OF_DOUBLE_STRAND_BREAK_REPAIR	11/667	143/17951	0.0769231	2.07023	2.52413	0.017795	0.160878	0.141486	ARID1A/NBN/TOP2B/SPIRE1/TP53BP1/PBRM1/ARID1B/DMAP1/PPP4R2/TERF2IP/TRRAP	11
Unflavored-Air	GOBP_POSITIVE_REGULATION_OF_PROTEIN_SERINE_THREONINE_KINASE_ACTIVITY	GOBP_POSITIVE_REGULATION_OF_PROTEIN_SERINE_THREONINE_KINASE_ACTIVITY	10/667	125/17951	0.08	2.15304	2.54125	0.0181697	0.16385	0.144099	MAP3K13/MAP3K7/RPS3/AKT1/PAK1/EZH2/DAB2IP/MAP3K5/MAPRE3/RAPGEF2	10
Unflavored-Air	GOBP_TRANSCRIPTION_BY_RNA_POLYMERASE_I	GOBP_TRANSCRIPTION_BY_RNA_POLYMERASE_I	7/667	73/17951	0.0958904	2.5807	2.65843	0.0185566	0.166482	0.146414	UBTF/NCL/TCOF1/MYBBP1A/DDX21/BAZ2A/PHF8	7
Unflavored-Air	GOBP_REGULATION_OF_LEUKOCYTE_APOPTOTIC_PROCESS	GOBP_REGULATION_OF_LEUKOCYTE_APOPTOTIC_PROCESS	8/667	90/17951	0.0888889	2.39227	2.60115	0.0186901	0.166482	0.146414	LYN/HCLS1/PRKD2/BCL11B/NOC2L/RAPGEF2/IRS2/RIPK3	8
Unflavored-Air	GOBP_ADHERENS_JUNCTION_ORGANIZATION	GOBP_ADHERENS_JUNCTION_ORGANIZATION	6/667	57/17951	0.105263	2.83295	2.72275	0.018737	0.166482	0.146414	CDH1/DSP/PAK2/PLEC/INAVA/DLG5	6
Unflavored-Air	GOBP_REGULATION_OF_MYELOID_LEUKOCYTE_MEDIATED_IMMUNITY	GOBP_REGULATION_OF_MYELOID_LEUKOCYTE_MEDIATED_IMMUNITY	6/667	57/17951	0.105263	2.83295	2.72275	0.018737	0.166482	0.146414	PDPK1/LYN/STX4/MAVS/DDX21/SPHK2	6
Unflavored-Air	GOBP_RUFFLE_ORGANIZATION	GOBP_RUFFLE_ORGANIZATION	6/667	57/17951	0.105263	2.83295	2.72275	0.018737	0.166482	0.146414	EPS8/KANK1/CARMIL1/EPS8L1/EPS8L2/LIMA1	6
Unflavored-Air	GOBP_POSITIVE_REGULATION_OF_TRANSFERASE_ACTIVITY	GOBP_POSITIVE_REGULATION_OF_TRANSFERASE_ACTIVITY	22/667	366/17951	0.0601093	1.61772	2.34551	0.0187421	0.166482	0.146414	PDPK1/MAP3K13/MAP3K7/NBN/TOM1L1/HSP90AA1/RPS3/AKT1/GSK3A/PAK1/EZH2/DAB2IP/MARK2/SERINC5/ABI1/ACD/MAP3K5/SRCIN1/DAXX/MAPRE3/RAPGEF2/RIPK3	22
Unflavored-Air	GOBP_CELLULAR_RESPONSE_TO_NUTRIENT_LEVELS	GOBP_CELLULAR_RESPONSE_TO_NUTRIENT_LEVELS	16/667	242/17951	0.0661157	1.77937	2.39789	0.0190052	0.167773	0.147549	FOXO3/ULK1/TSC2/SLC7A5/EIF4G1/MED1/IFI16/CLEC16A/LAMTOR1/RICTOR/RPTOR/MAP3K5/MYBBP1A/RRAGC/XPR1/WIPI2	16
Unflavored-Air	GOBP_MODIFICATION_OF_SYNAPTIC_STRUCTURE	GOBP_MODIFICATION_OF_SYNAPTIC_STRUCTURE	4/667	28/17951	0.142857	3.84472	2.95928	0.0190377	0.167773	0.147549	TIAM1/CLN3/FILIP1/BAIAP2	4
Unflavored-Air	GOBP_RIG_I_SIGNALING_PATHWAY	GOBP_RIG_I_SIGNALING_PATHWAY	4/667	28/17951	0.142857	3.84472	2.95928	0.0190377	0.167773	0.147549	PUM1/LSM14A/PUM2/UFD1	4
Unflavored-Air	GOBP_REGULATION_OF_PROTEIN_LOCALIZATION_TO_CELL_SURFACE	GOBP_REGULATION_OF_PROTEIN_LOCALIZATION_TO_CELL_SURFACE	5/667	42/17951	0.119048	3.20393	2.80906	0.0190758	0.167773	0.147549	AKT1/MAP1A/STX4/GBF1/ABCA2	5
Unflavored-Air	GOBP_NEGATIVE_REGULATION_OF_CELL_PROJECTION_ORGANIZATION	GOBP_NEGATIVE_REGULATION_OF_CELL_PROJECTION_ORGANIZATION	13/667	183/17951	0.0710383	1.91186	2.4356	0.0193433	0.169707	0.14925	ULK1/SNAPIN/CDH1/MAP4/AKT1/KANK1/WDR44/THOC2/RAB3IP/BCL11A/RTN4/DIP2B/RAPGEF2	13
Unflavored-Air	GOBP_NEURON_PROJECTION_EXTENSION	GOBP_NEURON_PROJECTION_EXTENSION	12/667	164/17951	0.0731707	1.96925	2.4495	0.0195704	0.171277	0.150631	SHTN1/MAP3K13/SPAG9/ULK1/CDH1/MAP1B/TIAM1/GOLGA4/BCL11A/RTN4/ITSN2/DIP2B	12
Unflavored-Air	GOBP_POSITIVE_REGULATION_OF_TOR_SIGNALING	GOBP_POSITIVE_REGULATION_OF_TOR_SIGNALING	7/667	74/17951	0.0945946	2.54583	2.6176	0.0198616	0.172215	0.151456	AKT1/CLEC16A/LAMTOR1/RICTOR/RPTOR/WAC/RRAGC	7
Unflavored-Air	GOBP_POSITIVE_REGULATION_OF_MITOPHAGY	GOBP_POSITIVE_REGULATION_OF_MITOPHAGY	3/667	16/17951	0.1875	5.0462	3.18075	0.0199245	0.172215	0.151456	VDAC1/HTT/STUB1	3
Unflavored-Air	GOBP_PROTEIN_LOCALIZATION_TO_PHAGOPHORE_ASSEMBLY_SITE	GOBP_PROTEIN_LOCALIZATION_TO_PHAGOPHORE_ASSEMBLY_SITE	3/667	16/17951	0.1875	5.0462	3.18075	0.0199245	0.172215	0.151456	ATG16L1/ATG9A/WIPI2	3
Unflavored-Air	GOBP_REGULATION_OF_SHORT_TERM_NEURONAL_SYNAPTIC_PLASTICITY	GOBP_REGULATION_OF_SHORT_TERM_NEURONAL_SYNAPTIC_PLASTICITY	3/667	16/17951	0.1875	5.0462	3.18075	0.0199245	0.172215	0.151456	PPFIA3/KMT2A/CLN3	3
Unflavored-Air	GOBP_SNRNA_TRANSCRIPTION_BY_RNA_POLYMERASE_II	GOBP_SNRNA_TRANSCRIPTION_BY_RNA_POLYMERASE_II	3/667	16/17951	0.1875	5.0462	3.18075	0.0199245	0.172215	0.151456	LARP7/CC2D1A/MEPCE	3
Unflavored-Air	GOBP_CANONICAL_WNT_SIGNALING_PATHWAY	GOBP_CANONICAL_WNT_SIGNALING_PATHWAY	20/667	326/17951	0.0613497	1.65111	2.33061	0.0199677	0.172215	0.151456	BCL9/FOXO3/FZD6/CTNND1/NPHP4/APC/USP8/GSK3A/EMD/STK4/G3BP1/KANK1/DAB2IP/SCYL2/BCL9L/CCNYL1/CHD8/FZD3/MKS1/CBY1	20
Unflavored-Air	GOBP_REGULATION_OF_PROTEIN_SERINE_THREONINE_KINASE_ACTIVITY	GOBP_REGULATION_OF_PROTEIN_SERINE_THREONINE_KINASE_ACTIVITY	17/667	264/17951	0.0643939	1.73304	2.35708	0.0201075	0.173002	0.152148	MAP3K13/MAP3K7/CCNT2/LYN/PRKAR1A/PRKAR2A/RPS3/APC/SERPINB3/AKT1/HTT/PAK1/EZH2/DAB2IP/MAP3K5/MAPRE3/RAPGEF2	17
Unflavored-Air	GOBP_FC_RECEPTOR_SIGNALING_PATHWAY	GOBP_FC_RECEPTOR_SIGNALING_PATHWAY	6/667	58/17951	0.103448	2.78411	2.67342	0.0202643	0.173097	0.152232	MAP3K7/PIGR/LYN/PAK1/MAP3K1/APPL1	6
Unflavored-Air	GOBP_REGULATION_OF_PROTEIN_IMPORT_INTO_NUCLEUS	GOBP_REGULATION_OF_PROTEIN_IMPORT_INTO_NUCLEUS	6/667	58/17951	0.103448	2.78411	2.67342	0.0202643	0.173097	0.152232	BAG3/HSP90AA1/CDH1/HCLS1/MAVS/DMAP1	6
Unflavored-Air	GOBP_STRIATED_MUSCLE_CELL_APOPTOTIC_PROCESS	GOBP_STRIATED_MUSCLE_CELL_APOPTOTIC_PROCESS	6/667	58/17951	0.103448	2.78411	2.67342	0.0202643	0.173097	0.152232	PDPK1/BAG3/HSP90AA1/CAMK2D/MAP3K5/CAMK2A	6
Unflavored-Air	GOBP_POSITIVE_REGULATION_OF_PROTEIN_CATABOLIC_PROCESS	GOBP_POSITIVE_REGULATION_OF_PROTEIN_CATABOLIC_PROCESS	14/667	204/17951	0.0686275	1.84697	2.38999	0.0204163	0.173978	0.153006	SGTA/NRDC/SEC22B/HSP90AA1/APC/AKT1/BAG6/GSK3A/SH3D19/DAB2IP/CDC20B/PABIR1/ABCA2/STUB1	14
Unflavored-Air	GOBP_WOUND_HEALING	GOBP_WOUND_HEALING	25/667	434/17951	0.0576037	1.55029	2.27971	0.0205963	0.175093	0.153987	CLDN3/FZD6/KRT6A/RAF1/HSPB1/LYN/DSP/PRKCA/EPPK1/NOTCH2/DMTN/AHNAK/PAK1/SCRIB/KANK1/PLEC/MYLK/OCLN/CLASP1/PHLDB2/DUOX1/ARHGAP35/MYOF/F11R/ARFGEF1	25
Unflavored-Air	GOBP_POSITIVE_REGULATION_OF_DOUBLE_STRAND_BREAK_REPAIR	GOBP_POSITIVE_REGULATION_OF_DOUBLE_STRAND_BREAK_REPAIR	8/667	92/17951	0.0869565	2.34026	2.5318	0.0210585	0.178596	0.157068	ARID1A/NBN/TOP2B/SPIRE1/PBRM1/ARID1B/DMAP1/TRRAP	8
Unflavored-Air	GOBP_HEPATICOBILIARY_SYSTEM_DEVELOPMENT	GOBP_HEPATICOBILIARY_SYSTEM_DEVELOPMENT	11/667	147/17951	0.0748299	2.0139	2.42476	0.0213786	0.180641	0.158867	IGF2R/SLC7A5/NOTCH2/SRSF1/ARID5B/MED1/EZH2/NIPBL/LSR/RB1CC1/MKS1	11
Unflavored-Air	GOBP_NUCLEOTIDE_BINDING_DOMAIN_LEUCINE_RICH_REPEAT_CONTAINING_RECEPTOR_SIGNALING_PATHWAY	GOBP_NUCLEOTIDE_BINDING_DOMAIN_LEUCINE_RICH_REPEAT_CONTAINING_RECEPTOR_SIGNALING_PATHWAY	4/667	29/17951	0.137931	3.71214	2.87139	0.0214518	0.180641	0.158867	MAP3K7/INAVA/ERBIN/NAGK	4
Unflavored-Air	GOBP_REGULATION_OF_GENE_SILENCING_BY_REGULATORY_NCRNA	GOBP_REGULATION_OF_GENE_SILENCING_BY_REGULATORY_NCRNA	4/667	29/17951	0.137931	3.71214	2.87139	0.0214518	0.180641	0.158867	PRKRA/ADAR/PUM1/PUM2	4
Unflavored-Air	GOBP_CELL_COMMUNICATION_INVOLVED_IN_CARDIAC_CONDUCTION	GOBP_CELL_COMMUNICATION_INVOLVED_IN_CARDIAC_CONDUCTION	6/667	59/17951	0.101695	2.73692	2.62512	0.0218739	0.182471	0.160475	ATP1A1/DSP/CXADR/CAMK2D/DSG2/PKP2	6
Unflavored-Air	GOBP_REACTIVE_OXYGEN_SPECIES_BIOSYNTHETIC_PROCESS	GOBP_REACTIVE_OXYGEN_SPECIES_BIOSYNTHETIC_PROCESS	6/667	59/17951	0.101695	2.73692	2.62512	0.0218739	0.182471	0.160475	FOXO3/INAVA/GBF1/SPHK2/DUOX1/PIKFYVE	6
Unflavored-Air	GOBP_REGULATION_OF_LYMPHOCYTE_APOPTOTIC_PROCESS	GOBP_REGULATION_OF_LYMPHOCYTE_APOPTOTIC_PROCESS	6/667	59/17951	0.101695	2.73692	2.62512	0.0218739	0.182471	0.160475	LYN/PRKD2/BCL11B/NOC2L/IRS2/RIPK3	6
Unflavored-Air	GOBP_REGULATION_OF_SODIUM_ION_TRANSMEMBRANE_TRANSPORT	GOBP_REGULATION_OF_SODIUM_ION_TRANSMEMBRANE_TRANSPORT	6/667	59/17951	0.101695	2.73692	2.62512	0.0218739	0.182471	0.160475	SLC9A1/ANK3/CAMK2D/FXYD3/HECW2/STK39	6
Unflavored-Air	GOBP_PROTEIN_LOCALIZATION_TO_CHROMOSOME	GOBP_PROTEIN_LOCALIZATION_TO_CHROMOSOME	10/667	129/17951	0.0775194	2.08628	2.43239	0.0221212	0.184102	0.16191	NBN/TP53BP1/EZH2/NIPBL/PPHLN1/ACD/VCPIP1/CHAMP1/TERF2IP/ZMYND8	10
Unflavored-Air	GOBP_INTRACELLULAR_GLUCOSE_HOMEOSTASIS	GOBP_INTRACELLULAR_GLUCOSE_HOMEOSTASIS	12/667	167/17951	0.0718563	1.93387	2.38179	0.0222047	0.184367	0.162143	C2CD2L/FOXO3/RAF1/UBTF/TRA2B/FOXK1/STX4/TIAM1/ANO1/RPTOR/SLC12A6/IRS2	12
Unflavored-Air	GOBP_REGULATION_OF_INTRACELLULAR_PROTEIN_TRANSPORT	GOBP_REGULATION_OF_INTRACELLULAR_PROTEIN_TRANSPORT	11/667	148/17951	0.0743243	2.00029	2.40041	0.0223519	0.185157	0.162838	BAG3/HSP90AA1/CDH1/HCLS1/EMD/PRPF4B/PCM1/MAVS/DMAP1/CEP131/UBE2J1	11
Unflavored-Air	GOBP_POSITIVE_REGULATION_OF_GLUCOSE_TRANSMEMBRANE_TRANSPORT	GOBP_POSITIVE_REGULATION_OF_GLUCOSE_TRANSMEMBRANE_TRANSPORT	5/667	44/17951	0.113636	3.0583	2.68532	0.022932	0.189083	0.16629	AKT1/MEF2A/OCLN/APPL1/IRS2	5
Unflavored-Air	GOBP_REGULATION_OF_AUTOPHAGY_OF_MITOCHONDRION	GOBP_REGULATION_OF_AUTOPHAGY_OF_MITOCHONDRION	5/667	44/17951	0.113636	3.0583	2.68532	0.022932	0.189083	0.16629	VDAC1/HTT/TSC2/GSK3A/STUB1	5
Unflavored-Air	GOBP_REGULATION_OF_MRNA_CATABOLIC_PROCESS	GOBP_REGULATION_OF_MRNA_CATABOLIC_PROCESS	18/667	289/17951	0.0622837	1.67624	2.2767	0.0230646	0.189499	0.166656	CASC3/CNOT3/YBX3/PRKCA/AKT1/FXR2/HNRNPU/PUM1/LARP1/GIGYF2/ZC3HAV1/PUM2/KHSRP/TNKS1BP1/EIF4ENIF1/THRAP3/PKP3/RBM8A	18
Unflavored-Air	GOBP_VIRAL_GENOME_REPLICATION	GOBP_VIRAL_GENOME_REPLICATION	10/667	130/17951	0.0769231	2.07023	2.40579	0.0231994	0.189499	0.166656	ADAR/TOP2B/PCBP2/PKN2/IFI16/ATG16L1/LARP1/ZC3HAV1/MAVS/FBXL2	10
Unflavored-Air	GOBP_REGULATION_OF_CHROMOSOME_ORGANIZATION	GOBP_REGULATION_OF_CHROMOSOME_ORGANIZATION	16/667	248/17951	0.0645161	1.73633	2.29375	0.0232837	0.189499	0.166656	ARID1A/NBN/XRCC1/APC/YLPM1/HNRNPU/PRPF4B/PBRM1/PPHLN1/ARID1B/ACD/ANAPC1/TERF2IP/HECW2/CDC23/DYNC1LI1	16
Unflavored-Air	GOBP_MULTICELLULAR_ORGANISM_GROWTH	GOBP_MULTICELLULAR_ORGANISM_GROWTH	11/667	149/17951	0.0738255	1.98687	2.37625	0.0233572	0.189499	0.166656	ODAD3/NOTCH2/ARID5B/PLEC/NIPBL/GIGYF2/RAI1/RBBP6/PPP1R13L/SMPD3/RASAL2	11
Unflavored-Air	GOBP_POSITIVE_REGULATION_OF_ERAD_PATHWAY	GOBP_POSITIVE_REGULATION_OF_ERAD_PATHWAY	3/667	17/17951	0.176471	4.74936	3.0382	0.0235396	0.189499	0.166656	SGTA/BAG6/STUB1	3
Unflavored-Air	GOBP_POSITIVE_REGULATION_OF_STRIATED_MUSCLE_CELL_APOPTOTIC_PROCESS	GOBP_POSITIVE_REGULATION_OF_STRIATED_MUSCLE_CELL_APOPTOTIC_PROCESS	3/667	17/17951	0.176471	4.74936	3.0382	0.0235396	0.189499	0.166656	CAMK2D/MAP3K5/CAMK2A	3
Unflavored-Air	GOBP_POSITIVE_REGULATION_OF_VASCULAR_PERMEABILITY	GOBP_POSITIVE_REGULATION_OF_VASCULAR_PERMEABILITY	3/667	17/17951	0.176471	4.74936	3.0382	0.0235396	0.189499	0.166656	TJP3/OCLN/TJP2	3
Unflavored-Air	GOBP_PSEUDOPODIUM_ORGANIZATION	GOBP_PSEUDOPODIUM_ORGANIZATION	3/667	17/17951	0.176471	4.74936	3.0382	0.0235396	0.189499	0.166656	APC/CDC42EP4/CDC42EP3	3
Unflavored-Air	GOBP_REGULATION_OF_INTRINSIC_APOPTOTIC_SIGNALING_PATHWAY_IN_RESPONSE_TO_DNA_DAMAGE_BY_P53_CLASS_MEDIATOR	GOBP_REGULATION_OF_INTRINSIC_APOPTOTIC_SIGNALING_PATHWAY_IN_RESPONSE_TO_DNA_DAMAGE_BY_P53_CLASS_MEDIATOR	3/667	17/17951	0.176471	4.74936	3.0382	0.0235396	0.189499	0.166656	MUC1/RPL26/HNRNPK	3
Unflavored-Air	GOBP_REGULATION_OF_DENDRITIC_SPINE_DEVELOPMENT	GOBP_REGULATION_OF_DENDRITIC_SPINE_DEVELOPMENT	6/667	60/17951	0.1	2.6913	2.57782	0.0235676	0.189499	0.166656	TIAM1/DLG5/TANC2/ASAP1/ZMYND8/BAIAP2	6
Unflavored-Air	GOBP_REGULATION_OF_GLUCOSE_IMPORT	GOBP_REGULATION_OF_GLUCOSE_IMPORT	6/667	60/17951	0.1	2.6913	2.57782	0.0235676	0.189499	0.166656	AKT1/GSK3A/MEF2A/OCLN/APPL1/IRS2	6
Unflavored-Air	GOBP_CARDIAC_CELL_DEVELOPMENT	GOBP_CARDIAC_CELL_DEVELOPMENT	8/667	94/17951	0.0851064	2.29047	2.46423	0.023632	0.189588	0.166735	SORBS2/LMNA/GSK3A/CXADR/HNRNPU/MEF2A/PLEC/PDLIM5	8
Unflavored-Air	GOBP_NEGATIVE_REGULATION_OF_PROTEIN_MODIFICATION_PROCESS	GOBP_NEGATIVE_REGULATION_OF_PROTEIN_MODIFICATION_PROCESS	24/667	418/17951	0.0574163	1.54525	2.21578	0.0237535	0.190135	0.167216	PDPK1/NCK2/SPAG9/CEP43/HSPB1/LYN/PRKAR1A/PRKAR2A/RPS3/APC/SERPINB3/AKT1/TSC2/ADAR/EIF4G1/DMTN/PTPN13/PAK2/PPP2R5D/OCLN/DAB2IP/NCOA7/SRCIN1/TERF2IP	24
Unflavored-Air	GOBP_MITOTIC_G1_S_TRANSITION_CHECKPOINT_SIGNALING	GOBP_MITOTIC_G1_S_TRANSITION_CHECKPOINT_SIGNALING	4/667	30/17951	0.133333	3.58841	2.78731	0.0240448	0.191606	0.168509	MUC1/RPL26/GIGYF2/WAC	4
Unflavored-Air	GOBP_VIRAL_RNA_GENOME_REPLICATION	GOBP_VIRAL_RNA_GENOME_REPLICATION	4/667	30/17951	0.133333	3.58841	2.78731	0.0240448	0.191606	0.168509	TOP2B/PCBP2/ATG16L1/FBXL2	4
Unflavored-Air	GOBP_POSITIVE_REGULATION_OF_AXONOGENESIS	GOBP_POSITIVE_REGULATION_OF_AXONOGENESIS	7/667	77/17951	0.0909091	2.44664	2.49901	0.0241582	0.192079	0.168926	SHTN1/STK25/MAP3K13/NRDC/MAP1B/TIAM1/GOLGA4	7
Unflavored-Air	GOBP_REGULATION_OF_CANONICAL_WNT_SIGNALING_PATHWAY	GOBP_REGULATION_OF_CANONICAL_WNT_SIGNALING_PATHWAY	17/667	270/17951	0.062963	1.69452	2.25886	0.0243645	0.193288	0.169989	FOXO3/FZD6/CTNND1/NPHP4/APC/USP8/GSK3A/EMD/STK4/G3BP1/KANK1/DAB2IP/SCYL2/CCNYL1/CHD8/MKS1/CBY1	17
Unflavored-Air	GOBP_REGULATION_OF_INTRINSIC_APOPTOTIC_SIGNALING_PATHWAY	GOBP_REGULATION_OF_INTRINSIC_APOPTOTIC_SIGNALING_PATHWAY	13/667	189/17951	0.0687831	1.85116	2.31084	0.0244646	0.193651	0.170308	NCK2/PRKRA/HSPB1/MUC1/YBX3/RPS3/AKT1/VDAC2/RPL26/HNRNPK/BCLAF1/NOC2L/RIPK3	13
Unflavored-Air	GOBP_NEGATIVE_REGULATION_OF_CHROMOSOME_ORGANIZATION	GOBP_NEGATIVE_REGULATION_OF_CHROMOSOME_ORGANIZATION	8/667	95/17951	0.0842105	2.26636	2.43109	0.0249982	0.195994	0.172368	NBN/XRCC1/APC/HNRNPU/PRPF4B/ACD/TERF2IP/DYNC1LI1	8
Unflavored-Air	GOBP_PROTEIN_TETRAMERIZATION	GOBP_PROTEIN_TETRAMERIZATION	8/667	95/17951	0.0842105	2.26636	2.43109	0.0249982	0.195994	0.172368	ALDOA/STK4/ACACA/ITPR3/TRPM7/TP63/CBY1/SAMHD1	8
Unflavored-Air	GOBP_BLASTOCYST_FORMATION	GOBP_BLASTOCYST_FORMATION	5/667	45/17951	0.111111	2.99034	2.62607	0.0250357	0.195994	0.172368	CNOT3/MATR3/GABPA/CTR9/RTN4	5
Unflavored-Air	GOBP_CELL_JUNCTION_MAINTENANCE	GOBP_CELL_JUNCTION_MAINTENANCE	5/667	45/17951	0.111111	2.99034	2.62607	0.0250357	0.195994	0.172368	CLDN3/INAVA/APPL1/SHANK2/PCLO	5
Unflavored-Air	GOBP_REGULATION_OF_TYPE_I_INTERFERON_MEDIATED_SIGNALING_PATHWAY	GOBP_REGULATION_OF_TYPE_I_INTERFERON_MEDIATED_SIGNALING_PATHWAY	5/667	45/17951	0.111111	2.99034	2.62607	0.0250357	0.195994	0.172368	ADAR/GIGYF2/MAVS/LSM14A/SAMHD1	5
Unflavored-Air	GOBP_REGULATION_OF_ACTION_POTENTIAL	GOBP_REGULATION_OF_ACTION_POTENTIAL	6/667	61/17951	0.0983607	2.64718	2.53148	0.025347	0.197996	0.174129	DSP/SLC9A1/CXADR/CAMK2D/DSG2/PKP2	6
Unflavored-Air	GOBP_REGULATION_OF_AXON_EXTENSION	GOBP_REGULATION_OF_AXON_EXTENSION	7/667	78/17951	0.0897436	2.41527	2.46072	0.0257219	0.200484	0.176318	SHTN1/MAP3K13/CDH1/MAP1B/GOLGA4/RTN4/DIP2B	7
Unflavored-Air	GOBP_ERBB_SIGNALING_PATHWAY	GOBP_ERBB_SIGNALING_PATHWAY	10/667	133/17951	0.075188	2.02354	2.32741	0.0266618	0.20698	0.182031	PDPK1/NCK2/PIGR/RAF1/AKT1/ABL2/DAB2IP/ERBIN/RTN4/STUB1	10
Unflavored-Air	GOBP_POSITIVE_REGULATION_OF_SODIUM_ION_TRANSPORT	GOBP_POSITIVE_REGULATION_OF_SODIUM_ION_TRANSPORT	4/667	31/17951	0.129032	3.47265	2.70675	0.0268194	0.20698	0.182031	SLC9A1/AKT1/ANK3/PKP2	4
Unflavored-Air	GOBP_POSITIVE_REGULATION_OF_VIRAL_GENOME_REPLICATION	GOBP_POSITIVE_REGULATION_OF_VIRAL_GENOME_REPLICATION	4/667	31/17951	0.129032	3.47265	2.70675	0.0268194	0.20698	0.182031	ADAR/TOP2B/PKN2/LARP1	4
Unflavored-Air	GOBP_SPINDLE_LOCALIZATION	GOBP_SPINDLE_LOCALIZATION	6/667	62/17951	0.0967742	2.60449	2.48606	0.0272137	0.20698	0.182031	MAP4/HTT/SPIRE1/DYNC1H1/CLASP1/MISP	6
Unflavored-Air	GOBP_CELLULAR_RESPONSE_TO_ABIOTIC_STIMULUS	GOBP_CELLULAR_RESPONSE_TO_ABIOTIC_STIMULUS	20/667	337/17951	0.0593472	1.59721	2.17414	0.0272333	0.20698	0.182031	PALM/BAG3/ATP1A1/YBX3/SLC9A1/RPL26/TP53BP1/MAP3K1/CLN3/PLEC/MYLK/IFI16/NIPBL/RPTOR/PIEZO1/TNKS1BP1/STK39/SLC12A6/NOC2L/F11R	20
Unflavored-Air	GOBP_NEGATIVE_REGULATION_OF_CELLULAR_RESPONSE_TO_INSULIN_STIMULUS	GOBP_NEGATIVE_REGULATION_OF_CELLULAR_RESPONSE_TO_INSULIN_STIMULUS	5/667	46/17951	0.108696	2.92533	2.56844	0.0272593	0.20698	0.182031	NCL/TSC2/GSK3A/KANK1/NCOA5	5
Unflavored-Air	GOBP_REGULATION_OF_POLYSACCHARIDE_METABOLIC_PROCESS	GOBP_REGULATION_OF_POLYSACCHARIDE_METABOLIC_PROCESS	5/667	46/17951	0.108696	2.92533	2.56844	0.0272593	0.20698	0.182031	AKT1/GSK3A/CLTC/SMPD3/IRS2	5
Unflavored-Air	GOBP_PROTEIN_LOCALIZATION_TO_ENDOPLASMIC_RETICULUM	GOBP_PROTEIN_LOCALIZATION_TO_ENDOPLASMIC_RETICULUM	7/667	79/17951	0.0886076	2.3847	2.42301	0.0273533	0.20698	0.182031	RER1/SGTA/AKT1/BAG6/SEC61B/GBF1/RTN4	7
Unflavored-Air	GOBP_REGULATION_OF_NEURON_DIFFERENTIATION	GOBP_REGULATION_OF_NEURON_DIFFERENTIATION	13/667	192/17951	0.0677083	1.82224	2.25015	0.0273721	0.20698	0.182031	MAP3K13/FOXO3/SPAG9/MAP1B/EIF4G1/TIAM1/MED1/ZFHX3/SH3GL3/BCL11B/BCL11A/S1PR5/EIF4ENIF1	13
Unflavored-Air	GOBP_ACETYL_COA_BIOSYNTHETIC_PROCESS	GOBP_ACETYL_COA_BIOSYNTHETIC_PROCESS	3/667	18/17951	0.166667	4.48551	2.90636	0.027485	0.20698	0.182031	PDHA1/ACLY/ACSS2	3
Unflavored-Air	GOBP_LAMELLIPODIUM_MORPHOGENESIS	GOBP_LAMELLIPODIUM_MORPHOGENESIS	3/667	18/17951	0.166667	4.48551	2.90636	0.027485	0.20698	0.182031	MYO9B/KANK1/ABI1	3
Unflavored-Air	GOBP_MYELIN_MAINTENANCE	GOBP_MYELIN_MAINTENANCE	3/667	18/17951	0.166667	4.48551	2.90636	0.027485	0.20698	0.182031	AKT1/PLEC/NDRG1	3
Unflavored-Air	GOBP_NEGATIVE_REGULATION_OF_SODIUM_ION_TRANSPORT	GOBP_NEGATIVE_REGULATION_OF_SODIUM_ION_TRANSPORT	3/667	18/17951	0.166667	4.48551	2.90636	0.027485	0.20698	0.182031	CAMK2D/HECW2/STK39	3
Unflavored-Air	GOBP_NUCLEOLUS_ORGANIZATION	GOBP_NUCLEOLUS_ORGANIZATION	3/667	18/17951	0.166667	4.48551	2.90636	0.027485	0.20698	0.182031	NOLC1/BAZ2A/PHF8	3
Unflavored-Air	GOBP_PIECEMEAL_MICROAUTOPHAGY_OF_THE_NUCLEUS	GOBP_PIECEMEAL_MICROAUTOPHAGY_OF_THE_NUCLEUS	3/667	18/17951	0.166667	4.48551	2.90636	0.027485	0.20698	0.182031	ULK1/ATG9A/RB1CC1	3
Unflavored-Air	GOBP_RESPONSE_TO_STEROL_DEPLETION	GOBP_RESPONSE_TO_STEROL_DEPLETION	3/667	18/17951	0.166667	4.48551	2.90636	0.027485	0.20698	0.182031	LYN/SCAP/EIF2A	3
Unflavored-Air	GOBP_DOUBLE_STRAND_BREAK_REPAIR	GOBP_DOUBLE_STRAND_BREAK_REPAIR	19/667	318/17951	0.0597484	1.60801	2.149	0.0290385	0.218217	0.191913	ARID1A/NBN/XRCC1/TOP2B/SPIRE1/TP53BP1/NIPBL/PBRM1/ARID1B/RBBP8/PAXX/TNKS1BP1/DMAP1/PPP4R2/TERF2IP/ZMYND8/SAMHD1/TRRAP/MARF1	19
Unflavored-Air	GOBP_POSITIVE_REGULATION_OF_DNA_REPAIR	GOBP_POSITIVE_REGULATION_OF_DNA_REPAIR	10/667	135/17951	0.0740741	1.99356	2.27629	0.0291659	0.218278	0.191966	ARID1A/NBN/XRCC1/RPS3/TOP2B/SPIRE1/PBRM1/ARID1B/DMAP1/TRRAP	10
Unflavored-Air	GOBP_HETEROTYPIC_CELL_CELL_ADHESION	GOBP_HETEROTYPIC_CELL_CELL_ADHESION	6/667	63/17951	0.0952381	2.56315	2.44153	0.029169	0.218278	0.191966	FLOT1/DSP/CXADR/DSG2/PKP2/PARVA	6
Unflavored-Air	GOBP_PROTEIN_CONTAINING_COMPLEX_LOCALIZATION	GOBP_PROTEIN_CONTAINING_COMPLEX_LOCALIZATION	13/667	194/17951	0.0670103	1.80345	2.21029	0.0294462	0.21989	0.193384	KIF3B/STX7/SNAPIN/LCA5L/LMNA/HNRNPU/SCRIB/PCM1/SYNE1/NMD3/NUP88/CEP131/IFT52	13
Unflavored-Air	GOBP_FACULTATIVE_HETEROCHROMATIN_FORMATION	GOBP_FACULTATIVE_HETEROCHROMATIN_FORMATION	5/667	47/17951	0.106383	2.86309	2.51235	0.0296046	0.220149	0.193612	KMT2A/EZH2/PPHLN1/BAZ2A/PHF8	5
Unflavored-Air	GOBP_REGULATION_OF_SPINDLE_ORGANIZATION	GOBP_REGULATION_OF_SPINDLE_ORGANIZATION	5/667	47/17951	0.106383	2.86309	2.51235	0.0296046	0.220149	0.193612	CLTC/HNRNPU/DYNC1H1/EML3/MAP9	5
Unflavored-Air	GOBP_NUCLEUS_LOCALIZATION	GOBP_NUCLEUS_LOCALIZATION	4/667	32/17951	0.125	3.36413	2.62944	0.0297776	0.220515	0.193934	LMNA/DYNC1H1/PCM1/TMEM201	4
Unflavored-Air	GOBP_REGULATION_OF_RUFFLE_ASSEMBLY	GOBP_REGULATION_OF_RUFFLE_ASSEMBLY	4/667	32/17951	0.125	3.36413	2.62944	0.0297776	0.220515	0.193934	EPS8/KANK1/EPS8L1/EPS8L2	4
Unflavored-Air	GOBP_BLASTOCYST_DEVELOPMENT	GOBP_BLASTOCYST_DEVELOPMENT	9/667	117/17951	0.0769231	2.07023	2.2815	0.0303416	0.223761	0.196789	NBN/CNOT3/MATR3/GABPA/CTR9/INTS1/THOC2/RBBP8/RTN4	9
Unflavored-Air	GOBP_NEGATIVE_REGULATION_OF_PROTEIN_CATABOLIC_PROCESS	GOBP_NEGATIVE_REGULATION_OF_PROTEIN_CATABOLIC_PROCESS	9/667	117/17951	0.0769231	2.07023	2.2815	0.0303416	0.223761	0.196789	SGTA/MYCBP2/SNRNP70/NQO1/USP8/BAG6/MAP1A/DAB2IP/WAC	9
Unflavored-Air	GOBP_LYMPHOCYTE_APOPTOTIC_PROCESS	GOBP_LYMPHOCYTE_APOPTOTIC_PROCESS	7/667	81/17951	0.0864198	2.32582	2.34929	0.0308239	0.226381	0.199093	LYN/AKT1/PRKD2/BCL11B/NOC2L/IRS2/RIPK3	7
Unflavored-Air	GOBP_POSITIVE_REGULATION_OF_MAP_KINASE_ACTIVITY	GOBP_POSITIVE_REGULATION_OF_MAP_KINASE_ACTIVITY	7/667	81/17951	0.0864198	2.32582	2.34929	0.0308239	0.226381	0.199093	MAP3K13/MAP3K7/RPS3/PAK1/EZH2/DAB2IP/MAP3K5	7
Unflavored-Air	GOBP_CARDIAC_CONDUCTION	GOBP_CARDIAC_CONDUCTION	8/667	99/17951	0.0808081	2.17479	2.30254	0.0310146	0.226846	0.199502	ATP1A1/DSP/SLC9A1/CXADR/MEF2A/CAMK2D/DSG2/PKP2	8
Unflavored-Air	GOBP_MUSCLE_CELL_APOPTOTIC_PROCESS	GOBP_MUSCLE_CELL_APOPTOTIC_PROCESS	8/667	99/17951	0.0808081	2.17479	2.30254	0.0310146	0.226846	0.199502	PDPK1/BAG3/HSP90AA1/SLC7A5/CAMK2D/MAP3K5/STUB1/CAMK2A	8
Unflavored-Air	GOBP_POSITIVE_REGULATION_OF_INTRINSIC_APOPTOTIC_SIGNALING_PATHWAY	GOBP_POSITIVE_REGULATION_OF_INTRINSIC_APOPTOTIC_SIGNALING_PATHWAY	6/667	64/17951	0.09375	2.5231	2.39785	0.0312145	0.22784	0.200376	NCK2/PRKRA/RPS3/RPL26/BCLAF1/RIPK3	6
Unflavored-Air	GOBP_VIRAL_LIFE_CYCLE	GOBP_VIRAL_LIFE_CYCLE	19/667	321/17951	0.05919	1.59298	2.10592	0.0315302	0.228452	0.200914	SERPINB3/ADAR/CXADR/TOP2B/SLC20A2/PCBP2/SLC1A5/PKN2/IFI16/ATG16L1/LARP1/ZC3HAV1/MAVS/USP6NL/JPT2/XPR1/FBXL2/PIKFYVE/F11R	19
Unflavored-Air	GOBP_3_UTR_MEDIATED_MRNA_DESTABILIZATION	GOBP_3_UTR_MEDIATED_MRNA_DESTABILIZATION	3/667	19/17951	0.157895	4.24943	2.78383	0.0317593	0.228452	0.200914	PUM1/PUM2/KHSRP	3
Unflavored-Air	GOBP_G1_TO_G0_TRANSITION	GOBP_G1_TO_G0_TRANSITION	3/667	19/17951	0.157895	4.24943	2.78383	0.0317593	0.228452	0.200914	EZH2/MYBBP1A/SMPD3	3
Unflavored-Air	GOBP_NEGATIVE_REGULATION_OF_PEPTIDYL_THREONINE_PHOSPHORYLATION	GOBP_NEGATIVE_REGULATION_OF_PEPTIDYL_THREONINE_PHOSPHORYLATION	3/667	19/17951	0.157895	4.24943	2.78383	0.0317593	0.228452	0.200914	EIF4G1/DMTN/PPP2R5D	3
Unflavored-Air	GOBP_NUCLEOTIDE_BINDING_OLIGOMERIZATION_DOMAIN_CONTAINING_2_SIGNALING_PATHWAY	GOBP_NUCLEOTIDE_BINDING_OLIGOMERIZATION_DOMAIN_CONTAINING_2_SIGNALING_PATHWAY	3/667	19/17951	0.157895	4.24943	2.78383	0.0317593	0.228452	0.200914	INAVA/ERBIN/NAGK	3
Unflavored-Air	GOBP_POSITIVE_REGULATION_OF_AUTOPHAGY_OF_MITOCHONDRION	GOBP_POSITIVE_REGULATION_OF_AUTOPHAGY_OF_MITOCHONDRION	3/667	19/17951	0.157895	4.24943	2.78383	0.0317593	0.228452	0.200914	VDAC1/HTT/STUB1	3
Unflavored-Air	GOBP_POST_ANAL_TAIL_MORPHOGENESIS	GOBP_POST_ANAL_TAIL_MORPHOGENESIS	3/667	19/17951	0.157895	4.24943	2.78383	0.0317593	0.228452	0.200914	SCRIB/TP63/FZD3	3
Unflavored-Air	GOBP_LEUKOCYTE_APOPTOTIC_PROCESS	GOBP_LEUKOCYTE_APOPTOTIC_PROCESS	9/667	118/17951	0.0762712	2.05269	2.25373	0.0318114	0.228452	0.200914	LYN/HCLS1/AKT1/PRKD2/BCL11B/NOC2L/RAPGEF2/IRS2/RIPK3	9
Unflavored-Air	GOBP_MRNA_SPLICE_SITE_RECOGNITION	GOBP_MRNA_SPLICE_SITE_RECOGNITION	5/667	48/17951	0.104167	2.80344	2.45772	0.0320733	0.229869	0.20216	SRSF1/SRSF9/SRSF5/YTHDC1/LUC7L2	5
Unflavored-Air	GOBP_REGULATION_OF_WNT_SIGNALING_PATHWAY	GOBP_REGULATION_OF_WNT_SIGNALING_PATHWAY	20/667	344/17951	0.0581395	1.56471	2.07748	0.0328029	0.233595	0.205437	FOXO3/FZD6/CTNND1/NPHP4/APC/USP8/TSC2/GSK3A/EMD/TIAM1/STK4/G3BP1/KANK1/DAB2IP/SCYL2/CCNYL1/TMEM237/CHD8/MKS1/CBY1	20
Unflavored-Air	GOBP_ACETYL_COA_METABOLIC_PROCESS	GOBP_ACETYL_COA_METABOLIC_PROCESS	4/667	33/17951	0.121212	3.26219	2.55513	0.032921	0.233595	0.205437	PDHA1/ACLY/ACACA/ACSS2	4
Unflavored-Air	GOBP_CELL_COMMUNICATION_BY_ELECTRICAL_COUPLING	GOBP_CELL_COMMUNICATION_BY_ELECTRICAL_COUPLING	4/667	33/17951	0.121212	3.26219	2.55513	0.032921	0.233595	0.205437	ATP1A1/ANK3/CAMK2D/PKP2	4
Unflavored-Air	GOBP_ESTABLISHMENT_OF_MITOCHONDRION_LOCALIZATION	GOBP_ESTABLISHMENT_OF_MITOCHONDRION_LOCALIZATION	4/667	33/17951	0.121212	3.26219	2.55513	0.032921	0.233595	0.205437	MAP1B/MAP1S/SPAST/ARMCX3	4
Unflavored-Air	GOBP_TELOMERE_MAINTENANCE_IN_RESPONSE_TO_DNA_DAMAGE	GOBP_TELOMERE_MAINTENANCE_IN_RESPONSE_TO_DNA_DAMAGE	4/667	33/17951	0.121212	3.26219	2.55513	0.032921	0.233595	0.205437	NBN/XRCC1/ACD/TERF2IP	4
Unflavored-Air	GOBP_REGULATION_OF_WOUND_HEALING	GOBP_REGULATION_OF_WOUND_HEALING	10/667	138/17951	0.0724638	1.95022	2.20125	0.0332281	0.235305	0.206941	CLDN3/EPPK1/DMTN/KANK1/MYLK/OCLN/CLASP1/PHLDB2/DUOX1/ARFGEF1	10
Unflavored-Air	GOBP_REGULATION_OF_EPIDERMIS_DEVELOPMENT	GOBP_REGULATION_OF_EPIDERMIS_DEVELOPMENT	6/667	65/17951	0.0923077	2.48428	2.35499	0.0333513	0.235709	0.207296	MED1/EZH2/KDF1/SGPP1/TP63/NCOA3	6
Unflavored-Air	GOBP_INTRACILIARY_TRANSPORT	GOBP_INTRACILIARY_TRANSPORT	5/667	49/17951	0.102041	2.74623	2.40448	0.0346668	0.243556	0.214198	KIF3B/LCA5L/PCM1/CEP131/IFT52	5
Unflavored-Air	GOBP_POSITIVE_REGULATION_OF_TRANSCRIPTION_ELONGATION_BY_RNA_POLYMERASE_II	GOBP_POSITIVE_REGULATION_OF_TRANSCRIPTION_ELONGATION_BY_RNA_POLYMERASE_II	5/667	49/17951	0.102041	2.74623	2.40448	0.0346668	0.243556	0.214198	MED24/CDK13/MED1/PWWP2A/ZMYND8	5
Unflavored-Air	GOBP_REGULATION_OF_VASCULAR_PERMEABILITY	GOBP_REGULATION_OF_VASCULAR_PERMEABILITY	5/667	49/17951	0.102041	2.74623	2.40448	0.0346668	0.243556	0.214198	TJP3/PLEC/OCLN/ARHGAP35/TJP2	5
Unflavored-Air	GOBP_ANOIKIS	GOBP_ANOIKIS	4/667	34/17951	0.117647	3.16624	2.48363	0.0362509	0.250024	0.219886	MAP3K7/AKT1/TSC2/MYBBP1A	4
Unflavored-Air	GOBP_ESTABLISHMENT_OF_SKIN_BARRIER	GOBP_ESTABLISHMENT_OF_SKIN_BARRIER	4/667	34/17951	0.117647	3.16624	2.48363	0.0362509	0.250024	0.219886	PLEC/LSR/KDF1/TP63	4
Unflavored-Air	GOBP_POSITIVE_REGULATION_OF_ESTABLISHMENT_OF_PROTEIN_LOCALIZATION_TO_MITOCHONDRION	GOBP_POSITIVE_REGULATION_OF_ESTABLISHMENT_OF_PROTEIN_LOCALIZATION_TO_MITOCHONDRION	4/667	34/17951	0.117647	3.16624	2.48363	0.0362509	0.250024	0.219886	ABLIM3/GSK3A/HUWE1/MICALL2	4
Unflavored-Air	GOBP_POSITIVE_REGULATION_OF_INTERLEUKIN_2_PRODUCTION	GOBP_POSITIVE_REGULATION_OF_INTERLEUKIN_2_PRODUCTION	4/667	34/17951	0.117647	3.16624	2.48363	0.0362509	0.250024	0.219886	MAP3K7/RPS3/SPTBN1/PRKD2	4
Unflavored-Air	GOBP_REGULATION_OF_PROTEIN_TRANSPORT	GOBP_REGULATION_OF_PROTEIN_TRANSPORT	24/667	436/17951	0.0550459	1.48145	1.99924	0.0363504	0.250024	0.219886	C2CD2L/PFKFB2/BAG3/HSP90AA1/PRKAR1A/CDH1/HCLS1/EMD/SLC16A1/STX4/TIAM1/CLN3/PRPF4B/GAPVD1/PCM1/ANO1/RAB11FIP1/MAVS/MYO18A/DMAP1/FRMD4A/CEP131/UBE2J1/IRS2	24
Unflavored-Air	GOBP_NEGATIVE_REGULATION_OF_GTPASE_ACTIVITY	GOBP_NEGATIVE_REGULATION_OF_GTPASE_ACTIVITY	3/667	20/17951	0.15	4.03696	2.66947	0.0363595	0.250024	0.219886	RRP1B/DAB2IP/ARFGEF1	3
Unflavored-Air	GOBP_POSITIVE_REGULATION_OF_PROTEIN_EXPORT_FROM_NUCLEUS	GOBP_POSITIVE_REGULATION_OF_PROTEIN_EXPORT_FROM_NUCLEUS	3/667	20/17951	0.15	4.03696	2.66947	0.0363595	0.250024	0.219886	BAG3/EMD/PRPF4B	3
Unflavored-Air	GOBP_PROGRAMMED_CELL_DEATH_IN_RESPONSE_TO_REACTIVE_OXYGEN_SPECIES	GOBP_PROGRAMMED_CELL_DEATH_IN_RESPONSE_TO_REACTIVE_OXYGEN_SPECIES	3/667	20/17951	0.15	4.03696	2.66947	0.0363595	0.250024	0.219886	STK25/FOXO3/PAWR	3
Unflavored-Air	GOBP_REGULATION_OF_B_CELL_APOPTOTIC_PROCESS	GOBP_REGULATION_OF_B_CELL_APOPTOTIC_PROCESS	3/667	20/17951	0.15	4.03696	2.66947	0.0363595	0.250024	0.219886	LYN/NOC2L/IRS2	3
Unflavored-Air	GOBP_REGULATION_OF_RIG_I_SIGNALING_PATHWAY	GOBP_REGULATION_OF_RIG_I_SIGNALING_PATHWAY	3/667	20/17951	0.15	4.03696	2.66947	0.0363595	0.250024	0.219886	PUM1/PUM2/UFD1	3
Unflavored-Air	GOBP_SNRNA_TRANSCRIPTION	GOBP_SNRNA_TRANSCRIPTION	3/667	20/17951	0.15	4.03696	2.66947	0.0363595	0.250024	0.219886	LARP7/CC2D1A/MEPCE	3
Unflavored-Air	GOBP_REGULATION_OF_RECEPTOR_MEDIATED_ENDOCYTOSIS	GOBP_REGULATION_OF_RECEPTOR_MEDIATED_ENDOCYTOSIS	9/667	121/17951	0.0743802	2.0018	2.17205	0.0365157	0.250468	0.220276	FLOT1/HNRNPK/SCRIB/AAK1/SYNE1/TBC1D5/ATXN2/SH3GL3/ABCA2	9
Unflavored-Air	GOBP_EXTRINSIC_APOPTOTIC_SIGNALING_PATHWAY_VIA_DEATH_DOMAIN_RECEPTORS	GOBP_EXTRINSIC_APOPTOTIC_SIGNALING_PATHWAY_VIA_DEATH_DOMAIN_RECEPTORS	7/667	84/17951	0.0833333	2.24275	2.2427	0.0365646	0.250468	0.220276	BAG3/RAF1/STX4/STK4/DAB2IP/TMBIM1/DAXX	7
Unflavored-Air	GOBP_REGULATION_OF_NERVOUS_SYSTEM_DEVELOPMENT	GOBP_REGULATION_OF_NERVOUS_SYSTEM_DEVELOPMENT	25/667	459/17951	0.0544662	1.46585	1.98613	0.0369221	0.252431	0.222002	SHTN1/STK25/MAP3K13/NRDC/ULK1/LYN/CDH1/AKT1/MAP1B/FXR2/SLC7A5/CDK18/PTPN13/TIAM1/GOLGA4/PCM1/EZH2/DLG5/SPEN/FZD3/IL1RAP/RTN4/DIP2B/BAIAP2/RAPGEF2	25
Unflavored-Air	GOBP_WNT_SIGNALING_PATHWAY_PLANAR_CELL_POLARITY_PATHWAY	GOBP_WNT_SIGNALING_PATHWAY_PLANAR_CELL_POLARITY_PATHWAY	5/667	50/17951	0.1	2.6913	2.35256	0.0373864	0.255116	0.224364	FZD6/TIAM1/FZD3/MKS1/CELSR1	5
Unflavored-Air	GOBP_REGULATION_OF_CELL_CYCLE_PHASE_TRANSITION	GOBP_REGULATION_OF_CELL_CYCLE_PHASE_TRANSITION	25/667	460/17951	0.0543478	1.46267	1.97475	0.0377332	0.25699	0.226012	ARID1A/NBN/LYN/MUC1/APC/AKT1/RPL26/EIF4G1/RBL2/TP53BP1/PRPF4B/EZH2/GIGYF2/MEPCE/PBRM1/RPTOR/ARID1B/PABIR1/RBBP8/WAC/HECW2/CDC23/APPL1/CDC14A/DYNC1LI1	25
Unflavored-Air	GOBP_METAPHASE_CHROMOSOME_ALIGNMENT	GOBP_METAPHASE_CHROMOSOME_ALIGNMENT	8/667	103/17951	0.0776699	2.09033	2.18	0.0379546	0.257513	0.226472	APC/HNRNPU/DYNC1H1/EML3/MAP1S/CHAMP1/EML4/CDC23	8
Unflavored-Air	GOBP_TORC1_SIGNALING	GOBP_TORC1_SIGNALING	8/667	103/17951	0.0776699	2.09033	2.18	0.0379546	0.257513	0.226472	AKT1/TSC2/CLEC16A/LAMTOR1/LARP1/RPTOR/WAC/RRAGC	8
Unflavored-Air	GOBP_CARDIAC_MUSCLE_CELL_ACTION_POTENTIAL	GOBP_CARDIAC_MUSCLE_CELL_ACTION_POTENTIAL	7/667	85/17951	0.0823529	2.21637	2.20818	0.0386246	0.26057	0.22916	ATP1A1/DSP/CXADR/ANK3/CAMK2D/DSG2/PKP2	7
Unflavored-Air	GOBP_FOCAL_ADHESION_ASSEMBLY	GOBP_FOCAL_ADHESION_ASSEMBLY	7/667	85/17951	0.0823529	2.21637	2.20818	0.0386246	0.26057	0.22916	MAP4K4/SLC9A1/DMTN/CLASP1/PHLDB2/SLK/PEAK1	7
Unflavored-Air	GOBP_REGULATION_OF_VIRAL_GENOME_REPLICATION	GOBP_REGULATION_OF_VIRAL_GENOME_REPLICATION	7/667	85/17951	0.0823529	2.21637	2.20818	0.0386246	0.26057	0.22916	ADAR/TOP2B/PKN2/IFI16/LARP1/ZC3HAV1/MAVS	7
Unflavored-Air	GOBP_POSITIVE_REGULATION_OF_NEURON_PROJECTION_DEVELOPMENT	GOBP_POSITIVE_REGULATION_OF_NEURON_PROJECTION_DEVELOPMENT	11/667	162/17951	0.0679012	1.82743	2.07819	0.0395827	0.266529	0.234401	LYN/ABL2/TIAM1/EZH2/DAB2IP/MARK2/PUM2/ARHGAP35/KIDINS220/BAIAP2/RAPGEF2	11
Unflavored-Air	GOBP_CELLULAR_RESPONSE_TO_ANGIOTENSIN	GOBP_CELLULAR_RESPONSE_TO_ANGIOTENSIN	4/667	35/17951	0.114286	3.07578	2.41472	0.0397678	0.266766	0.23461	MAP3K7/PRKCA/ARID1B/CAMK2A	4
Unflavored-Air	GOBP_NEGATIVE_REGULATION_OF_MACROAUTOPHAGY	GOBP_NEGATIVE_REGULATION_OF_MACROAUTOPHAGY	4/667	35/17951	0.114286	3.07578	2.41472	0.0397678	0.266766	0.23461	SEC22B/AKT1/TSC2/CLEC16A	4
Unflavored-Air	GOBP_ANTEROGRADE_AXONAL_TRANSPORT	GOBP_ANTEROGRADE_AXONAL_TRANSPORT	5/667	51/17951	0.0980392	2.63853	2.3019	0.0402332	0.268372	0.236022	KIF3B/SNAPIN/HSPB1/MAP1A/SPAST	5
Unflavored-Air	GOBP_BODY_MORPHOGENESIS	GOBP_BODY_MORPHOGENESIS	5/667	51/17951	0.0980392	2.63853	2.3019	0.0402332	0.268372	0.236022	OFD1/ARID5B/NIPBL/CLASP1/PHLDB2	5
Unflavored-Air	GOBP_POSITIVE_REGULATION_OF_PROTEIN_BINDING	GOBP_POSITIVE_REGULATION_OF_PROTEIN_BINDING	5/667	51/17951	0.0980392	2.63853	2.3019	0.0402332	0.268372	0.236022	FLOT1/TIAM1/STK4/NMD3/RAPGEF2	5
Unflavored-Air	GOBP_MAINTENANCE_OF_PROTEIN_LOCATION_IN_CELL	GOBP_MAINTENANCE_OF_PROTEIN_LOCATION_IN_CELL	6/667	68/17951	0.0882353	2.37468	2.23105	0.040321	0.268455	0.236095	RER1/AKT1/HNRNPU/ANK3/SYNE1/PKP2	6
Unflavored-Air	GOBP_POSITIVE_REGULATION_OF_APOPTOTIC_SIGNALING_PATHWAY	GOBP_POSITIVE_REGULATION_OF_APOPTOTIC_SIGNALING_PATHWAY	10/667	143/17951	0.0699301	1.88203	2.08026	0.0408511	0.270303	0.23772	NCK2/PRKRA/RPS3/RPL26/STK4/PAK2/DAB2IP/TP63/BCLAF1/RIPK3	10
Unflavored-Air	GOBP_RESPONSE_TO_ACID_CHEMICAL	GOBP_RESPONSE_TO_ACID_CHEMICAL	10/667	143/17951	0.0699301	1.88203	2.08026	0.0408511	0.270303	0.23772	KRT8/LYN/NQO1/SLC7A5/PLEC/LAMTOR1/RPTOR/BCL11A/RRAGC/BAIAP2	10
Unflavored-Air	GOBP_ENDOPLASMIC_RETICULUM_TUBULAR_NETWORK_ORGANIZATION	GOBP_ENDOPLASMIC_RETICULUM_TUBULAR_NETWORK_ORGANIZATION	3/667	21/17951	0.142857	3.84472	2.56231	0.0412815	0.270303	0.23772	DMTN/REEP4/RTN4	3
Unflavored-Air	GOBP_LIPID_IMPORT_INTO_CELL	GOBP_LIPID_IMPORT_INTO_CELL	3/667	21/17951	0.142857	3.84472	2.56231	0.0412815	0.270303	0.23772	EPRS1/AKT1/IRS2	3
Unflavored-Air	GOBP_NEGATIVE_REGULATION_OF_CILIUM_ASSEMBLY	GOBP_NEGATIVE_REGULATION_OF_CILIUM_ASSEMBLY	3/667	21/17951	0.142857	3.84472	2.56231	0.0412815	0.270303	0.23772	MAP4/AKT1/WDR44	3
Unflavored-Air	GOBP_POSITIVE_REGULATION_OF_MYELOID_LEUKOCYTE_MEDIATED_IMMUNITY	GOBP_POSITIVE_REGULATION_OF_MYELOID_LEUKOCYTE_MEDIATED_IMMUNITY	3/667	21/17951	0.142857	3.84472	2.56231	0.0412815	0.270303	0.23772	STX4/MAVS/DDX21	3
Unflavored-Air	GOBP_POSITIVE_REGULATION_OF_PROTEIN_LOCALIZATION_TO_CELL_SURFACE	GOBP_POSITIVE_REGULATION_OF_PROTEIN_LOCALIZATION_TO_CELL_SURFACE	3/667	21/17951	0.142857	3.84472	2.56231	0.0412815	0.270303	0.23772	AKT1/MAP1A/STX4	3
Unflavored-Air	GOBP_RESPONSE_TO_MITOCHONDRIAL_DEPOLARISATION	GOBP_RESPONSE_TO_MITOCHONDRIAL_DEPOLARISATION	3/667	21/17951	0.142857	3.84472	2.56231	0.0412815	0.270303	0.23772	VDAC1/HUWE1/OPTN	3
Unflavored-Air	GOBP_RESPONSE_TO_MURAMYL_DIPEPTIDE	GOBP_RESPONSE_TO_MURAMYL_DIPEPTIDE	3/667	21/17951	0.142857	3.84472	2.56231	0.0412815	0.270303	0.23772	INAVA/ERBIN/NAGK	3
Unflavored-Air	GOBP_REGULATION_OF_DNA_REPAIR	GOBP_REGULATION_OF_DNA_REPAIR	14/667	225/17951	0.0622222	1.67459	2.00032	0.0418809	0.273724	0.240729	ARID1A/NBN/XRCC1/RPS3/TOP2B/SPIRE1/TP53BP1/TAF12/PBRM1/ARID1B/DMAP1/PPP4R2/TERF2IP/TRRAP	14
Unflavored-Air	GOBP_CYTOSOLIC_TRANSPORT	GOBP_CYTOSOLIC_TRANSPORT	10/667	144/17951	0.0694444	1.86896	2.05665	0.0425082	0.277316	0.243888	WIPF3/SPAG9/CLTC/CLN3/TBC1D10B/WASHC2A/GBF1/TBC1D5/TANC2/PIKFYVE	10
Unflavored-Air	GOBP_CELLULAR_RESPONSE_TO_HEAT	GOBP_CELLULAR_RESPONSE_TO_HEAT	6/667	69/17951	0.0869565	2.34026	2.19119	0.0428338	0.277913	0.244413	BAG3/HSP90AA1/LYN/ANO1/DAXX/STUB1	6
Unflavored-Air	GOBP_FILOPODIUM_ASSEMBLY	GOBP_FILOPODIUM_ASSEMBLY	6/667	69/17951	0.0869565	2.34026	2.19119	0.0428338	0.277913	0.244413	PALM/DMTN/CLN3/RAB3IP/TENM2/ZMYND8	6
Unflavored-Air	GOBP_SIGNAL_TRANSDUCTION_IN_ABSENCE_OF_LIGAND	GOBP_SIGNAL_TRANSDUCTION_IN_ABSENCE_OF_LIGAND	6/667	69/17951	0.0869565	2.34026	2.19119	0.0428338	0.277913	0.244413	FOXO3/BAG3/AKT1/GSK3A/ZC3HC1/GPR61	6
Unflavored-Air	GOBP_VACUOLAR_LOCALIZATION	GOBP_VACUOLAR_LOCALIZATION	7/667	87/17951	0.0804598	2.16542	2.14055	0.042969	0.278283	0.244738	PDPK1/SPAG9/SNAPIN/LYN/LAMTOR1/BORCS6/SPHK2	7
Unflavored-Air	GOBP_POSITIVE_REGULATION_OF_DEPHOSPHORYLATION	GOBP_POSITIVE_REGULATION_OF_DEPHOSPHORYLATION	5/667	52/17951	0.0961538	2.58779	2.25244	0.0432081	0.278675	0.245083	PPP1R12A/NCK2/PPP2R5D/ANKLE2/RIPK3	5
Unflavored-Air	GOBP_POSITIVE_REGULATION_OF_LAMELLIPODIUM_ORGANIZATION	GOBP_POSITIVE_REGULATION_OF_LAMELLIPODIUM_ORGANIZATION	4/667	36/17951	0.111111	2.99034	2.34824	0.0434721	0.278675	0.245083	HSP90AA1/OCLN/CARMIL1/ABI2	4
Unflavored-Air	GOBP_POSITIVE_REGULATION_OF_MUSCLE_CELL_APOPTOTIC_PROCESS	GOBP_POSITIVE_REGULATION_OF_MUSCLE_CELL_APOPTOTIC_PROCESS	4/667	36/17951	0.111111	2.99034	2.34824	0.0434721	0.278675	0.245083	CAMK2D/MAP3K5/STUB1/CAMK2A	4
Unflavored-Air	GOBP_REGULATION_OF_HOMOTYPIC_CELL_CELL_ADHESION	GOBP_REGULATION_OF_HOMOTYPIC_CELL_CELL_ADHESION	4/667	36/17951	0.111111	2.99034	2.34824	0.0434721	0.278675	0.245083	LYN/PRKCA/ANK3/F11R	4
Unflavored-Air	GOBP_TRANSEPITHELIAL_TRANSPORT	GOBP_TRANSEPITHELIAL_TRANSPORT	4/667	36/17951	0.111111	2.99034	2.34824	0.0434721	0.278675	0.245083	CLDN3/ABCC1/CXADR/SLC26A6	4
Unflavored-Air	GOBP_AUTOPHAGOSOME_ORGANIZATION	GOBP_AUTOPHAGOSOME_ORGANIZATION	9/667	125/17951	0.072	1.93774	2.06673	0.043499	0.278675	0.245083	ULK1/SEC22B/BAG3/CLN3/ATG16L1/ATG9A/RB1CC1/PIKFYVE/WIPI2	9
Unflavored-Air	GOBP_AXON_EXTENSION	GOBP_AXON_EXTENSION	8/667	106/17951	0.0754717	2.03117	2.0917	0.0437947	0.279064	0.245425	SHTN1/MAP3K13/ULK1/CDH1/MAP1B/GOLGA4/RTN4/DIP2B	8
Unflavored-Air	GOBP_RESPONSE_TO_HEAT	GOBP_RESPONSE_TO_HEAT	8/667	106/17951	0.0754717	2.03117	2.0917	0.0437947	0.279064	0.245425	BAG3/HSPB1/HSP90AA1/LYN/AKT1/ANO1/DAXX/STUB1	8
Unflavored-Air	GOBP_RETROGRADE_TRANSPORT_ENDOSOME_TO_GOLGI	GOBP_RETROGRADE_TRANSPORT_ENDOSOME_TO_GOLGI	8/667	106/17951	0.0754717	2.03117	2.0917	0.0437947	0.279064	0.245425	WIPF3/SPAG9/CLTC/TBC1D10B/WASHC2A/GBF1/TBC1D5/PIKFYVE	8
Unflavored-Air	GOBP_CARDIOCYTE_DIFFERENTIATION	GOBP_CARDIOCYTE_DIFFERENTIATION	11/667	166/17951	0.0662651	1.78339	1.99196	0.0458517	0.288685	0.253886	SORBS2/LMNA/SLC9A1/GSK3A/CXADR/HNRNPU/MEF2A/PLEC/SYNE1/PDLIM5/CBY1	11
Unflavored-Air	GOBP_MITOTIC_CELL_CYCLE_CHECKPOINT_SIGNALING	GOBP_MITOTIC_CELL_CYCLE_CHECKPOINT_SIGNALING	10/667	146/17951	0.0684932	1.84336	2.00998	0.0459587	0.288685	0.253886	NBN/MUC1/APC/RPL26/PRPF4B/GIGYF2/PABIR1/RBBP8/WAC/DYNC1LI1	10
Unflavored-Air	GOBP_INTRACELLULAR_ESTROGEN_RECEPTOR_SIGNALING_PATHWAY	GOBP_INTRACELLULAR_ESTROGEN_RECEPTOR_SIGNALING_PATHWAY	5/667	53/17951	0.0943396	2.53897	2.20413	0.0463116	0.288685	0.253886	ARID1A/PAK1/SAFB/MED1/TP63	5
Unflavored-Air	GOBP_NEUROMUSCULAR_JUNCTION_DEVELOPMENT	GOBP_NEUROMUSCULAR_JUNCTION_DEVELOPMENT	5/667	53/17951	0.0943396	2.53897	2.20413	0.0463116	0.288685	0.253886	RER1/MYCBP2/ANK3/PPFIBP2/FARP1	5
Unflavored-Air	GOBP_BASIC_AMINO_ACID_TRANSPORT	GOBP_BASIC_AMINO_ACID_TRANSPORT	3/667	22/17951	0.136364	3.66996	2.46156	0.0465203	0.288685	0.253886	SLC7A2/SLC7A5/CLN3	3
Unflavored-Air	GOBP_BLASTOCYST_GROWTH	GOBP_BLASTOCYST_GROWTH	3/667	22/17951	0.136364	3.66996	2.46156	0.0465203	0.288685	0.253886	NBN/CTR9/INTS1	3
Unflavored-Air	GOBP_IMMUNE_RESPONSE_REGULATING_CELL_SURFACE_RECEPTOR_SIGNALING_PATHWAY_INVOLVED_IN_PHAGOCYTOSIS	GOBP_IMMUNE_RESPONSE_REGULATING_CELL_SURFACE_RECEPTOR_SIGNALING_PATHWAY_INVOLVED_IN_PHAGOCYTOSIS	3/667	22/17951	0.136364	3.66996	2.46156	0.0465203	0.288685	0.253886	LYN/PAK1/APPL1	3
Unflavored-Air	GOBP_MICROVILLUS_ASSEMBLY	GOBP_MICROVILLUS_ASSEMBLY	3/667	22/17951	0.136364	3.66996	2.46156	0.0465203	0.288685	0.253886	MAP4K4/MINK1/RAPGEF2	3
Unflavored-Air	GOBP_MODIFICATION_OF_POSTSYNAPTIC_STRUCTURE	GOBP_MODIFICATION_OF_POSTSYNAPTIC_STRUCTURE	3/667	22/17951	0.136364	3.66996	2.46156	0.0465203	0.288685	0.253886	TIAM1/FILIP1/BAIAP2	3
Unflavored-Air	GOBP_PEPTIDYL_LYSINE_ACETYLATION	GOBP_PEPTIDYL_LYSINE_ACETYLATION	3/667	22/17951	0.136364	3.66996	2.46156	0.0465203	0.288685	0.253886	BAG6/ATAT1/DIP2B	3
Unflavored-Air	GOBP_PINOCYTOSIS	GOBP_PINOCYTOSIS	3/667	22/17951	0.136364	3.66996	2.46156	0.0465203	0.288685	0.253886	CLN3/CARMIL1/APPL1	3
Unflavored-Air	GOBP_POSITIVE_REGULATION_OF_INFLAMMASOME_MEDIATED_SIGNALING_PATHWAY	GOBP_POSITIVE_REGULATION_OF_INFLAMMASOME_MEDIATED_SIGNALING_PATHWAY	3/667	22/17951	0.136364	3.66996	2.46156	0.0465203	0.288685	0.253886	ATAT1/MAVS/ZDHHC5	3
Unflavored-Air	GOBP_REGULATION_OF_TRANSLATION_IN_RESPONSE_TO_STRESS	GOBP_REGULATION_OF_TRANSLATION_IN_RESPONSE_TO_STRESS	3/667	22/17951	0.136364	3.66996	2.46156	0.0465203	0.288685	0.253886	NCK2/KRT13/EIF4G1	3
Unflavored-Air	GOBP_RETROGRADE_AXONAL_TRANSPORT	GOBP_RETROGRADE_AXONAL_TRANSPORT	3/667	22/17951	0.136364	3.66996	2.46156	0.0465203	0.288685	0.253886	SNAPIN/MAP1A/DYNC1H1	3
Unflavored-Air	GOBP_SPHINGOID_METABOLIC_PROCESS	GOBP_SPHINGOID_METABOLIC_PROCESS	3/667	22/17951	0.136364	3.66996	2.46156	0.0465203	0.288685	0.253886	SGPP1/ABCA2/SPHK2	3
Unflavored-Air	GOBP_REGULATION_OF_BINDING	GOBP_REGULATION_OF_BINDING	14/667	229/17951	0.0611354	1.64534	1.93073	0.0473127	0.290878	0.255815	FLOT1/SNAPIN/GAS8/AKT1/PEX19/EIF4G1/TIAM1/STK4/IFI16/MARK2/SYMPK/ACD/NMD3/RAPGEF2	14
Unflavored-Air	GOBP_POSITIVE_REGULATION_OF_AXON_EXTENSION	GOBP_POSITIVE_REGULATION_OF_AXON_EXTENSION	4/667	37/17951	0.108108	2.90952	2.28403	0.0473636	0.290878	0.255815	SHTN1/MAP3K13/MAP1B/GOLGA4	4
Unflavored-Air	GOBP_POSITIVE_REGULATION_OF_MUSCLE_HYPERTROPHY	GOBP_POSITIVE_REGULATION_OF_MUSCLE_HYPERTROPHY	4/667	37/17951	0.108108	2.90952	2.28403	0.0473636	0.290878	0.255815	PRKCA/SLC9A1/MEF2A/CAMK2D	4
Unflavored-Air	GOBP_PROTEIN_LOCALIZATION_TO_MICROTUBULE_ORGANIZING_CENTER	GOBP_PROTEIN_LOCALIZATION_TO_MICROTUBULE_ORGANIZING_CENTER	4/667	37/17951	0.108108	2.90952	2.28403	0.0473636	0.290878	0.255815	APC/PCM1/CEP350/CEP131	4
Unflavored-Air	GOBP_REGULATION_OF_HIPPO_SIGNALING	GOBP_REGULATION_OF_HIPPO_SIGNALING	4/667	37/17951	0.108108	2.90952	2.28403	0.0473636	0.290878	0.255815	MAP4K4/PRPF4B/DLG5/SHANK2	4
Unflavored-Air	GOBP_REGULATION_OF_TOLL_LIKE_RECEPTOR_4_SIGNALING_PATHWAY	GOBP_REGULATION_OF_TOLL_LIKE_RECEPTOR_4_SIGNALING_PATHWAY	4/667	37/17951	0.108108	2.90952	2.28403	0.0473636	0.290878	0.255815	FLOT1/LYN/DAB2IP/APPL1	4
Unflavored-Air	GOBP_ERYTHROCYTE_HOMEOSTASIS	GOBP_ERYTHROCYTE_HOMEOSTASIS	10/667	147/17951	0.0680272	1.83082	1.98692	0.0477529	0.292764	0.257474	FOXO3/PTBP3/LYN/HCLS1/HOXB6/ADAR/DMTN/MED1/SLC1A5/ACIN1	10
Unflavored-Air	GOBP_NEGATIVE_REGULATION_OF_MITOTIC_CELL_CYCLE	GOBP_NEGATIVE_REGULATION_OF_MITOTIC_CELL_CYCLE	15/667	251/17951	0.059761	1.60835	1.90667	0.0484187	0.296336	0.260615	NBN/TOM1L1/MUC1/APC/RPL26/RBL2/PRPF4B/SCRIB/EZH2/GIGYF2/PABIR1/RBBP8/WAC/FZD3/DYNC1LI1	15
Unflavored-Air	GOBP_POSITIVE_REGULATION_OF_TRANSMEMBRANE_TRANSPORT	GOBP_POSITIVE_REGULATION_OF_TRANSMEMBRANE_TRANSPORT	13/667	209/17951	0.062201	1.67402	1.92538	0.048769	0.297968	0.26205	PDPK1/SLC9A1/AKT1/HTT/SLC7A5/MEF2A/ANK3/STIM1/OCLN/SLC26A6/STK39/APPL1/IRS2	13
Unflavored-Air	GOBP_CARDIAC_CHAMBER_MORPHOGENESIS	GOBP_CARDIAC_CHAMBER_MORPHOGENESIS	9/667	128/17951	0.0703125	1.89232	1.99026	0.0492886	0.298159	0.262218	DSP/GSK3A/NOTCH2/MED1/PPP1R13L/RBM15/PKP2/PARVA/MKS1	9
Unflavored-Air	GOBP_POSITIVE_REGULATION_OF_TORC1_SIGNALING	GOBP_POSITIVE_REGULATION_OF_TORC1_SIGNALING	5/667	54/17951	0.0925926	2.49195	2.15692	0.0495444	0.298159	0.262218	AKT1/CLEC16A/LAMTOR1/WAC/RRAGC	5
Unflavored-Air	GOBP_REGULATION_OF_CENTROSOME_CYCLE	GOBP_REGULATION_OF_CENTROSOME_CYCLE	5/667	54/17951	0.0925926	2.49195	2.15692	0.0495444	0.298159	0.262218	MDM1/RBM14/CCNL2/CCNL1/CEP131	5
Unflavored-Air	GOBP_REGULATION_OF_CELL_DIVISION	GOBP_REGULATION_OF_CELL_DIVISION	12/667	189/17951	0.0634921	1.70876	1.92424	0.0500242	0.298159	0.262218	KIF3B/SVIL/PKN2/CSPP1/MAP9/KDF1/AHCTF1/PKP4/TP63/SPAST/CDC14A/NCOA3	12
Unflavored-Air	GOBP_ENDOCYTIC_RECYCLING	GOBP_ENDOCYTIC_RECYCLING	7/667	90/17951	0.0777778	2.09324	2.04247	0.0500569	0.298159	0.262218	WIPF3/SCRIB/BLTP1/RAB12/MICALL2/MICALL1/DENND1A	7
Unflavored-Air	GOBP_POSITIVE_REGULATION_OF_PROTEASOMAL_PROTEIN_CATABOLIC_PROCESS	GOBP_POSITIVE_REGULATION_OF_PROTEASOMAL_PROTEIN_CATABOLIC_PROCESS	8/667	109/17951	0.0733945	1.97527	2.00627	0.0501981	0.298159	0.262218	SGTA/AKT1/BAG6/GSK3A/DAB2IP/CDC20B/PABIR1/STUB1	8
Unflavored-Air	GOBP_DEVELOPMENT_OF_SECONDARY_SEXUAL_CHARACTERISTICS	GOBP_DEVELOPMENT_OF_SECONDARY_SEXUAL_CHARACTERISTICS	2/667	10/17951	0.2	5.38261	2.72322	0.0509024	0.298159	0.262218	MED1/IRF2BPL	2
Unflavored-Air	GOBP_ERBB3_SIGNALING_PATHWAY	GOBP_ERBB3_SIGNALING_PATHWAY	2/667	10/17951	0.2	5.38261	2.72322	0.0509024	0.298159	0.262218	RAF1/RTN4	2
Unflavored-Air	GOBP_FERROPTOSIS	GOBP_FERROPTOSIS	2/667	10/17951	0.2	5.38261	2.72322	0.0509024	0.298159	0.262218	FTH1/NQO1	2
Unflavored-Air	GOBP_GOLGI_VESICLE_BUDDING	GOBP_GOLGI_VESICLE_BUDDING	2/667	10/17951	0.2	5.38261	2.72322	0.0509024	0.298159	0.262218	GBF1/MYO18A	2
Unflavored-Air	GOBP_INTRACELLULAR_PHOSPHATE_ION_HOMEOSTASIS	GOBP_INTRACELLULAR_PHOSPHATE_ION_HOMEOSTASIS	2/667	10/17951	0.2	5.38261	2.72322	0.0509024	0.298159	0.262218	SLC34A2/XPR1	2
Unflavored-Air	GOBP_LONG_CHAIN_FATTY_ACID_IMPORT_ACROSS_PLASMA_MEMBRANE	GOBP_LONG_CHAIN_FATTY_ACID_IMPORT_ACROSS_PLASMA_MEMBRANE	2/667	10/17951	0.2	5.38261	2.72322	0.0509024	0.298159	0.262218	AKT1/IRS2	2
Unflavored-Air	GOBP_MACROPINOCYTOSIS	GOBP_MACROPINOCYTOSIS	2/667	10/17951	0.2	5.38261	2.72322	0.0509024	0.298159	0.262218	CARMIL1/APPL1	2
Unflavored-Air	GOBP_POSITIVE_REGULATION_OF_RIG_I_SIGNALING_PATHWAY	GOBP_POSITIVE_REGULATION_OF_RIG_I_SIGNALING_PATHWAY	2/667	10/17951	0.2	5.38261	2.72322	0.0509024	0.298159	0.262218	PUM1/PUM2	2
Unflavored-Air	GOBP_PROSTATE_GLANDULAR_ACINUS_DEVELOPMENT	GOBP_PROSTATE_GLANDULAR_ACINUS_DEVELOPMENT	2/667	10/17951	0.2	5.38261	2.72322	0.0509024	0.298159	0.262218	WDR77/TP63	2
Unflavored-Air	GOBP_REGULATION_OF_DEOXYRIBONUCLEASE_ACTIVITY	GOBP_REGULATION_OF_DEOXYRIBONUCLEASE_ACTIVITY	2/667	10/17951	0.2	5.38261	2.72322	0.0509024	0.298159	0.262218	RPS3/AKT1	2
Unflavored-Air	GOBP_REGULATION_OF_FC_RECEPTOR_MEDIATED_STIMULATORY_SIGNALING_PATHWAY	GOBP_REGULATION_OF_FC_RECEPTOR_MEDIATED_STIMULATORY_SIGNALING_PATHWAY	2/667	10/17951	0.2	5.38261	2.72322	0.0509024	0.298159	0.262218	LYN/APPL1	2
Unflavored-Air	GOBP_REGULATION_OF_MODIFICATION_OF_POSTSYNAPTIC_STRUCTURE	GOBP_REGULATION_OF_MODIFICATION_OF_POSTSYNAPTIC_STRUCTURE	2/667	10/17951	0.2	5.38261	2.72322	0.0509024	0.298159	0.262218	TIAM1/BAIAP2	2
Unflavored-Air	GOBP_REGULATION_OF_NUCLEOTIDE_BINDING_OLIGOMERIZATION_DOMAIN_CONTAINING_2_SIGNALING_PATHWAY	GOBP_REGULATION_OF_NUCLEOTIDE_BINDING_OLIGOMERIZATION_DOMAIN_CONTAINING_2_SIGNALING_PATHWAY	2/667	10/17951	0.2	5.38261	2.72322	0.0509024	0.298159	0.262218	ERBIN/NAGK	2
Unflavored-Air	GOBP_RETROGRADE_TRANS_SYNAPTIC_SIGNALING	GOBP_RETROGRADE_TRANS_SYNAPTIC_SIGNALING	2/667	10/17951	0.2	5.38261	2.72322	0.0509024	0.298159	0.262218	TENM2/FARP1	2
Unflavored-Air	GOBP_RISC_COMPLEX_ASSEMBLY	GOBP_RISC_COMPLEX_ASSEMBLY	2/667	10/17951	0.2	5.38261	2.72322	0.0509024	0.298159	0.262218	PRKRA/ADAR	2
Unflavored-Air	GOBP_SERINE_TRANSPORT	GOBP_SERINE_TRANSPORT	2/667	10/17951	0.2	5.38261	2.72322	0.0509024	0.298159	0.262218	SLC1A5/SERINC5	2
Unflavored-Air	GOBP_VENTRICULAR_CARDIAC_MUSCLE_CELL_DEVELOPMENT	GOBP_VENTRICULAR_CARDIAC_MUSCLE_CELL_DEVELOPMENT	2/667	10/17951	0.2	5.38261	2.72322	0.0509024	0.298159	0.262218	LMNA/MEF2A	2
Unflavored-Air	GOBP_CELLULAR_COMPONENT_MAINTENANCE	GOBP_CELLULAR_COMPONENT_MAINTENANCE	6/667	72/17951	0.0833333	2.24275	2.07564	0.050952	0.298159	0.262218	CLDN3/INAVA/APPL1/ZMYND8/SHANK2/PCLO	6
Unflavored-Air	GOBP_REGULATION_OF_MUSCLE_HYPERTROPHY	GOBP_REGULATION_OF_MUSCLE_HYPERTROPHY	6/667	72/17951	0.0833333	2.24275	2.07564	0.050952	0.298159	0.262218	LMNA/PRKCA/SLC9A1/GSK3A/MEF2A/CAMK2D	6
Unflavored-Air	GOBP_CARDIAC_CHAMBER_DEVELOPMENT	GOBP_CARDIAC_CHAMBER_DEVELOPMENT	11/667	169/17951	0.0650888	1.75174	1.92882	0.0509766	0.298159	0.262218	DSP/MATR3/GSK3A/NOTCH2/MED1/LUZP1/PPP1R13L/RBM15/PKP2/PARVA/MKS1	11
Unflavored-Air	GOBP_NEGATIVE_REGULATION_OF_CELL_CYCLE_PROCESS	GOBP_NEGATIVE_REGULATION_OF_CELL_CYCLE_PROCESS	18/667	318/17951	0.0566038	1.52338	1.84987	0.0511419	0.298635	0.262637	NBN/TOM1L1/LYN/MUC1/APC/RPL26/RBL2/TP53BP1/PRPF4B/EZH2/DAB2IP/GIGYF2/MDM1/PABIR1/RBM14/RBBP8/WAC/DYNC1LI1	18
Unflavored-Air	GOBP_REGULATION_OF_INTRINSIC_APOPTOTIC_SIGNALING_PATHWAY_IN_RESPONSE_TO_DNA_DAMAGE	GOBP_REGULATION_OF_INTRINSIC_APOPTOTIC_SIGNALING_PATHWAY_IN_RESPONSE_TO_DNA_DAMAGE	4/667	38/17951	0.105263	2.83295	2.22194	0.0514417	0.299894	0.263745	MUC1/RPS3/RPL26/HNRNPK	4
Unflavored-Air	GOBP_DEVELOPMENTAL_GROWTH_INVOLVED_IN_MORPHOGENESIS	GOBP_DEVELOPMENTAL_GROWTH_INVOLVED_IN_MORPHOGENESIS	14/667	232/17951	0.0603448	1.62406	1.87943	0.0516965	0.300396	0.264186	SHTN1/MAP3K13/SPAG9/ULK1/CDH1/MAP1B/TIAM1/GOLGA4/MED1/PUM2/BCL11A/RTN4/ITSN2/DIP2B	14
Unflavored-Air	GOBP_MAINTENANCE_OF_LOCATION_IN_CELL	GOBP_MAINTENANCE_OF_LOCATION_IN_CELL	14/667	232/17951	0.0603448	1.62406	1.87943	0.0516965	0.300396	0.264186	RER1/PDPK1/PLCH2/FTH1/LYN/AKT1/HTT/HNRNPU/ANK3/CAMK2D/ITPR3/PLCH1/SYNE1/PKP2	14
Unflavored-Air	GOBP_PROTEIN_DNA_COMPLEX_DISASSEMBLY	GOBP_PROTEIN_DNA_COMPLEX_DISASSEMBLY	3/667	23/17951	0.130435	3.5104	2.36654	0.0520694	0.30109	0.264796	ARID1A/HMGA1/SSRP1	3
Unflavored-Air	GOBP_REGULATION_OF_EXECUTION_PHASE_OF_APOPTOSIS	GOBP_REGULATION_OF_EXECUTION_PHASE_OF_APOPTOSIS	3/667	23/17951	0.130435	3.5104	2.36654	0.0520694	0.30109	0.264796	PAK2/TP53BP2/FZD3	3
Unflavored-Air	GOBP_REGULATION_OF_HETEROCHROMATIN_FORMATION	GOBP_REGULATION_OF_HETEROCHROMATIN_FORMATION	3/667	23/17951	0.130435	3.5104	2.36654	0.0520694	0.30109	0.264796	KMT2A/PPHLN1/PHF8	3
Unflavored-Air	GOBP_POST_GOLGI_VESICLE_MEDIATED_TRANSPORT	GOBP_POST_GOLGI_VESICLE_MEDIATED_TRANSPORT	8/667	110/17951	0.0727273	1.95731	1.9784	0.0524601	0.302857	0.26635	KRT18/SPTBN1/ANK3/CLN3/GOLGA4/GBF1/OPTN/ASAP1	8
Unflavored-Air	GOBP_MITOTIC_CYTOKINESIS	GOBP_MITOTIC_CYTOKINESIS	7/667	91/17951	0.0769231	2.07023	2.01063	0.0525742	0.303025	0.266498	SON/APC/USP8/SPTBN1/ANK3/MAP9/SPAST	7
Unflavored-Air	GOBP_BIOLOGICAL_PROCESS_INVOLVED_IN_INTRASPECIES_INTERACTION_BETWEEN_ORGANISMS	GOBP_BIOLOGICAL_PROCESS_INVOLVED_IN_INTRASPECIES_INTERACTION_BETWEEN_ORGANISMS	5/667	55/17951	0.0909091	2.44664	2.11075	0.0529066	0.303467	0.266887	ATXN1/PCM1/RPTOR/CHD8/SHANK2	5
Unflavored-Air	GOBP_HIPPO_SIGNALING	GOBP_HIPPO_SIGNALING	5/667	55/17951	0.0909091	2.44664	2.11075	0.0529066	0.303467	0.266887	MAP4K4/STK4/PRPF4B/DLG5/SHANK2	5
Unflavored-Air	GOBP_NEGATIVE_REGULATION_OF_CYTOPLASMIC_PATTERN_RECOGNITION_RECEPTOR_SIGNALING_PATHWAY	GOBP_NEGATIVE_REGULATION_OF_CYTOPLASMIC_PATTERN_RECOGNITION_RECEPTOR_SIGNALING_PATHWAY	5/667	55/17951	0.0909091	2.44664	2.11075	0.0529066	0.303467	0.266887	AKT1/PCBP2/UFD1/ERBIN/FBXL2	5
Unflavored-Air	GOBP_ERAD_PATHWAY	GOBP_ERAD_PATHWAY	8/667	111/17951	0.0720721	1.93968	1.95082	0.0547865	0.313745	0.275926	SGTA/CANX/BAG6/SEC61B/UFD1/UBXN10/STUB1/UBE2J1	8
Unflavored-Air	GOBP_REGULATION_OF_POSTSYNAPTIC_MEMBRANE_NEUROTRANSMITTER_RECEPTOR_LEVELS	GOBP_REGULATION_OF_POSTSYNAPTIC_MEMBRANE_NEUROTRANSMITTER_RECEPTOR_LEVELS	7/667	92/17951	0.076087	2.04773	1.97919	0.0551696	0.315432	0.27741	CTNND1/HSP90AA1/EPS8/SCRIB/SYNE1/ERBIN/ZDHHC5	7
Unflavored-Air	GOBP_SKIN_EPIDERMIS_DEVELOPMENT	GOBP_SKIN_EPIDERMIS_DEVELOPMENT	9/667	131/17951	0.0687023	1.84899	1.91583	0.0555652	0.31697	0.278762	FZD6/KRT17/PLEC/LSR/KDF1/PUM2/TP63/FZD3/PKP3	9
Unflavored-Air	GOBP_NEGATIVE_REGULATION_OF_MICROTUBULE_POLYMERIZATION_OR_DEPOLYMERIZATION	GOBP_NEGATIVE_REGULATION_OF_MICROTUBULE_POLYMERIZATION_OR_DEPOLYMERIZATION	4/667	39/17951	0.102564	2.76031	2.16184	0.0557055	0.31697	0.278762	APC/MAP1B/CAMSAP2/CLASP1	4
Unflavored-Air	GOBP_TELOMERE_CAPPING	GOBP_TELOMERE_CAPPING	4/667	39/17951	0.102564	2.76031	2.16184	0.0557055	0.31697	0.278762	NBN/XRCC1/ACD/TERF2IP	4
Unflavored-Air	GOBP_PRESYNAPSE_ORGANIZATION	GOBP_PRESYNAPSE_ORGANIZATION	5/667	56/17951	0.0892857	2.40295	2.06559	0.0563984	0.3204	0.281779	SNAPIN/EIF4G1/IL1RAP/FARP1/PCLO	5
Unflavored-Air	GOBP_REGULATION_OF_STEM_CELL_POPULATION_MAINTENANCE	GOBP_REGULATION_OF_STEM_CELL_POPULATION_MAINTENANCE	6/667	74/17951	0.0810811	2.18214	2.00175	0.0568523	0.322465	0.283595	ARID1A/CNOT3/ZC3H13/KDM2B/TP63/NCOA3	6
Unflavored-Air	GOBP_NEGATIVE_REGULATION_OF_PROTEIN_SERINE_THREONINE_KINASE_ACTIVITY	GOBP_NEGATIVE_REGULATION_OF_PROTEIN_SERINE_THREONINE_KINASE_ACTIVITY	7/667	93/17951	0.0752688	2.02571	1.94816	0.0578435	0.32389	0.284848	LYN/PRKAR1A/PRKAR2A/APC/SERPINB3/AKT1/DAB2IP	7
Unflavored-Air	GOBP_ANAPHASE_PROMOTING_COMPLEX_DEPENDENT_CATABOLIC_PROCESS	GOBP_ANAPHASE_PROMOTING_COMPLEX_DEPENDENT_CATABOLIC_PROCESS	3/667	24/17951	0.125	3.36413	2.27665	0.057922	0.32389	0.284848	CDC20B/ANAPC1/CDC23	3
Unflavored-Air	GOBP_CELL_DIFFERENTIATION_INVOLVED_IN_EMBRYONIC_PLACENTA_DEVELOPMENT	GOBP_CELL_DIFFERENTIATION_INVOLVED_IN_EMBRYONIC_PLACENTA_DEVELOPMENT	3/667	24/17951	0.125	3.36413	2.27665	0.057922	0.32389	0.284848	KRT8/KRT19/STK4	3
Unflavored-Air	GOBP_EMBRYONIC_HEMOPOIESIS	GOBP_EMBRYONIC_HEMOPOIESIS	3/667	24/17951	0.125	3.36413	2.27665	0.057922	0.32389	0.284848	KMT2A/STK4/MED1	3
Unflavored-Air	GOBP_OUTER_DYNEIN_ARM_ASSEMBLY	GOBP_OUTER_DYNEIN_ARM_ASSEMBLY	3/667	24/17951	0.125	3.36413	2.27665	0.057922	0.32389	0.284848	ODAD3/DNAH5/ODAD1	3
Unflavored-Air	GOBP_POSITIVE_REGULATION_OF_PROTEIN_AUTOPHOSPHORYLATION	GOBP_POSITIVE_REGULATION_OF_PROTEIN_AUTOPHOSPHORYLATION	3/667	24/17951	0.125	3.36413	2.27665	0.057922	0.32389	0.284848	NBN/TOM1L1/TNKS1BP1	3
Unflavored-Air	GOBP_REGULATION_OF_BICELLULAR_TIGHT_JUNCTION_ASSEMBLY	GOBP_REGULATION_OF_BICELLULAR_TIGHT_JUNCTION_ASSEMBLY	3/667	24/17951	0.125	3.36413	2.27665	0.057922	0.32389	0.284848	CLDN3/NPHP4/F11R	3
Unflavored-Air	GOBP_REGULATION_OF_ERAD_PATHWAY	GOBP_REGULATION_OF_ERAD_PATHWAY	3/667	24/17951	0.125	3.36413	2.27665	0.057922	0.32389	0.284848	SGTA/BAG6/STUB1	3
Unflavored-Air	GOBP_TYPE_B_PANCREATIC_CELL_DEVELOPMENT	GOBP_TYPE_B_PANCREATIC_CELL_DEVELOPMENT	3/667	24/17951	0.125	3.36413	2.27665	0.057922	0.32389	0.284848	PDPK1/AKT1/GSK3A	3
Unflavored-Air	GOBP_CELLULAR_RESPONSE_TO_STARVATION	GOBP_CELLULAR_RESPONSE_TO_STARVATION	11/667	173/17951	0.0635838	1.71123	1.84658	0.0583911	0.324246	0.285161	FOXO3/TSC2/SLC7A5/IFI16/CLEC16A/RPTOR/MAP3K5/MYBBP1A/RRAGC/XPR1/WIPI2	11
Unflavored-Air	GOBP_CELL_CYCLE_CHECKPOINT_SIGNALING	GOBP_CELL_CYCLE_CHECKPOINT_SIGNALING	12/667	194/17951	0.0618557	1.66472	1.82865	0.0586949	0.324246	0.285161	NBN/LYN/MUC1/APC/RPL26/TP53BP1/PRPF4B/GIGYF2/PABIR1/RBBP8/WAC/DYNC1LI1	12
Unflavored-Air	GOBP_CELLULAR_RESPONSE_TO_EXTERNAL_STIMULUS	GOBP_CELLULAR_RESPONSE_TO_EXTERNAL_STIMULUS	6/667	75/17951	0.08	2.15304	1.96569	0.05995	0.324246	0.285161	BAG3/SLC9A1/MAP3K1/PLEC/PIEZO1/F11R	6
Unflavored-Air	GOBP_NUCLEOSIDE_BISPHOSPHATE_BIOSYNTHETIC_PROCESS	GOBP_NUCLEOSIDE_BISPHOSPHATE_BIOSYNTHETIC_PROCESS	5/667	57/17951	0.0877193	2.36079	2.02138	0.0600197	0.324246	0.285161	PDHA1/ACLY/ACACA/PANK2/ACSS2	5
Unflavored-Air	GOBP_REGULATION_OF_MAP_KINASE_ACTIVITY	GOBP_REGULATION_OF_MAP_KINASE_ACTIVITY	9/667	133/17951	0.0676692	1.82118	1.86728	0.060025	0.324246	0.285161	MAP3K13/MAP3K7/LYN/RPS3/SERPINB3/PAK1/EZH2/DAB2IP/MAP3K5	9
Unflavored-Air	GOBP_AXONEMAL_DYNEIN_COMPLEX_ASSEMBLY	GOBP_AXONEMAL_DYNEIN_COMPLEX_ASSEMBLY	4/667	40/17951	0.1	2.6913	2.10361	0.0601537	0.324246	0.285161	ODAD3/DNAI4/DNAH5/ODAD1	4
Unflavored-Air	GOBP_REGULATION_OF_HEART_RATE_BY_CARDIAC_CONDUCTION	GOBP_REGULATION_OF_HEART_RATE_BY_CARDIAC_CONDUCTION	4/667	40/17951	0.1	2.6913	2.10361	0.0601537	0.324246	0.285161	DSP/CAMK2D/DSG2/PKP2	4
Unflavored-Air	GOBP_CELLULAR_RESPONSE_TO_INORGANIC_SUBSTANCE	GOBP_CELLULAR_RESPONSE_TO_INORGANIC_SUBSTANCE	13/667	216/17951	0.0601852	1.61977	1.80017	0.0602541	0.324246	0.285161	CDH1/NQO1/AKT1/GSK3A/MEF2A/DMTN/ANK3/NFATC2/CAMK2D/DDI2/SMPD3/DAXX/STK39	13
Unflavored-Air	GOBP_NEGATIVE_REGULATION_OF_CELL_CYCLE_G1_S_PHASE_TRANSITION	GOBP_NEGATIVE_REGULATION_OF_CELL_CYCLE_G1_S_PHASE_TRANSITION	7/667	94/17951	0.0744681	2.00416	1.91751	0.0605962	0.324246	0.285161	MUC1/APC/RPL26/RBL2/EZH2/GIGYF2/WAC	7
Unflavored-Air	GOBP_CELLULAR_RESPONSE_TO_X_RAY	GOBP_CELLULAR_RESPONSE_TO_X_RAY	2/667	11/17951	0.181818	4.89328	2.53731	0.0607165	0.324246	0.285161	TP53BP1/NIPBL	2
Unflavored-Air	GOBP_EPITHELIAL_CELL_DIFFERENTIATION_INVOLVED_IN_PROSTATE_GLAND_DEVELOPMENT	GOBP_EPITHELIAL_CELL_DIFFERENTIATION_INVOLVED_IN_PROSTATE_GLAND_DEVELOPMENT	2/667	11/17951	0.181818	4.89328	2.53731	0.0607165	0.324246	0.285161	WDR77/TP63	2
Unflavored-Air	GOBP_ESTABLISHMENT_OF_SISTER_CHROMATID_COHESION	GOBP_ESTABLISHMENT_OF_SISTER_CHROMATID_COHESION	2/667	11/17951	0.181818	4.89328	2.53731	0.0607165	0.324246	0.285161	NIPBL/SMC3	2
Unflavored-Air	GOBP_GDP_METABOLIC_PROCESS	GOBP_GDP_METABOLIC_PROCESS	2/667	11/17951	0.181818	4.89328	2.53731	0.0607165	0.324246	0.285161	MAGI3/TJP2	2
Unflavored-Air	GOBP_GOLGI_RIBBON_FORMATION	GOBP_GOLGI_RIBBON_FORMATION	2/667	11/17951	0.181818	4.89328	2.53731	0.0607165	0.324246	0.285161	MYO18A/OPTN	2
Unflavored-Air	GOBP_INTERNAL_PROTEIN_AMINO_ACID_ACETYLATION	GOBP_INTERNAL_PROTEIN_AMINO_ACID_ACETYLATION	2/667	11/17951	0.181818	4.89328	2.53731	0.0607165	0.324246	0.285161	BAG6/ATAT1	2
Unflavored-Air	GOBP_LATERAL_SPROUTING_FROM_AN_EPITHELIUM	GOBP_LATERAL_SPROUTING_FROM_AN_EPITHELIUM	2/667	11/17951	0.181818	4.89328	2.53731	0.0607165	0.324246	0.285161	TP63/CELSR1	2
Unflavored-Air	GOBP_MODIFICATION_OF_POSTSYNAPTIC_ACTIN_CYTOSKELETON	GOBP_MODIFICATION_OF_POSTSYNAPTIC_ACTIN_CYTOSKELETON	2/667	11/17951	0.181818	4.89328	2.53731	0.0607165	0.324246	0.285161	TIAM1/BAIAP2	2
Unflavored-Air	GOBP_NEGATIVE_REGULATION_OF_TRANSCRIPTION_BY_RNA_POLYMERASE_I	GOBP_NEGATIVE_REGULATION_OF_TRANSCRIPTION_BY_RNA_POLYMERASE_I	2/667	11/17951	0.181818	4.89328	2.53731	0.0607165	0.324246	0.285161	DDX21/BAZ2A	2
Unflavored-Air	GOBP_NUCLEOLAR_CHROMATIN_ORGANIZATION	GOBP_NUCLEOLAR_CHROMATIN_ORGANIZATION	2/667	11/17951	0.181818	4.89328	2.53731	0.0607165	0.324246	0.285161	BAZ2A/PHF8	2
Unflavored-Air	GOBP_POSITIVE_REGULATION_OF_CELL_CELL_ADHESION_MEDIATED_BY_CADHERIN	GOBP_POSITIVE_REGULATION_OF_CELL_CELL_ADHESION_MEDIATED_BY_CADHERIN	2/667	11/17951	0.181818	4.89328	2.53731	0.0607165	0.324246	0.285161	FLOT1/AFDN	2
Unflavored-Air	GOBP_POSITIVE_REGULATION_OF_INTRACELLULAR_STEROID_HORMONE_RECEPTOR_SIGNALING_PATHWAY	GOBP_POSITIVE_REGULATION_OF_INTRACELLULAR_STEROID_HORMONE_RECEPTOR_SIGNALING_PATHWAY	2/667	11/17951	0.181818	4.89328	2.53731	0.0607165	0.324246	0.285161	PAK1/MED1	2
Unflavored-Air	GOBP_PROTEIN_LOCALIZATION_TO_PRESYNAPSE	GOBP_PROTEIN_LOCALIZATION_TO_PRESYNAPSE	2/667	11/17951	0.181818	4.89328	2.53731	0.0607165	0.324246	0.285161	HSPB1/MAP1A	2
Unflavored-Air	GOBP_REGULATION_OF_BASEMENT_MEMBRANE_ORGANIZATION	GOBP_REGULATION_OF_BASEMENT_MEMBRANE_ORGANIZATION	2/667	11/17951	0.181818	4.89328	2.53731	0.0607165	0.324246	0.285161	CLASP1/PHLDB2	2
Unflavored-Air	GOBP_REGULATION_OF_GLUCOCORTICOID_METABOLIC_PROCESS	GOBP_REGULATION_OF_GLUCOCORTICOID_METABOLIC_PROCESS	2/667	11/17951	0.181818	4.89328	2.53731	0.0607165	0.324246	0.285161	ATP1A1/STUB1	2
Unflavored-Air	GOBP_REGULATION_OF_NON_MOTILE_CILIUM_ASSEMBLY	GOBP_REGULATION_OF_NON_MOTILE_CILIUM_ASSEMBLY	2/667	11/17951	0.181818	4.89328	2.53731	0.0607165	0.324246	0.285161	MAP4/SEPTIN9	2
Unflavored-Air	GOBP_REGULATION_OF_PROTEIN_LIPIDATION	GOBP_REGULATION_OF_PROTEIN_LIPIDATION	2/667	11/17951	0.181818	4.89328	2.53731	0.0607165	0.324246	0.285161	ULK1/RB1CC1	2
Unflavored-Air	GOBP_REGULATION_OF_PROTEIN_LOCALIZATION_TO_CILIUM	GOBP_REGULATION_OF_PROTEIN_LOCALIZATION_TO_CILIUM	2/667	11/17951	0.181818	4.89328	2.53731	0.0607165	0.324246	0.285161	GAS8/CROCC	2
Unflavored-Air	GOBP_REGULATION_OF_STRESS_GRANULE_ASSEMBLY	GOBP_REGULATION_OF_STRESS_GRANULE_ASSEMBLY	2/667	11/17951	0.181818	4.89328	2.53731	0.0607165	0.324246	0.285161	G3BP1/UBAP2L	2
Unflavored-Air	GOBP_REGULATION_OF_WOUND_HEALING_SPREADING_OF_EPIDERMAL_CELLS	GOBP_REGULATION_OF_WOUND_HEALING_SPREADING_OF_EPIDERMAL_CELLS	2/667	11/17951	0.181818	4.89328	2.53731	0.0607165	0.324246	0.285161	CLASP1/PHLDB2	2
Unflavored-Air	GOBP_RNA_POLYMERASE_I_PREINITIATION_COMPLEX_ASSEMBLY	GOBP_RNA_POLYMERASE_I_PREINITIATION_COMPLEX_ASSEMBLY	2/667	11/17951	0.181818	4.89328	2.53731	0.0607165	0.324246	0.285161	UBTF/BAZ2A	2
Unflavored-Air	GOBP_ACTIN_NUCLEATION	GOBP_ACTIN_NUCLEATION	5/667	58/17951	0.0862069	2.32009	1.9781	0.0637702	0.3381	0.297345	WIPF3/SPIRE1/CARMIL1/WASHC2A/ABI2	5
Unflavored-Air	GOBP_NEGATIVE_REGULATION_OF_SMALL_GTPASE_MEDIATED_SIGNAL_TRANSDUCTION	GOBP_NEGATIVE_REGULATION_OF_SMALL_GTPASE_MEDIATED_SIGNAL_TRANSDUCTION	5/667	58/17951	0.0862069	2.32009	1.9781	0.0637702	0.3381	0.297345	ABL2/KANK1/DAB2IP/CCDC125/ARHGAP35	5
Unflavored-Air	GOBP_REGULATION_OF_NEURONAL_SYNAPTIC_PLASTICITY	GOBP_REGULATION_OF_NEURONAL_SYNAPTIC_PLASTICITY	5/667	58/17951	0.0862069	2.32009	1.9781	0.0637702	0.3381	0.297345	PPFIA3/FXR2/KMT2A/CLN3/CAMK2A	5
Unflavored-Air	GOBP_STRESS_ACTIVATED_PROTEIN_KINASE_SIGNALING_CASCADE	GOBP_STRESS_ACTIVATED_PROTEIN_KINASE_SIGNALING_CASCADE	5/667	58/17951	0.0862069	2.32009	1.9781	0.0637702	0.3381	0.297345	STK25/MAP3K13/MAP3K7/INAVA/MAP3K5	5
Unflavored-Air	GOBP_FC_EPSILON_RECEPTOR_SIGNALING_PATHWAY	GOBP_FC_EPSILON_RECEPTOR_SIGNALING_PATHWAY	3/667	25/17951	0.12	3.22957	2.1914	0.0640701	0.3381	0.297345	MAP3K7/LYN/MAP3K1	3
Unflavored-Air	GOBP_MAINTENANCE_OF_SYNAPSE_STRUCTURE	GOBP_MAINTENANCE_OF_SYNAPSE_STRUCTURE	3/667	25/17951	0.12	3.22957	2.1914	0.0640701	0.3381	0.297345	APPL1/SHANK2/PCLO	3
Unflavored-Air	GOBP_POSITIVE_REGULATION_OF_AMYLOID_PRECURSOR_PROTEIN_CATABOLIC_PROCESS	GOBP_POSITIVE_REGULATION_OF_AMYLOID_PRECURSOR_PROTEIN_CATABOLIC_PROCESS	3/667	25/17951	0.12	3.22957	2.1914	0.0640701	0.3381	0.297345	LYN/GSK3A/ABCA2	3
Unflavored-Air	GOBP_REGULATION_OF_RECEPTOR_RECYCLING	GOBP_REGULATION_OF_RECEPTOR_RECYCLING	3/667	25/17951	0.12	3.22957	2.1914	0.0640701	0.3381	0.297345	SCRIB/LAMTOR1/OPTN	3
Unflavored-Air	GOBP_ACTIN_MEDIATED_CELL_CONTRACTION	GOBP_ACTIN_MEDIATED_CELL_CONTRACTION	8/667	115/17951	0.0695652	1.87221	1.8433	0.0647442	0.338858	0.298012	SHTN1/ATP1A1/DSP/SLC9A1/CAMK2D/DSG2/PKP2/PARVA	8
Unflavored-Air	GOBP_INTESTINAL_ABSORPTION	GOBP_INTESTINAL_ABSORPTION	4/667	41/17951	0.097561	2.62566	2.04714	0.0647845	0.338858	0.298012	SLC26A6/TJP2/LIMA1/F11R	4
Unflavored-Air	GOBP_REGULATION_OF_ACTIN_FILAMENT_BASED_MOVEMENT	GOBP_REGULATION_OF_ACTIN_FILAMENT_BASED_MOVEMENT	4/667	41/17951	0.097561	2.62566	2.04714	0.0647845	0.338858	0.298012	DSP/CAMK2D/DSG2/PKP2	4
Unflavored-Air	GOBP_REGULATION_OF_FIBROBLAST_MIGRATION	GOBP_REGULATION_OF_FIBROBLAST_MIGRATION	4/667	41/17951	0.097561	2.62566	2.04714	0.0647845	0.338858	0.298012	AKT1/DMTN/CLN3/APPL1	4
Unflavored-Air	GOBP_REGULATION_OF_INFLAMMASOME_MEDIATED_SIGNALING_PATHWAY	GOBP_REGULATION_OF_INFLAMMASOME_MEDIATED_SIGNALING_PATHWAY	4/667	41/17951	0.097561	2.62566	2.04714	0.0647845	0.338858	0.298012	ATAT1/MAVS/ZDHHC5/FBXL2	4
Unflavored-Air	GOBP_REGULATION_OF_LAMELLIPODIUM_ASSEMBLY	GOBP_REGULATION_OF_LAMELLIPODIUM_ASSEMBLY	4/667	41/17951	0.097561	2.62566	2.04714	0.0647845	0.338858	0.298012	HSP90AA1/DMTN/OCLN/ABI2	4
Unflavored-Air	GOBP_CARBOHYDRATE_HOMEOSTASIS	GOBP_CARBOHYDRATE_HOMEOSTASIS	15/667	262/17951	0.0572519	1.54082	1.73232	0.0652106	0.340587	0.299532	C2CD2L/FOXO3/RAF1/UBTF/AKT1/SLC16A1/TRA2B/FOXK1/STX4/TIAM1/ANO1/RPTOR/NCOA5/SLC12A6/IRS2	15
Unflavored-Air	GOBP_NEGATIVE_REGULATION_OF_MITOTIC_CELL_CYCLE_PHASE_TRANSITION	GOBP_NEGATIVE_REGULATION_OF_MITOTIC_CELL_CYCLE_PHASE_TRANSITION	12/667	198/17951	0.0606061	1.63109	1.75414	0.0663138	0.344961	0.303379	NBN/MUC1/APC/RPL26/RBL2/PRPF4B/EZH2/GIGYF2/PABIR1/RBBP8/WAC/DYNC1LI1	12
Unflavored-Air	GOBP_CELLULAR_RESPONSE_TO_TYPE_II_INTERFERON	GOBP_CELLULAR_RESPONSE_TO_TYPE_II_INTERFERON	7/667	96/17951	0.0729167	1.96241	1.85733	0.0663387	0.344961	0.303379	RAF1/EPRS1/STX4/MED1/SLC26A6/CDC42EP4/CAMK2A	7
Unflavored-Air	GOBP_REGULATION_OF_MUSCLE_ADAPTATION	GOBP_REGULATION_OF_MUSCLE_ADAPTATION	7/667	96/17951	0.0729167	1.96241	1.85733	0.0663387	0.344961	0.303379	FOXO3/LMNA/PRKCA/SLC9A1/GSK3A/MEF2A/CAMK2D	7
Unflavored-Air	GOBP_SNRNA_METABOLIC_PROCESS	GOBP_SNRNA_METABOLIC_PROCESS	5/667	59/17951	0.0847458	2.28077	1.93571	0.0676495	0.350831	0.308542	LARP7/CC2D1A/MEPCE/INTS1/RBM7	5
Unflavored-Air	GOBP_REGULATION_OF_EXTRINSIC_APOPTOTIC_SIGNALING_PATHWAY	GOBP_REGULATION_OF_EXTRINSIC_APOPTOTIC_SIGNALING_PATHWAY	10/667	157/17951	0.0636943	1.71421	1.76567	0.068305	0.350831	0.308542	LMNA/RAF1/AKT1/HTT/STX4/STK4/PAK2/ZC3HC1/RB1CC1/TMBIM1	10
Unflavored-Air	GOBP_REGULATION_OF_SYNAPTIC_PLASTICITY	GOBP_REGULATION_OF_SYNAPTIC_PLASTICITY	13/667	221/17951	0.0588235	1.58312	1.71346	0.0694868	0.350831	0.308542	SIPA1L1/PPFIA3/MAP1B/FXR2/MAP1A/KMT2A/STX4/CLN3/ITPR3/SHANK2/BAIAP2/CAMK2A/RAPGEF2	13
Unflavored-Air	GOBP_ESTABLISHMENT_OF_SPINDLE_ORIENTATION	GOBP_ESTABLISHMENT_OF_SPINDLE_ORIENTATION	4/667	42/17951	0.0952381	2.56315	1.99233	0.0695959	0.350831	0.308542	MAP4/HTT/CLASP1/MISP	4
Unflavored-Air	GOBP_POSITIVE_REGULATION_OF_DENDRITIC_SPINE_DEVELOPMENT	GOBP_POSITIVE_REGULATION_OF_DENDRITIC_SPINE_DEVELOPMENT	4/667	42/17951	0.0952381	2.56315	1.99233	0.0695959	0.350831	0.308542	TIAM1/DLG5/ZMYND8/BAIAP2	4
Unflavored-Air	GOBP_POSITIVE_REGULATION_OF_PROTEIN_DEPHOSPHORYLATION	GOBP_POSITIVE_REGULATION_OF_PROTEIN_DEPHOSPHORYLATION	4/667	42/17951	0.0952381	2.56315	1.99233	0.0695959	0.350831	0.308542	PPP1R12A/NCK2/PPP2R5D/ANKLE2	4
Unflavored-Air	GOBP_CELLULAR_COMPONENT_ASSEMBLY_INVOLVED_IN_MORPHOGENESIS	GOBP_CELLULAR_COMPONENT_ASSEMBLY_INVOLVED_IN_MORPHOGENESIS	9/667	137/17951	0.0656934	1.76801	1.77264	0.0696158	0.350831	0.308542	KRT8/KRT19/PRKAR1A/MEF2A/PLEC/CLASP1/PHLDB2/ABCA2/PIKFYVE	9
Unflavored-Air	GOBP_REGULATION_OF_CARDIAC_MUSCLE_CONTRACTION	GOBP_REGULATION_OF_CARDIAC_MUSCLE_CONTRACTION	6/667	78/17951	0.0769231	2.07023	1.8608	0.0698342	0.350831	0.308542	HSP90AA1/DSP/SLC9A1/CAMK2D/DSG2/PKP2	6
Unflavored-Air	GOBP_REGULATION_OF_CELLULAR_RESPONSE_TO_INSULIN_STIMULUS	GOBP_REGULATION_OF_CELLULAR_RESPONSE_TO_INSULIN_STIMULUS	6/667	78/17951	0.0769231	2.07023	1.8608	0.0698342	0.350831	0.308542	NCL/TSC2/GSK3A/KANK1/NCOA2/NCOA5	6
Unflavored-Air	GOBP_REGULATION_OF_GLUCOSE_TRANSMEMBRANE_TRANSPORT	GOBP_REGULATION_OF_GLUCOSE_TRANSMEMBRANE_TRANSPORT	6/667	78/17951	0.0769231	2.07023	1.8608	0.0698342	0.350831	0.308542	AKT1/GSK3A/MEF2A/OCLN/APPL1/IRS2	6
Unflavored-Air	GOBP_B_CELL_APOPTOTIC_PROCESS	GOBP_B_CELL_APOPTOTIC_PROCESS	3/667	26/17951	0.115385	3.10535	2.11035	0.0705053	0.350831	0.308542	LYN/NOC2L/IRS2	3
Unflavored-Air	GOBP_CELL_COMMUNICATION_BY_ELECTRICAL_COUPLING_INVOLVED_IN_CARDIAC_CONDUCTION	GOBP_CELL_COMMUNICATION_BY_ELECTRICAL_COUPLING_INVOLVED_IN_CARDIAC_CONDUCTION	3/667	26/17951	0.115385	3.10535	2.11035	0.0705053	0.350831	0.308542	ATP1A1/CAMK2D/PKP2	3
Unflavored-Air	GOBP_MEMBRANE_RAFT_ORGANIZATION	GOBP_MEMBRANE_RAFT_ORGANIZATION	3/667	26/17951	0.115385	3.10535	2.11035	0.0705053	0.350831	0.308542	LRCH4/FLOT1/CLN3	3
Unflavored-Air	GOBP_NEGATIVE_REGULATION_OF_STEM_CELL_DIFFERENTIATION	GOBP_NEGATIVE_REGULATION_OF_STEM_CELL_DIFFERENTIATION	3/667	26/17951	0.115385	3.10535	2.11035	0.0705053	0.350831	0.308542	HNRNPU/CDK13/EZH2	3
Unflavored-Air	GOBP_NUCLEAR_MEMBRANE_REASSEMBLY	GOBP_NUCLEAR_MEMBRANE_REASSEMBLY	3/667	26/17951	0.115385	3.10535	2.11035	0.0705053	0.350831	0.308542	ANKLE2/REEP4/SPAST	3
Unflavored-Air	GOBP_REGULATION_OF_THE_FORCE_OF_HEART_CONTRACTION	GOBP_REGULATION_OF_THE_FORCE_OF_HEART_CONTRACTION	3/667	26/17951	0.115385	3.10535	2.11035	0.0705053	0.350831	0.308542	ATP1A1/SLC9A1/CAMK2D	3
Unflavored-Air	GOBP_POSITIVE_REGULATION_OF_EPITHELIAL_CELL_MIGRATION	GOBP_POSITIVE_REGULATION_OF_EPITHELIAL_CELL_MIGRATION	11/667	179/17951	0.0614525	1.65387	1.72713	0.0707921	0.350831	0.308542	PDPK1/MAP4K4/HSPB1/PRKCA/AKT1/CLASP1/HDAC7/PRKD2/BCAS3/RTN4/IRS2	11
Unflavored-Air	GOBP_REGULATION_OF_RESPONSE_TO_WOUNDING	GOBP_REGULATION_OF_RESPONSE_TO_WOUNDING	11/667	179/17951	0.0614525	1.65387	1.72713	0.0707921	0.350831	0.308542	CLDN3/EPPK1/DMTN/KANK1/MYLK/OCLN/CLASP1/PHLDB2/PUM2/DUOX1/ARFGEF1	11
Unflavored-Air	GOBP_CELLULAR_RESPONSE_TO_ANTIBIOTIC	GOBP_CELLULAR_RESPONSE_TO_ANTIBIOTIC	2/667	12/17951	0.166667	4.48551	2.37263	0.0711118	0.350831	0.308542	SLC9A1/EZH2	2
Unflavored-Air	GOBP_CELLULAR_RESPONSE_TO_ELECTRICAL_STIMULUS	GOBP_CELLULAR_RESPONSE_TO_ELECTRICAL_STIMULUS	2/667	12/17951	0.166667	4.48551	2.37263	0.0711118	0.350831	0.308542	PALM/SLC9A1	2
Unflavored-Air	GOBP_DENDRITIC_CELL_APOPTOTIC_PROCESS	GOBP_DENDRITIC_CELL_APOPTOTIC_PROCESS	2/667	12/17951	0.166667	4.48551	2.37263	0.0711118	0.350831	0.308542	LYN/RAPGEF2	2
Unflavored-Air	GOBP_DENDRITIC_TRANSPORT	GOBP_DENDRITIC_TRANSPORT	2/667	12/17951	0.166667	4.48551	2.37263	0.0711118	0.350831	0.308542	KIF3B/HNRNPU	2
Unflavored-Air	GOBP_DNA_ALKYLATION_REPAIR	GOBP_DNA_ALKYLATION_REPAIR	2/667	12/17951	0.166667	4.48551	2.37263	0.0711118	0.350831	0.308542	OTUD4/ASCC3	2
Unflavored-Air	GOBP_GENITALIA_MORPHOGENESIS	GOBP_GENITALIA_MORPHOGENESIS	2/667	12/17951	0.166667	4.48551	2.37263	0.0711118	0.350831	0.308542	NIPBL/TP63	2
Unflavored-Air	GOBP_GLYCOPHAGY	GOBP_GLYCOPHAGY	2/667	12/17951	0.166667	4.48551	2.37263	0.0711118	0.350831	0.308542	RB1CC1/WIPI2	2
Unflavored-Air	GOBP_LATERAL_VENTRICLE_DEVELOPMENT	GOBP_LATERAL_VENTRICLE_DEVELOPMENT	2/667	12/17951	0.166667	4.48551	2.37263	0.0711118	0.350831	0.308542	KDM2B/DNAH5	2
Unflavored-Air	GOBP_MAMMALIAN_OOGENESIS_STAGE	GOBP_MAMMALIAN_OOGENESIS_STAGE	2/667	12/17951	0.166667	4.48551	2.37263	0.0711118	0.350831	0.308542	AKT1/YTHDC1	2
Unflavored-Air	GOBP_MEMBRANE_RAFT_ASSEMBLY	GOBP_MEMBRANE_RAFT_ASSEMBLY	2/667	12/17951	0.166667	4.48551	2.37263	0.0711118	0.350831	0.308542	LRCH4/FLOT1	2
Unflavored-Air	GOBP_NEGATIVE_REGULATION_OF_CENTROSOME_DUPLICATION	GOBP_NEGATIVE_REGULATION_OF_CENTROSOME_DUPLICATION	2/667	12/17951	0.166667	4.48551	2.37263	0.0711118	0.350831	0.308542	MDM1/RBM14	2
Unflavored-Air	GOBP_NEGATIVE_REGULATION_OF_CGAS_STING_SIGNALING_PATHWAY	GOBP_NEGATIVE_REGULATION_OF_CGAS_STING_SIGNALING_PATHWAY	2/667	12/17951	0.166667	4.48551	2.37263	0.0711118	0.350831	0.308542	AKT1/PCBP2	2
Unflavored-Air	GOBP_PIGMENT_ACCUMULATION	GOBP_PIGMENT_ACCUMULATION	2/667	12/17951	0.166667	4.48551	2.37263	0.0711118	0.350831	0.308542	SHROOM2/SHROOM3	2
Unflavored-Air	GOBP_PLASMA_MEMBRANE_RAFT_ORGANIZATION	GOBP_PLASMA_MEMBRANE_RAFT_ORGANIZATION	2/667	12/17951	0.166667	4.48551	2.37263	0.0711118	0.350831	0.308542	FLOT1/CLN3	2
Unflavored-Air	GOBP_POSITIVE_REGULATION_OF_DENDRITIC_CELL_CYTOKINE_PRODUCTION	GOBP_POSITIVE_REGULATION_OF_DENDRITIC_CELL_CYTOKINE_PRODUCTION	2/667	12/17951	0.166667	4.48551	2.37263	0.0711118	0.350831	0.308542	MAVS/DDX21	2
Unflavored-Air	GOBP_POSITIVE_REGULATION_OF_POST_TRANSCRIPTIONAL_GENE_SILENCING	GOBP_POSITIVE_REGULATION_OF_POST_TRANSCRIPTIONAL_GENE_SILENCING	2/667	12/17951	0.166667	4.48551	2.37263	0.0711118	0.350831	0.308542	PUM1/PUM2	2
Unflavored-Air	GOBP_PROTEIN_LOCALIZATION_TO_NUCLEAR_BODY	GOBP_PROTEIN_LOCALIZATION_TO_NUCLEAR_BODY	2/667	12/17951	0.166667	4.48551	2.37263	0.0711118	0.350831	0.308542	LARP7/MEPCE	2
Unflavored-Air	GOBP_REGULATION_OF_PINOCYTOSIS	GOBP_REGULATION_OF_PINOCYTOSIS	2/667	12/17951	0.166667	4.48551	2.37263	0.0711118	0.350831	0.308542	CLN3/APPL1	2
Unflavored-Air	GOBP_REGULATION_OF_TRANSLATION_IN_RESPONSE_TO_ENDOPLASMIC_RETICULUM_STRESS	GOBP_REGULATION_OF_TRANSLATION_IN_RESPONSE_TO_ENDOPLASMIC_RETICULUM_STRESS	2/667	12/17951	0.166667	4.48551	2.37263	0.0711118	0.350831	0.308542	NCK2/EIF4G1	2
Unflavored-Air	GOBP_P38MAPK_CASCADE	GOBP_P38MAPK_CASCADE	5/667	60/17951	0.0833333	2.24275	1.89416	0.0716569	0.353032	0.310477	MAP3K7/DAB2IP/MINK1/MAP3K5/STK39	5
Unflavored-Air	GOBP_MOLTING_CYCLE_PROCESS	GOBP_MOLTING_CYCLE_PROCESS	7/667	98/17951	0.0714286	1.92236	1.79859	0.0723982	0.35521	0.312393	FZD6/KRT17/PUM2/LRIG1/TP63/FZD3/PKP3	7
Unflavored-Air	GOBP_POSITIVE_REGULATION_OF_CELL_DIVISION	GOBP_POSITIVE_REGULATION_OF_CELL_DIVISION	7/667	98/17951	0.0714286	1.92236	1.79859	0.0723982	0.35521	0.312393	KIF3B/SVIL/PKN2/CSPP1/PKP4/SPAST/CDC14A	7
Unflavored-Air	GOBP_RESPONSE_TO_HYDROGEN_PEROXIDE	GOBP_RESPONSE_TO_HYDROGEN_PEROXIDE	7/667	98/17951	0.0714286	1.92236	1.79859	0.0723982	0.35521	0.312393	NQO1/RPS3/TOP2B/EZH2/MAP3K5/SMPD3/RIPK3	7
Unflavored-Air	GOBP_GLUCOSE_IMPORT	GOBP_GLUCOSE_IMPORT	6/667	79/17951	0.0759494	2.04403	1.82689	0.0733258	0.35828	0.315093	AKT1/GSK3A/MEF2A/OCLN/APPL1/IRS2	6
Unflavored-Air	GOBP_POSITIVE_REGULATION_OF_BLOOD_VESSEL_ENDOTHELIAL_CELL_MIGRATION	GOBP_POSITIVE_REGULATION_OF_BLOOD_VESSEL_ENDOTHELIAL_CELL_MIGRATION	6/667	79/17951	0.0759494	2.04403	1.82689	0.0733258	0.35828	0.315093	PDPK1/HSPB1/PRKCA/AKT1/HDAC7/PRKD2	6
Unflavored-Air	GOBP_REGULATION_OF_PROTEIN_TARGETING	GOBP_REGULATION_OF_PROTEIN_TARGETING	6/667	79/17951	0.0759494	2.04403	1.82689	0.0733258	0.35828	0.315093	ABLIM3/GSK3A/DMTN/ANK3/HUWE1/MICALL2	6
Unflavored-Air	GOBP_MAINTENANCE_OF_PROTEIN_LOCALIZATION_IN_ORGANELLE	GOBP_MAINTENANCE_OF_PROTEIN_LOCALIZATION_IN_ORGANELLE	4/667	43/17951	0.0930233	2.50354	1.93909	0.0745857	0.362943	0.319193	RER1/AKT1/HNRNPU/SYNE1	4
Unflavored-Air	GOBP_REGULATION_OF_ADENYLATE_CYCLASE_ACTIVITY	GOBP_REGULATION_OF_ADENYLATE_CYCLASE_ACTIVITY	4/667	43/17951	0.0930233	2.50354	1.93909	0.0745857	0.362943	0.319193	PALM/RAF1/CAP1/STIM1	4
Unflavored-Air	GOBP_RESPONSE_TO_ANGIOTENSIN	GOBP_RESPONSE_TO_ANGIOTENSIN	4/667	43/17951	0.0930233	2.50354	1.93909	0.0745857	0.362943	0.319193	MAP3K7/PRKCA/ARID1B/CAMK2A	4
Unflavored-Air	GOBP_REGULATION_OF_NEUROGENESIS	GOBP_REGULATION_OF_NEUROGENESIS	20/667	380/17951	0.0526316	1.41648	1.61197	0.0753823	0.36631	0.322154	SHTN1/STK25/MAP3K13/NRDC/ULK1/LYN/CDH1/MAP1B/FXR2/SLC7A5/TIAM1/GOLGA4/PCM1/EZH2/SPEN/FZD3/RTN4/DIP2B/BAIAP2/RAPGEF2	20
Unflavored-Air	GOBP_CELLULAR_RESPONSE_TO_ACID_CHEMICAL	GOBP_CELLULAR_RESPONSE_TO_ACID_CHEMICAL	7/667	99/17951	0.0707071	1.90294	1.76973	0.075547	0.36631	0.322154	SLC7A5/PLEC/LAMTOR1/RPTOR/BCL11A/RRAGC/BAIAP2	7
Unflavored-Air	GOBP_REGULATION_OF_MITOTIC_NUCLEAR_DIVISION	GOBP_REGULATION_OF_MITOTIC_NUCLEAR_DIVISION	8/667	119/17951	0.0672269	1.80928	1.73998	0.0757557	0.36631	0.322154	TOM1L1/APC/MKI67/PRPF4B/CUL9/SMPD3/CDC23/DYNC1LI1	8
Unflavored-Air	GOBP_PROGRAMMED_NECROTIC_CELL_DEATH	GOBP_PROGRAMMED_NECROTIC_CELL_DEATH	5/667	61/17951	0.0819672	2.20599	1.85343	0.0757917	0.36631	0.322154	YBX3/ATG9A/TRPM7/MAP3K5/RIPK3	5
Unflavored-Air	GOBP_PROTEIN_LOCALIZATION_TO_CHROMATIN	GOBP_PROTEIN_LOCALIZATION_TO_CHROMATIN	5/667	61/17951	0.0819672	2.20599	1.85343	0.0757917	0.36631	0.322154	EZH2/NIPBL/PPHLN1/VCPIP1/ZMYND8	5
Unflavored-Air	GOBP_ESTABLISHMENT_OR_MAINTENANCE_OF_MONOPOLAR_CELL_POLARITY	GOBP_ESTABLISHMENT_OR_MAINTENANCE_OF_MONOPOLAR_CELL_POLARITY	3/667	27/17951	0.111111	2.99034	2.03313	0.0772185	0.370192	0.325568	MAP1B/SCRIB/GBF1	3
Unflavored-Air	GOBP_HYPEROSMOTIC_RESPONSE	GOBP_HYPEROSMOTIC_RESPONSE	3/667	27/17951	0.111111	2.99034	2.03313	0.0772185	0.370192	0.325568	PDPK1/YBX3/STK39	3
Unflavored-Air	GOBP_PHOSPHATE_ION_TRANSPORT	GOBP_PHOSPHATE_ION_TRANSPORT	3/667	27/17951	0.111111	2.99034	2.03313	0.0772185	0.370192	0.325568	SLC34A2/SLC20A2/XPR1	3
Unflavored-Air	GOBP_POLARIZED_EPITHELIAL_CELL_DIFFERENTIATION	GOBP_POLARIZED_EPITHELIAL_CELL_DIFFERENTIATION	3/667	27/17951	0.111111	2.99034	2.03313	0.0772185	0.370192	0.325568	SCRIB/DLG5/TP63	3
Unflavored-Air	GOBP_PROTEIN_REFOLDING	GOBP_PROTEIN_REFOLDING	3/667	27/17951	0.111111	2.99034	2.03313	0.0772185	0.370192	0.325568	HSPB1/HSP90AA1/SNRNP70	3
Unflavored-Air	GOBP_REGULATION_OF_DENDRITE_EXTENSION	GOBP_REGULATION_OF_DENDRITE_EXTENSION	3/667	27/17951	0.111111	2.99034	2.03313	0.0772185	0.370192	0.325568	SPAG9/BCL11A/ITSN2	3
Unflavored-Air	GOBP_ACTIN_FILAMENT_BASED_MOVEMENT	GOBP_ACTIN_FILAMENT_BASED_MOVEMENT	9/667	140/17951	0.0642857	1.73012	1.70369	0.0774019	0.370572	0.325903	SHTN1/ATP1A1/DSP/SLC9A1/MYO9B/CAMK2D/DSG2/PKP2/PARVA	9
Unflavored-Air	GOBP_CELL_SUBSTRATE_ADHESION	GOBP_CELL_SUBSTRATE_ADHESION	19/667	359/17951	0.0529248	1.42437	1.59553	0.0781481	0.373642	0.328603	SORBS3/MAP4K4/SLC9A1/PXN/DMTN/TIAM1/STK4/KANK1/CARMIL1/CLASP1/PHLDB2/MICALL2/MINK1/TRPM7/PKP2/SRCIN1/SLK/PEAK1/PARVA	19
Unflavored-Air	GOBP_NEGATIVE_REGULATION_OF_EXTRINSIC_APOPTOTIC_SIGNALING_PATHWAY	GOBP_NEGATIVE_REGULATION_OF_EXTRINSIC_APOPTOTIC_SIGNALING_PATHWAY	7/667	100/17951	0.07	1.88391	1.74121	0.078775	0.375631	0.330352	LMNA/RAF1/AKT1/HTT/ZC3HC1/RB1CC1/TMBIM1	7
Unflavored-Air	GOBP_REGULATION_OF_STRIATED_MUSCLE_CONTRACTION	GOBP_REGULATION_OF_STRIATED_MUSCLE_CONTRACTION	7/667	100/17951	0.07	1.88391	1.74121	0.078775	0.375631	0.330352	ATP1A1/HSP90AA1/DSP/SLC9A1/CAMK2D/DSG2/PKP2	7
Unflavored-Air	GOBP_MUSCLE_CELL_DEVELOPMENT	GOBP_MUSCLE_CELL_DEVELOPMENT	12/667	204/17951	0.0588235	1.58312	1.64545	0.0789077	0.375761	0.330466	SORBS2/LMNA/KRT8/KRT19/PRKAR1A/GSK3A/CXADR/HNRNPU/MEF2A/NFATC2/PLEC/PDLIM5	12
Unflavored-Air	GOBP_POSITIVE_REGULATION_OF_MYOBLAST_DIFFERENTIATION	GOBP_POSITIVE_REGULATION_OF_MYOBLAST_DIFFERENTIATION	4/667	44/17951	0.0909091	2.44664	1.88733	0.079751	0.379187	0.333479	ARID1A/PBRM1/ARID1B/MAP3K5	4
Unflavored-Air	GOBP_NEGATIVE_REGULATION_OF_CYSTEINE_TYPE_ENDOPEPTIDASE_ACTIVITY	GOBP_NEGATIVE_REGULATION_OF_CYSTEINE_TYPE_ENDOPEPTIDASE_ACTIVITY	5/667	62/17951	0.0806452	2.17041	1.81348	0.080053	0.379187	0.333479	RAF1/AKT1/PAK2/IFI16/CAAP1	5
Unflavored-Air	GOBP_POSITIVE_REGULATION_OF_MYELOID_LEUKOCYTE_DIFFERENTIATION	GOBP_POSITIVE_REGULATION_OF_MYELOID_LEUKOCYTE_DIFFERENTIATION	5/667	62/17951	0.0806452	2.17041	1.81348	0.080053	0.379187	0.333479	HCLS1/PRKCA/NOTCH2/RPTOR/ACIN1	5
Unflavored-Air	GOBP_VESICLE_CYTOSKELETAL_TRAFFICKING	GOBP_VESICLE_CYTOSKELETAL_TRAFFICKING	5/667	62/17951	0.0806452	2.17041	1.81348	0.080053	0.379187	0.333479	KIF3B/SNAPIN/HTT/CLN3/TANC2	5
Unflavored-Air	GOBP_TRANSCRIPTION_PREINITIATION_COMPLEX_ASSEMBLY	GOBP_TRANSCRIPTION_PREINITIATION_COMPLEX_ASSEMBLY	6/667	81/17951	0.0740741	1.99356	1.76054	0.0806027	0.381284	0.335324	MED24/UBTF/MED1/TAF12/BRF1/BAZ2A	6
Unflavored-Air	GOBP_RESPONSE_TO_REACTIVE_OXYGEN_SPECIES	GOBP_RESPONSE_TO_REACTIVE_OXYGEN_SPECIES	12/667	205/17951	0.0585366	1.5754	1.62768	0.0811444	0.381458	0.335477	STK25/FOXO3/NQO1/RPS3/AKT1/PXN/TOP2B/EZH2/PAWR/MAP3K5/SMPD3/RIPK3	12
Unflavored-Air	GOBP_MUSCLE_ADAPTATION	GOBP_MUSCLE_ADAPTATION	8/667	121/17951	0.0661157	1.77937	1.6898	0.0816588	0.381458	0.335477	FOXO3/LMNA/PRKCA/SLC9A1/GSK3A/MEF2A/CAMK2D/EZH2	8
Unflavored-Air	GOBP_ADHERENS_JUNCTION_ASSEMBLY	GOBP_ADHERENS_JUNCTION_ASSEMBLY	2/667	13/17951	0.153846	4.14047	2.22511	0.0820318	0.381458	0.335477	PAK2/DLG5	2
Unflavored-Air	GOBP_ENDOCYTOSIS_INVOLVED_IN_VIRAL_ENTRY_INTO_HOST_CELL	GOBP_ENDOCYTOSIS_INVOLVED_IN_VIRAL_ENTRY_INTO_HOST_CELL	2/667	13/17951	0.153846	4.14047	2.22511	0.0820318	0.381458	0.335477	JPT2/PIKFYVE	2
Unflavored-Air	GOBP_ENDOPLASMIC_RETICULUM_MEMBRANE_ORGANIZATION	GOBP_ENDOPLASMIC_RETICULUM_MEMBRANE_ORGANIZATION	2/667	13/17951	0.153846	4.14047	2.22511	0.0820318	0.381458	0.335477	VCPIP1/RTN4	2
Unflavored-Air	GOBP_EPITHELIAL_CILIUM_MOVEMENT_INVOLVED_IN_DETERMINATION_OF_LEFT_RIGHT_ASYMMETRY	GOBP_EPITHELIAL_CILIUM_MOVEMENT_INVOLVED_IN_DETERMINATION_OF_LEFT_RIGHT_ASYMMETRY	2/667	13/17951	0.153846	4.14047	2.22511	0.0820318	0.381458	0.335477	ODAD3/OFD1	2
Unflavored-Air	GOBP_NEGATIVE_REGULATION_OF_EPIDERMIS_DEVELOPMENT	GOBP_NEGATIVE_REGULATION_OF_EPIDERMIS_DEVELOPMENT	2/667	13/17951	0.153846	4.14047	2.22511	0.0820318	0.381458	0.335477	EZH2/TP63	2
Unflavored-Air	GOBP_PROTEIN_LOCALIZATION_TO_NUCLEAR_ENVELOPE	GOBP_PROTEIN_LOCALIZATION_TO_NUCLEAR_ENVELOPE	2/667	13/17951	0.153846	4.14047	2.22511	0.0820318	0.381458	0.335477	LMNA/TOR1AIP1	2
Unflavored-Air	GOBP_REGULATION_OF_CELLULAR_RESPONSE_TO_OSMOTIC_STRESS	GOBP_REGULATION_OF_CELLULAR_RESPONSE_TO_OSMOTIC_STRESS	2/667	13/17951	0.153846	4.14047	2.22511	0.0820318	0.381458	0.335477	YBX3/CLN3	2
Unflavored-Air	GOBP_REGULATION_OF_ENDOSOME_SIZE	GOBP_REGULATION_OF_ENDOSOME_SIZE	2/667	13/17951	0.153846	4.14047	2.22511	0.0820318	0.381458	0.335477	SNAPIN/BORCS6	2
Unflavored-Air	GOBP_REGULATION_OF_NUCLEAR_TRANSCRIBED_MRNA_CATABOLIC_PROCESS_NONSENSE_MEDIATED_DECAY	GOBP_REGULATION_OF_NUCLEAR_TRANSCRIBED_MRNA_CATABOLIC_PROCESS_NONSENSE_MEDIATED_DECAY	2/667	13/17951	0.153846	4.14047	2.22511	0.0820318	0.381458	0.335477	CASC3/RBM8A	2
Unflavored-Air	GOBP_RESPONSE_TO_WATER	GOBP_RESPONSE_TO_WATER	2/667	13/17951	0.153846	4.14047	2.22511	0.0820318	0.381458	0.335477	KRT8/PLEC	2
Unflavored-Air	GOBP_SKELETAL_MUSCLE_ACETYLCHOLINE_GATED_CHANNEL_CLUSTERING	GOBP_SKELETAL_MUSCLE_ACETYLCHOLINE_GATED_CHANNEL_CLUSTERING	2/667	13/17951	0.153846	4.14047	2.22511	0.0820318	0.381458	0.335477	RER1/FARP1	2
Unflavored-Air	GOBP_MUSCLE_CELL_DIFFERENTIATION	GOBP_MUSCLE_CELL_DIFFERENTIATION	22/667	431/17951	0.0510441	1.37375	1.54286	0.0832578	0.385117	0.338695	BCL9/SPAG9/FLOT1/SORBS2/LMNA/KRT8/KRT19/PRKAR1A/SLC9A1/AKT1/GSK3A/CXADR/HNRNPU/MEF2A/NOTCH2/NFATC2/PLEC/EZH2/SYNE1/PIEZO1/PDLIM5/CBY1	22
Unflavored-Air	GOBP_NEGATIVE_REGULATION_OF_CELL_CYCLE	GOBP_NEGATIVE_REGULATION_OF_CELL_CYCLE	21/667	408/17951	0.0514706	1.38523	1.54622	0.0833887	0.385117	0.338695	NBN/TOM1L1/LYN/MUC1/APC/RPL26/RBL2/TP53BP1/PRPF4B/TP53BP2/SCRIB/EZH2/DAB2IP/GIGYF2/MDM1/PABIR1/RBM14/RBBP8/WAC/FZD3/DYNC1LI1	21
Unflavored-Air	GOBP_ENDOPLASMIC_RETICULUM_TO_CYTOSOL_TRANSPORT	GOBP_ENDOPLASMIC_RETICULUM_TO_CYTOSOL_TRANSPORT	3/667	28/17951	0.107143	2.88354	1.95939	0.0842002	0.385117	0.338695	SEC61B/UFD1/UBE2J1	3
Unflavored-Air	GOBP_GMP_METABOLIC_PROCESS	GOBP_GMP_METABOLIC_PROCESS	3/667	28/17951	0.107143	2.88354	1.95939	0.0842002	0.385117	0.338695	GART/MAGI3/TJP2	3
Unflavored-Air	GOBP_POSITIVE_REGULATION_OF_LAMELLIPODIUM_ASSEMBLY	GOBP_POSITIVE_REGULATION_OF_LAMELLIPODIUM_ASSEMBLY	3/667	28/17951	0.107143	2.88354	1.95939	0.0842002	0.385117	0.338695	HSP90AA1/OCLN/ABI2	3
Unflavored-Air	GOBP_POSITIVE_REGULATION_OF_PEPTIDYL_THREONINE_PHOSPHORYLATION	GOBP_POSITIVE_REGULATION_OF_PEPTIDYL_THREONINE_PHOSPHORYLATION	3/667	28/17951	0.107143	2.88354	1.95939	0.0842002	0.385117	0.338695	GSK3A/RPTOR/TNKS1BP1	3
Unflavored-Air	GOBP_PROTEIN_LOCALIZATION_TO_ENDOSOME	GOBP_PROTEIN_LOCALIZATION_TO_ENDOSOME	3/667	28/17951	0.107143	2.88354	1.95939	0.0842002	0.385117	0.338695	SCRIB/WASHC2A/MICALL1	3
Unflavored-Air	GOBP_REGULATION_OF_MAST_CELL_DEGRANULATION	GOBP_REGULATION_OF_MAST_CELL_DEGRANULATION	3/667	28/17951	0.107143	2.88354	1.95939	0.0842002	0.385117	0.338695	PDPK1/LYN/SPHK2	3
Unflavored-Air	GOBP_REGULATION_OF_NUCLEOTIDE_EXCISION_REPAIR	GOBP_REGULATION_OF_NUCLEOTIDE_EXCISION_REPAIR	3/667	28/17951	0.107143	2.88354	1.95939	0.0842002	0.385117	0.338695	ARID1A/PBRM1/ARID1B	3
Unflavored-Air	GOBP_POSITIVE_REGULATION_OF_CYTOKINE_PRODUCTION_INVOLVED_IN_IMMUNE_RESPONSE	GOBP_POSITIVE_REGULATION_OF_CYTOKINE_PRODUCTION_INVOLVED_IN_IMMUNE_RESPONSE	6/667	82/17951	0.0731707	1.96925	1.72808	0.0843873	0.385117	0.338695	MAP3K7/SLC7A5/INAVA/MAVS/DDX21/SPHK2	6
Unflavored-Air	GOBP_REGULATION_OF_DOUBLE_STRAND_BREAK_REPAIR_VIA_HOMOLOGOUS_RECOMBINATION	GOBP_REGULATION_OF_DOUBLE_STRAND_BREAK_REPAIR_VIA_HOMOLOGOUS_RECOMBINATION	6/667	82/17951	0.0731707	1.96925	1.72808	0.0843873	0.385117	0.338695	NBN/TP53BP1/DMAP1/PPP4R2/TERF2IP/TRRAP	6
Unflavored-Air	GOBP_MITOTIC_METAPHASE_CHROMOSOME_ALIGNMENT	GOBP_MITOTIC_METAPHASE_CHROMOSOME_ALIGNMENT	5/667	63/17951	0.0793651	2.13596	1.77429	0.0844395	0.385117	0.338695	HNRNPU/EML3/CHAMP1/EML4/CDC23	5
Unflavored-Air	GOBP_PROTEIN_HOMOTETRAMERIZATION	GOBP_PROTEIN_HOMOTETRAMERIZATION	5/667	63/17951	0.0793651	2.13596	1.77429	0.0844395	0.385117	0.338695	ALDOA/ACACA/ITPR3/CBY1/SAMHD1	5
Unflavored-Air	GOBP_VENTRICULAR_CARDIAC_MUSCLE_TISSUE_DEVELOPMENT	GOBP_VENTRICULAR_CARDIAC_MUSCLE_TISSUE_DEVELOPMENT	5/667	63/17951	0.0793651	2.13596	1.77429	0.0844395	0.385117	0.338695	DSP/DSG2/MED1/PPP1R13L/PKP2	5
Unflavored-Air	GOBP_EMBRYONIC_APPENDAGE_MORPHOGENESIS	GOBP_EMBRYONIC_APPENDAGE_MORPHOGENESIS	8/667	122/17951	0.0655738	1.76479	1.66507	0.0847096	0.385117	0.338695	FZD6/NOTCH2/MED1/NIPBL/ACD/TP63/MKS1/IFT52	8
Unflavored-Air	GOBP_CELLULAR_RESPONSE_TO_GLUCOSE_STARVATION	GOBP_CELLULAR_RESPONSE_TO_GLUCOSE_STARVATION	4/667	45/17951	0.0888889	2.39227	1.83698	0.0850891	0.385117	0.338695	FOXO3/SLC7A5/IFI16/MYBBP1A	4
Unflavored-Air	GOBP_MICROTUBULE_NUCLEATION	GOBP_MICROTUBULE_NUCLEATION	4/667	45/17951	0.0888889	2.39227	1.83698	0.0850891	0.385117	0.338695	PAK1/CLASP1/NEDD1/SLAIN2	4
Unflavored-Air	GOBP_MIRNA_PROCESSING	GOBP_MIRNA_PROCESSING	4/667	45/17951	0.0888889	2.39227	1.83698	0.0850891	0.385117	0.338695	PRKRA/ADAR/PUM1/PUM2	4
Unflavored-Air	GOBP_REGULATION_OF_LEUKOCYTE_DEGRANULATION	GOBP_REGULATION_OF_LEUKOCYTE_DEGRANULATION	4/667	45/17951	0.0888889	2.39227	1.83698	0.0850891	0.385117	0.338695	PDPK1/LYN/STX4/SPHK2	4
Unflavored-Air	GOBP_RESPONSE_TO_ELECTRICAL_STIMULUS	GOBP_RESPONSE_TO_ELECTRICAL_STIMULUS	4/667	45/17951	0.0888889	2.39227	1.83698	0.0850891	0.385117	0.338695	PALM/NQO1/SLC9A1/FZD3	4
Unflavored-Air	GOBP_RUFFLE_ASSEMBLY	GOBP_RUFFLE_ASSEMBLY	4/667	45/17951	0.0888889	2.39227	1.83698	0.0850891	0.385117	0.338695	EPS8/KANK1/EPS8L1/EPS8L2	4
Unflavored-Air	GOBP_ENDOPLASMIC_RETICULUM_ORGANIZATION	GOBP_ENDOPLASMIC_RETICULUM_ORGANIZATION	7/667	102/17951	0.0686275	1.84697	1.68514	0.0854679	0.385363	0.338911	SHTN1/SGTA/BAG6/DMTN/VCPIP1/REEP4/RTN4	7
Unflavored-Air	GOBP_INNATE_IMMUNE_RESPONSE_ACTIVATING_CELL_SURFACE_RECEPTOR_SIGNALING_PATHWAY	GOBP_INNATE_IMMUNE_RESPONSE_ACTIVATING_CELL_SURFACE_RECEPTOR_SIGNALING_PATHWAY	7/667	102/17951	0.0686275	1.84697	1.68514	0.0854679	0.385363	0.338911	MAP3K7/FLOT1/LYN/PAK1/PAK2/DAB2IP/APPL1	7
Unflavored-Air	GOBP_INTRINSIC_APOPTOTIC_SIGNALING_PATHWAY_IN_RESPONSE_TO_DNA_DAMAGE	GOBP_INTRINSIC_APOPTOTIC_SIGNALING_PATHWAY_IN_RESPONSE_TO_DNA_DAMAGE	7/667	102/17951	0.0686275	1.84697	1.68514	0.0854679	0.385363	0.338911	MUC1/RPS3/BAG6/RPL26/HNRNPK/IFI16/TP63	7
Unflavored-Air	GOBP_MORPHOGENESIS_OF_A_BRANCHING_STRUCTURE	GOBP_MORPHOGENESIS_OF_A_BRANCHING_STRUCTURE	12/667	207/17951	0.057971	1.56018	1.59242	0.0857366	0.386086	0.339546	MAP3K13/STK4/PAK1/MED1/DLG5/RBM15/BCL11A/TP63/RTN4/MKS1/CELSR1/RERE	12
Unflavored-Air	GOBP_KERATINIZATION	GOBP_KERATINIZATION	6/667	83/17951	0.0722892	1.94552	1.69608	0.0882685	0.396985	0.349132	KRT6A/KRT7/KRT5/KRT17/KAZN/PPHLN1	6
Unflavored-Air	GOBP_INTRINSIC_APOPTOTIC_SIGNALING_PATHWAY_IN_RESPONSE_TO_OXIDATIVE_STRESS	GOBP_INTRINSIC_APOPTOTIC_SIGNALING_PATHWAY_IN_RESPONSE_TO_OXIDATIVE_STRESS	5/667	64/17951	0.078125	2.10258	1.73582	0.0889501	0.399546	0.351384	STK25/HSPB1/AKT1/MAP3K5/DAXX	5
Unflavored-Air	GOBP_ARP2_3_COMPLEX_MEDIATED_ACTIN_NUCLEATION	GOBP_ARP2_3_COMPLEX_MEDIATED_ACTIN_NUCLEATION	4/667	46/17951	0.0869565	2.34026	1.78795	0.0905967	0.405035	0.356212	WIPF3/CARMIL1/WASHC2A/ABI2	4
Unflavored-Air	GOBP_INFLAMMASOME_MEDIATED_SIGNALING_PATHWAY	GOBP_INFLAMMASOME_MEDIATED_SIGNALING_PATHWAY	4/667	46/17951	0.0869565	2.34026	1.78795	0.0905967	0.405035	0.356212	ATAT1/MAVS/ZDHHC5/FBXL2	4
Unflavored-Air	GOBP_CYTOKINE_PRODUCTION_INVOLVED_IN_IMMUNE_RESPONSE	GOBP_CYTOKINE_PRODUCTION_INVOLVED_IN_IMMUNE_RESPONSE	8/667	124/17951	0.0645161	1.73633	1.61627	0.0910094	0.405035	0.356212	MAP3K7/SLC7A5/INAVA/MAVS/DDX21/SPHK2/UBE2J1/PKP3	8
Unflavored-Air	GOBP_PERIPHERAL_NERVOUS_SYSTEM_AXON_ENSHEATHMENT	GOBP_PERIPHERAL_NERVOUS_SYSTEM_AXON_ENSHEATHMENT	3/667	29/17951	0.103448	2.78411	1.88886	0.0914405	0.405035	0.356212	AKT1/PLEC/NDRG1	3
Unflavored-Air	GOBP_POSITIVE_REGULATION_OF_ADENYLATE_CYCLASE_ACTIVITY	GOBP_POSITIVE_REGULATION_OF_ADENYLATE_CYCLASE_ACTIVITY	3/667	29/17951	0.103448	2.78411	1.88886	0.0914405	0.405035	0.356212	RAF1/CAP1/STIM1	3
Unflavored-Air	GOBP_REGULATION_OF_HAIR_CYCLE	GOBP_REGULATION_OF_HAIR_CYCLE	3/667	29/17951	0.103448	2.78411	1.88886	0.0914405	0.405035	0.356212	KRT17/NIPBL/PKP3	3
Unflavored-Air	GOBP_REGULATION_OF_PLATELET_AGGREGATION	GOBP_REGULATION_OF_PLATELET_AGGREGATION	3/667	29/17951	0.103448	2.78411	1.88886	0.0914405	0.405035	0.356212	LYN/PRKCA/F11R	3
Unflavored-Air	GOBP_TYPE_B_PANCREATIC_CELL_DIFFERENTIATION	GOBP_TYPE_B_PANCREATIC_CELL_DIFFERENTIATION	3/667	29/17951	0.103448	2.78411	1.88886	0.0914405	0.405035	0.356212	PDPK1/AKT1/GSK3A	3
Unflavored-Air	GOBP_NEGATIVE_REGULATION_OF_DNA_METABOLIC_PROCESS	GOBP_NEGATIVE_REGULATION_OF_DNA_METABOLIC_PROCESS	9/667	145/17951	0.062069	1.67046	1.59239	0.0915147	0.405035	0.356212	NBN/H1-4/H1-2/XRCC1/RPS3/HNRNPU/TP53BP1/ACD/TERF2IP	9
Unflavored-Air	GOBP_POSITIVE_REGULATION_OF_CELL_DEVELOPMENT	GOBP_POSITIVE_REGULATION_OF_CELL_DEVELOPMENT	23/667	460/17951	0.05	1.34565	1.47531	0.0923792	0.405035	0.356212	SHTN1/STK25/ARID1A/MAP3K13/FOXO3/NRDC/LYN/HCLS1/PRKCA/MAP1B/FXR2/SLC7A5/NOTCH2/TIAM1/GOLGA4/PBRM1/RPTOR/ARID1B/SPEN/FZD3/ACIN1/BAIAP2/F11R	23
Unflavored-Air	GOBP_CELLULAR_RESPONSE_TO_OXIDISED_LOW_DENSITY_LIPOPROTEIN_PARTICLE_STIMULUS	GOBP_CELLULAR_RESPONSE_TO_OXIDISED_LOW_DENSITY_LIPOPROTEIN_PARTICLE_STIMULUS	2/667	14/17951	0.142857	3.84472	2.09171	0.0934232	0.405035	0.356212	AKT1/SMPD3	2
Unflavored-Air	GOBP_FRUCTOSE_METABOLIC_PROCESS	GOBP_FRUCTOSE_METABOLIC_PROCESS	2/667	14/17951	0.142857	3.84472	2.09171	0.0934232	0.405035	0.356212	PFKFB2/ALDOA	2
Unflavored-Air	GOBP_HYALURONAN_BIOSYNTHETIC_PROCESS	GOBP_HYALURONAN_BIOSYNTHETIC_PROCESS	2/667	14/17951	0.142857	3.84472	2.09171	0.0934232	0.405035	0.356212	CLTC/SMPD3	2
Unflavored-Air	GOBP_MICROTUBULE_ANCHORING_AT_MICROTUBULE_ORGANIZING_CENTER	GOBP_MICROTUBULE_ANCHORING_AT_MICROTUBULE_ORGANIZING_CENTER	2/667	14/17951	0.142857	3.84472	2.09171	0.0934232	0.405035	0.356212	PCM1/MAP1S	2
Unflavored-Air	GOBP_NEGATIVE_REGULATION_OF_SUBSTRATE_ADHESION_DEPENDENT_CELL_SPREADING	GOBP_NEGATIVE_REGULATION_OF_SUBSTRATE_ADHESION_DEPENDENT_CELL_SPREADING	2/667	14/17951	0.142857	3.84472	2.09171	0.0934232	0.405035	0.356212	DMTN/KANK1	2
Unflavored-Air	GOBP_NERVE_GROWTH_FACTOR_SIGNALING_PATHWAY	GOBP_NERVE_GROWTH_FACTOR_SIGNALING_PATHWAY	2/667	14/17951	0.142857	3.84472	2.09171	0.0934232	0.405035	0.356212	KIDINS220/RAPGEF2	2
Unflavored-Air	GOBP_PHAGOSOME_LYSOSOME_FUSION	GOBP_PHAGOSOME_LYSOSOME_FUSION	2/667	14/17951	0.142857	3.84472	2.09171	0.0934232	0.405035	0.356212	CLN3/PIKFYVE	2
Unflavored-Air	GOBP_PHOSPHATE_ION_TRANSMEMBRANE_TRANSPORT	GOBP_PHOSPHATE_ION_TRANSMEMBRANE_TRANSPORT	2/667	14/17951	0.142857	3.84472	2.09171	0.0934232	0.405035	0.356212	SLC20A2/XPR1	2
Unflavored-Air	GOBP_POSITIVE_REGULATION_OF_INTERLEUKIN_13_PRODUCTION	GOBP_POSITIVE_REGULATION_OF_INTERLEUKIN_13_PRODUCTION	2/667	14/17951	0.142857	3.84472	2.09171	0.0934232	0.405035	0.356212	IL1RAP/SPHK2	2
Unflavored-Air	GOBP_POSITIVE_REGULATION_OF_SODIUM_ION_TRANSMEMBRANE_TRANSPORTER_ACTIVITY	GOBP_POSITIVE_REGULATION_OF_SODIUM_ION_TRANSMEMBRANE_TRANSPORTER_ACTIVITY	2/667	14/17951	0.142857	3.84472	2.09171	0.0934232	0.405035	0.356212	SLC9A1/ANK3	2
Unflavored-Air	GOBP_POSITIVE_REGULATION_OF_STRIATED_MUSCLE_CONTRACTION	GOBP_POSITIVE_REGULATION_OF_STRIATED_MUSCLE_CONTRACTION	2/667	14/17951	0.142857	3.84472	2.09171	0.0934232	0.405035	0.356212	ATP1A1/HSP90AA1	2
Unflavored-Air	GOBP_PROTEIN_LOCALIZATION_TO_NUCLEOPLASM	GOBP_PROTEIN_LOCALIZATION_TO_NUCLEOPLASM	2/667	14/17951	0.142857	3.84472	2.09171	0.0934232	0.405035	0.356212	LARP7/MEPCE	2
Unflavored-Air	GOBP_REGULATION_OF_KERATINOCYTE_MIGRATION	GOBP_REGULATION_OF_KERATINOCYTE_MIGRATION	2/667	14/17951	0.142857	3.84472	2.09171	0.0934232	0.405035	0.356212	MAP4K4/EPPK1	2
Unflavored-Air	GOBP_REGULATION_OF_METAPHASE_PLATE_CONGRESSION	GOBP_REGULATION_OF_METAPHASE_PLATE_CONGRESSION	2/667	14/17951	0.142857	3.84472	2.09171	0.0934232	0.405035	0.356212	HNRNPU/DYNC1H1	2
Unflavored-Air	GOBP_SOMATIC_DIVERSIFICATION_OF_IMMUNE_RECEPTORS_VIA_SOMATIC_MUTATION	GOBP_SOMATIC_DIVERSIFICATION_OF_IMMUNE_RECEPTORS_VIA_SOMATIC_MUTATION	2/667	14/17951	0.142857	3.84472	2.09171	0.0934232	0.405035	0.356212	ADAR/SAMHD1	2
Unflavored-Air	GOBP_SPHINGOID_BIOSYNTHETIC_PROCESS	GOBP_SPHINGOID_BIOSYNTHETIC_PROCESS	2/667	14/17951	0.142857	3.84472	2.09171	0.0934232	0.405035	0.356212	ABCA2/SPHK2	2
Unflavored-Air	GOBP_T_CELL_EXTRAVASATION	GOBP_T_CELL_EXTRAVASATION	2/667	14/17951	0.142857	3.84472	2.09171	0.0934232	0.405035	0.356212	RIPK3/F11R	2
Unflavored-Air	GOBP_VENTRICULAR_CARDIAC_MUSCLE_CELL_DIFFERENTIATION	GOBP_VENTRICULAR_CARDIAC_MUSCLE_CELL_DIFFERENTIATION	2/667	14/17951	0.142857	3.84472	2.09171	0.0934232	0.405035	0.356212	LMNA/MEF2A	2
Unflavored-Air	GOBP_INTERLEUKIN_2_PRODUCTION	GOBP_INTERLEUKIN_2_PRODUCTION	5/667	65/17951	0.0769231	2.07023	1.69806	0.0935833	0.405035	0.356212	MAP3K7/RPS3/SPTBN1/HDAC7/PRKD2	5
Unflavored-Air	GOBP_REGULATION_OF_DENDRITE_MORPHOGENESIS	GOBP_REGULATION_OF_DENDRITE_MORPHOGENESIS	5/667	65/17951	0.0769231	2.07023	1.69806	0.0935833	0.405035	0.356212	TIAM1/SYNE1/HECW2/BAIAP2/RAPGEF2	5
Unflavored-Air	GOBP_TRANSCRIPTION_INITIATION_AT_RNA_POLYMERASE_II_PROMOTER	GOBP_TRANSCRIPTION_INITIATION_AT_RNA_POLYMERASE_II_PROMOTER	10/667	167/17951	0.0598802	1.61156	1.55975	0.0937575	0.405296	0.356441	ARID1A/MED24/KMT2A/MED1/TAF12/ARID1B/PWWP2A/RBM14/SPHK2/NOC2L	10
Unflavored-Air	GOBP_COLUMNAR_CUBOIDAL_EPITHELIAL_CELL_DIFFERENTIATION	GOBP_COLUMNAR_CUBOIDAL_EPITHELIAL_CELL_DIFFERENTIATION	8/667	125/17951	0.064	1.72243	1.59221	0.094258	0.406473	0.357476	PDPK1/AKT1/MAP1B/GSK3A/RPTOR/DLG5/WDR77/TP63	8
Unflavored-Air	GOBP_REGULATION_OF_CELL_MATRIX_ADHESION	GOBP_REGULATION_OF_CELL_MATRIX_ADHESION	8/667	125/17951	0.064	1.72243	1.59221	0.094258	0.406473	0.357476	MAP4K4/SLC9A1/DMTN/CLASP1/PHLDB2/MINK1/SLK/PEAK1	8
Unflavored-Air	GOBP_NEGATIVE_REGULATION_OF_TRANSMEMBRANE_TRANSPORT	GOBP_NEGATIVE_REGULATION_OF_TRANSMEMBRANE_TRANSPORT	9/667	146/17951	0.0616438	1.65902	1.57065	0.0945075	0.407056	0.357989	VDAC1/AKT1/GSK3A/ANK3/CAMK2D/CTTNBP2NL/HECW2/STK39/IRS2	9
Unflavored-Air	GOBP_CELLULAR_RESPONSE_TO_TOPOLOGICALLY_INCORRECT_PROTEIN	GOBP_CELLULAR_RESPONSE_TO_TOPOLOGICALLY_INCORRECT_PROTEIN	7/667	105/17951	0.0666667	1.7942	1.60335	0.0960959	0.410881	0.361353	NCK2/BAG3/DAB2IP/UFD1/OPTN/DAXX/STUB1	7
Unflavored-Air	GOBP_RESPONSE_TO_LEUKEMIA_INHIBITORY_FACTOR	GOBP_RESPONSE_TO_LEUKEMIA_INHIBITORY_FACTOR	7/667	105/17951	0.0666667	1.7942	1.60335	0.0960959	0.410881	0.361353	NCL/HNRNPU/EPS8/ARID5B/SRSF7/PMM1/BCLAF1	7
Unflavored-Air	GOBP_RECEPTOR_RECYCLING	GOBP_RECEPTOR_RECYCLING	4/667	47/17951	0.0851064	2.29047	1.74019	0.0962704	0.410881	0.361353	PEX1/SCRIB/LAMTOR1/OPTN	4
Unflavored-Air	GOBP_REGULATION_OF_ESTABLISHMENT_OF_PROTEIN_LOCALIZATION_TO_MITOCHONDRION	GOBP_REGULATION_OF_ESTABLISHMENT_OF_PROTEIN_LOCALIZATION_TO_MITOCHONDRION	4/667	47/17951	0.0851064	2.29047	1.74019	0.0962704	0.410881	0.361353	ABLIM3/GSK3A/HUWE1/MICALL2	4
Unflavored-Air	GOBP_REGULATION_OF_P38MAPK_CASCADE	GOBP_REGULATION_OF_P38MAPK_CASCADE	4/667	47/17951	0.0851064	2.29047	1.74019	0.0962704	0.410881	0.361353	DAB2IP/MINK1/MAP3K5/STK39	4
Unflavored-Air	GOBP_THIOESTER_BIOSYNTHETIC_PROCESS	GOBP_THIOESTER_BIOSYNTHETIC_PROCESS	4/667	47/17951	0.0851064	2.29047	1.74019	0.0962704	0.410881	0.361353	PDHA1/ACLY/ACACA/ACSS2	4
Unflavored-Air	GOBP_VESICLE_TRANSPORT_ALONG_MICROTUBULE	GOBP_VESICLE_TRANSPORT_ALONG_MICROTUBULE	4/667	47/17951	0.0851064	2.29047	1.74019	0.0962704	0.410881	0.361353	KIF3B/SNAPIN/HTT/CLN3	4
Unflavored-Air	GOBP_CARDIAC_MUSCLE_CELL_CONTRACTION	GOBP_CARDIAC_MUSCLE_CELL_CONTRACTION	6/667	85/17951	0.0705882	1.89974	1.63338	0.0963182	0.410881	0.361353	ATP1A1/DSP/SLC9A1/CAMK2D/DSG2/PKP2	6
Unflavored-Air	GOBP_POSITIVE_REGULATION_OF_DEVELOPMENTAL_GROWTH	GOBP_POSITIVE_REGULATION_OF_DEVELOPMENTAL_GROWTH	10/667	168/17951	0.0595238	1.60197	1.53992	0.0965758	0.411487	0.361886	SHTN1/MAP3K13/YBX3/AKT1/MAP1B/BASP1/GOLGA4/NIPBL/PUM2/ITSN2	10
Unflavored-Air	GOBP_MUSCLE_SYSTEM_PROCESS	GOBP_MUSCLE_SYSTEM_PROCESS	23/667	463/17951	0.049676	1.33693	1.4429	0.0973241	0.41395	0.364052	ARHGEF11/FOXO3/SORBS2/LMNA/ALDOA/ATP1A1/HSP90AA1/DSP/PRKCA/SLC9A1/GSK3A/EMD/MEF2A/TIAM1/PAK2/CAMK2D/DSG2/MYLK/EZH2/PPP1R13L/PDLIM5/PKP2/MYOF	23
Unflavored-Air	GOBP_NUCLEAR_TRANSCRIBED_MRNA_CATABOLIC_PROCESS	GOBP_NUCLEAR_TRANSCRIBED_MRNA_CATABOLIC_PROCESS	8/667	126/17951	0.0634921	1.70876	1.56836	0.097572	0.41395	0.364052	CASC3/CNOT3/HNRNPU/RNPS1/TNKS1BP1/EIF4ENIF1/THRAP3/RBM8A	8
Unflavored-Air	GOBP_PROTEIN_TARGETING_TO_MEMBRANE	GOBP_PROTEIN_TARGETING_TO_MEMBRANE	8/667	126/17951	0.0634921	1.70876	1.56836	0.097572	0.41395	0.364052	SGTA/BAG6/SEC61B/DMTN/ANK3/MICALL1/RAB3IP/PIKFYVE	8
Unflavored-Air	GOBP_SODIUM_ION_TRANSMEMBRANE_TRANSPORT	GOBP_SODIUM_ION_TRANSMEMBRANE_TRANSPORT	11/667	190/17951	0.0578947	1.55812	1.51931	0.0976187	0.41395	0.364052	SLC34A2/ATP1A1/SLC9A1/SLC20A2/ANK3/CAMK2D/SHROOM2/FXYD3/HECW2/STK39/SLC4A7	11
Unflavored-Air	GOBP_INSULIN_SECRETION_INVOLVED_IN_CELLULAR_RESPONSE_TO_GLUCOSE_STIMULUS	GOBP_INSULIN_SECRETION_INVOLVED_IN_CELLULAR_RESPONSE_TO_GLUCOSE_STIMULUS	5/667	66/17951	0.0757576	2.03887	1.66096	0.0983376	0.414531	0.364563	C2CD2L/RAF1/STX4/TIAM1/ANO1	5
Unflavored-Air	GOBP_POLYSACCHARIDE_BIOSYNTHETIC_PROCESS	GOBP_POLYSACCHARIDE_BIOSYNTHETIC_PROCESS	5/667	66/17951	0.0757576	2.03887	1.66096	0.0983376	0.414531	0.364563	AKT1/GSK3A/CLTC/SMPD3/IRS2	5
Unflavored-Air	GOBP_REGULATION_OF_RECEPTOR_INTERNALIZATION	GOBP_REGULATION_OF_RECEPTOR_INTERNALIZATION	5/667	66/17951	0.0757576	2.03887	1.66096	0.0983376	0.414531	0.364563	FLOT1/SCRIB/SYNE1/TBC1D5/ATXN2	5
Unflavored-Air	GOBP_RESPONSE_TO_ISCHEMIA	GOBP_RESPONSE_TO_ISCHEMIA	5/667	66/17951	0.0757576	2.03887	1.66096	0.0983376	0.414531	0.364563	NQO1/ARID1B/MAP3K5/STUB1/CAMK2A	5
Unflavored-Air	GOBP_TOLL_LIKE_RECEPTOR_4_SIGNALING_PATHWAY	GOBP_TOLL_LIKE_RECEPTOR_4_SIGNALING_PATHWAY	5/667	66/17951	0.0757576	2.03887	1.66096	0.0983376	0.414531	0.364563	MAP3K7/FLOT1/LYN/DAB2IP/APPL1	5
Unflavored-Air	GOBP_MICROVILLUS_ORGANIZATION	GOBP_MICROVILLUS_ORGANIZATION	3/667	30/17951	0.1	2.6913	1.82127	0.0989289	0.41457	0.364597	MAP4K4/MINK1/RAPGEF2	3
Unflavored-Air	GOBP_PHAGOSOME_MATURATION	GOBP_PHAGOSOME_MATURATION	3/667	30/17951	0.1	2.6913	1.82127	0.0989289	0.41457	0.364597	CLN3/PIKFYVE/SLC4A7	3
Unflavored-Air	GOBP_POSITIVE_REGULATION_OF_AMIDE_METABOLIC_PROCESS	GOBP_POSITIVE_REGULATION_OF_AMIDE_METABOLIC_PROCESS	3/667	30/17951	0.1	2.6913	1.82127	0.0989289	0.41457	0.364597	GSK3A/ABCA2/SPHK2	3
Unflavored-Air	GOBP_POSITIVE_REGULATION_OF_CALCIUM_ION_TRANSMEMBRANE_TRANSPORTER_ACTIVITY	GOBP_POSITIVE_REGULATION_OF_CALCIUM_ION_TRANSMEMBRANE_TRANSPORTER_ACTIVITY	3/667	30/17951	0.1	2.6913	1.82127	0.0989289	0.41457	0.364597	SLC9A1/HTT/STIM1	3
Unflavored-Air	GOBP_REGULATION_OF_GLYCOGEN_BIOSYNTHETIC_PROCESS	GOBP_REGULATION_OF_GLYCOGEN_BIOSYNTHETIC_PROCESS	3/667	30/17951	0.1	2.6913	1.82127	0.0989289	0.41457	0.364597	AKT1/GSK3A/IRS2	3
Unflavored-Air	GOBP_TOR_SIGNALING	GOBP_TOR_SIGNALING	10/667	169/17951	0.0591716	1.59249	1.52022	0.0994437	0.416238	0.366064	AKT1/TSC2/GSK3A/CLEC16A/LAMTOR1/LARP1/RICTOR/RPTOR/WAC/RRAGC	10
Unflavored-Air	GOBP_POSITIVE_REGULATION_OF_MYELOID_CELL_DIFFERENTIATION	GOBP_POSITIVE_REGULATION_OF_MYELOID_CELL_DIFFERENTIATION	7/667	106/17951	0.0660377	1.77728	1.57668	0.0997939	0.417214	0.366922	FOXO3/HCLS1/PRKCA/NOTCH2/MED1/RPTOR/ACIN1	7
Unflavored-Air	GOBP_CELLULAR_RESPONSE_TO_STEROID_HORMONE_STIMULUS	GOBP_CELLULAR_RESPONSE_TO_STEROID_HORMONE_STIMULUS	12/667	213/17951	0.056338	1.51623	1.48885	0.100466	0.418629	0.368167	ARID1A/FOXO3/ATP1A1/USP8/GSK3A/HNRNPU/PAK1/SAFB/MED1/TP63/DAXX/NCOR2	12
Unflavored-Air	GOBP_CILIUM_MOVEMENT	GOBP_CILIUM_MOVEMENT	12/667	213/17951	0.056338	1.51623	1.48885	0.100466	0.418629	0.368167	ODAD3/KATNIP/NPHP4/OFD1/GAS8/RSPH4A/DNAI4/JHY/CCNYL1/DNAH5/ODAD1/CEP131	12
Unflavored-Air	GOBP_POSITIVE_REGULATION_OF_INSULIN_SECRETION	GOBP_POSITIVE_REGULATION_OF_INSULIN_SECRETION	6/667	86/17951	0.0697674	1.87765	1.60267	0.100485	0.418629	0.368167	C2CD2L/PFKFB2/PRKAR1A/STX4/ANO1/IRS2	6
Unflavored-Air	GOBP_REGULATION_OF_EXTRINSIC_APOPTOTIC_SIGNALING_PATHWAY_VIA_DEATH_DOMAIN_RECEPTORS	GOBP_REGULATION_OF_EXTRINSIC_APOPTOTIC_SIGNALING_PATHWAY_VIA_DEATH_DOMAIN_RECEPTORS	4/667	48/17951	0.0833333	2.24275	1.69362	0.102107	0.424887	0.373671	RAF1/STX4/STK4/TMBIM1	4
Unflavored-Air	GOBP_EPITHELIAL_TO_MESENCHYMAL_TRANSITION	GOBP_EPITHELIAL_TO_MESENCHYMAL_TRANSITION	11/667	192/17951	0.0572917	1.54189	1.48296	0.10307	0.424888	0.373672	SERPINB3/TIAM1/TCOF1/NOLC1/EZH2/DAB2IP/CLASP1/PHLDB2/BCL9L/DLG5/RTN4	11
Unflavored-Air	GOBP_RECOMBINATIONAL_REPAIR	GOBP_RECOMBINATIONAL_REPAIR	11/667	192/17951	0.0572917	1.54189	1.48296	0.10307	0.424888	0.373672	NBN/XRCC1/TP53BP1/NIPBL/RBBP8/DMAP1/PPP4R2/TERF2IP/ZMYND8/SAMHD1/TRRAP	11
Unflavored-Air	GOBP_ANIMAL_ORGAN_REGENERATION	GOBP_ANIMAL_ORGAN_REGENERATION	5/667	67/17951	0.0746269	2.00844	1.62453	0.103211	0.424888	0.373672	IGF2R/SLC7A5/SRSF1/MED1/EZH2	5
Unflavored-Air	GOBP_DIGESTIVE_SYSTEM_PROCESS	GOBP_DIGESTIVE_SYSTEM_PROCESS	7/667	107/17951	0.0654206	1.76067	1.55029	0.103569	0.424888	0.373672	INAVA/SLC26A6/MUC13/TJP2/STK39/LIMA1/F11R	7
Unflavored-Air	GOBP_LYMPHOCYTE_MIGRATION	GOBP_LYMPHOCYTE_MIGRATION	7/667	107/17951	0.0654206	1.76067	1.55029	0.103569	0.424888	0.373672	STK10/AKT1/ABL2/PLEC/STK39/RIPK3/F11R	7
Unflavored-Air	GOBP_REGULATION_OF_MITOCHONDRION_ORGANIZATION	GOBP_REGULATION_OF_MITOCHONDRION_ORGANIZATION	9/667	149/17951	0.0604027	1.62562	1.50641	0.103824	0.424888	0.373672	LMNA/VDAC1/AKT1/HTT/TSC2/GSK3A/SPIRE1/HUWE1/STUB1	9
Unflavored-Air	GOBP_CARDIAC_VENTRICLE_DEVELOPMENT	GOBP_CARDIAC_VENTRICLE_DEVELOPMENT	8/667	128/17951	0.0625	1.68207	1.5213	0.104395	0.424888	0.373672	DSP/MATR3/GSK3A/MED1/LUZP1/PPP1R13L/RBM15/PKP2	8
Unflavored-Air	GOBP_REGULATION_OF_PROTEASOMAL_UBIQUITIN_DEPENDENT_PROTEIN_CATABOLIC_PROCESS	GOBP_REGULATION_OF_PROTEASOMAL_UBIQUITIN_DEPENDENT_PROTEIN_CATABOLIC_PROCESS	8/667	128/17951	0.0625	1.68207	1.5213	0.104395	0.424888	0.373672	AKT1/BAG6/GSK3A/MAP1A/CDC20B/PABIR1/WAC/STUB1	8
Unflavored-Air	GOBP_VASCULAR_TRANSPORT	GOBP_VASCULAR_TRANSPORT	6/667	87/17951	0.0689655	1.85607	1.57237	0.104746	0.424888	0.373672	ABCC1/SLC7A2/SLC16A1/SLC7A5/SLC1A5/ABCA2	6
Unflavored-Air	GOBP_PROTEIN_RNA_COMPLEX_ORGANIZATION	GOBP_PROTEIN_RNA_COMPLEX_ORGANIZATION	13/667	237/17951	0.0548523	1.47624	1.44983	0.105011	0.424888	0.373672	PRKRA/HSP90AA1/EIF2S2/ADAR/SRSF1/SRSF9/SRSF5/PRPF4B/DHX29/YTHDC1/WDR77/BUD13/LUC7L2	13
Unflavored-Air	GOBP_INTRACELLULAR_MRNA_LOCALIZATION	GOBP_INTRACELLULAR_MRNA_LOCALIZATION	2/667	15/17951	0.133333	3.58841	1.9701	0.105236	0.424888	0.373672	CASC3/PUM2	2
Unflavored-Air	GOBP_L_ARGININE_TRANSMEMBRANE_TRANSPORT	GOBP_L_ARGININE_TRANSMEMBRANE_TRANSPORT	2/667	15/17951	0.133333	3.58841	1.9701	0.105236	0.424888	0.373672	SLC7A2/CLN3	2
Unflavored-Air	GOBP_NEGATIVE_REGULATION_OF_ACTIVATED_T_CELL_PROLIFERATION	GOBP_NEGATIVE_REGULATION_OF_ACTIVATED_T_CELL_PROLIFERATION	2/667	15/17951	0.133333	3.58841	1.9701	0.105236	0.424888	0.373672	PRKAR1A/SCRIB	2
Unflavored-Air	GOBP_NEGATIVE_REGULATION_OF_B_CELL_APOPTOTIC_PROCESS	GOBP_NEGATIVE_REGULATION_OF_B_CELL_APOPTOTIC_PROCESS	2/667	15/17951	0.133333	3.58841	1.9701	0.105236	0.424888	0.373672	NOC2L/IRS2	2
Unflavored-Air	GOBP_NEURAL_CREST_FORMATION	GOBP_NEURAL_CREST_FORMATION	2/667	15/17951	0.133333	3.58841	1.9701	0.105236	0.424888	0.373672	TCOF1/NOLC1	2
Unflavored-Air	GOBP_POSITIVE_REGULATION_OF_CYCLIN_DEPENDENT_PROTEIN_KINASE_ACTIVITY	GOBP_POSITIVE_REGULATION_OF_CYCLIN_DEPENDENT_PROTEIN_KINASE_ACTIVITY	2/667	15/17951	0.133333	3.58841	1.9701	0.105236	0.424888	0.373672	AKT1/MAPRE3	2
Unflavored-Air	GOBP_POSITIVE_REGULATION_OF_ENDOTHELIAL_CELL_CHEMOTAXIS	GOBP_POSITIVE_REGULATION_OF_ENDOTHELIAL_CELL_CHEMOTAXIS	2/667	15/17951	0.133333	3.58841	1.9701	0.105236	0.424888	0.373672	HSPB1/PRKD2	2
Unflavored-Air	GOBP_POSITIVE_REGULATION_OF_EXTRACELLULAR_MATRIX_ASSEMBLY	GOBP_POSITIVE_REGULATION_OF_EXTRACELLULAR_MATRIX_ASSEMBLY	2/667	15/17951	0.133333	3.58841	1.9701	0.105236	0.424888	0.373672	CLASP1/PHLDB2	2
Unflavored-Air	GOBP_POSITIVE_REGULATION_OF_FIBROBLAST_MIGRATION	GOBP_POSITIVE_REGULATION_OF_FIBROBLAST_MIGRATION	2/667	15/17951	0.133333	3.58841	1.9701	0.105236	0.424888	0.373672	AKT1/DMTN	2
Unflavored-Air	GOBP_POSITIVE_REGULATION_OF_GLYCOGEN_BIOSYNTHETIC_PROCESS	GOBP_POSITIVE_REGULATION_OF_GLYCOGEN_BIOSYNTHETIC_PROCESS	2/667	15/17951	0.133333	3.58841	1.9701	0.105236	0.424888	0.373672	AKT1/IRS2	2
Unflavored-Air	GOBP_POSITIVE_REGULATION_OF_MYOBLAST_FUSION	GOBP_POSITIVE_REGULATION_OF_MYOBLAST_FUSION	2/667	15/17951	0.133333	3.58841	1.9701	0.105236	0.424888	0.373672	FLOT1/NFATC2	2
Unflavored-Air	GOBP_PROTEIN_LOCALIZATION_TO_SITE_OF_DOUBLE_STRAND_BREAK	GOBP_PROTEIN_LOCALIZATION_TO_SITE_OF_DOUBLE_STRAND_BREAK	2/667	15/17951	0.133333	3.58841	1.9701	0.105236	0.424888	0.373672	NBN/TP53BP1	2
Unflavored-Air	GOBP_REGULATION_OF_HYDROGEN_PEROXIDE_MEDIATED_PROGRAMMED_CELL_DEATH	GOBP_REGULATION_OF_HYDROGEN_PEROXIDE_MEDIATED_PROGRAMMED_CELL_DEATH	2/667	15/17951	0.133333	3.58841	1.9701	0.105236	0.424888	0.373672	FOXO3/PAWR	2
Unflavored-Air	GOBP_REGULATION_OF_NUCLEOTIDE_BINDING_DOMAIN_LEUCINE_RICH_REPEAT_CONTAINING_RECEPTOR_SIGNALING_PATHWAY	GOBP_REGULATION_OF_NUCLEOTIDE_BINDING_DOMAIN_LEUCINE_RICH_REPEAT_CONTAINING_RECEPTOR_SIGNALING_PATHWAY	2/667	15/17951	0.133333	3.58841	1.9701	0.105236	0.424888	0.373672	ERBIN/NAGK	2
Unflavored-Air	GOBP_RIBOSOMAL_SUBUNIT_EXPORT_FROM_NUCLEUS	GOBP_RIBOSOMAL_SUBUNIT_EXPORT_FROM_NUCLEUS	2/667	15/17951	0.133333	3.58841	1.9701	0.105236	0.424888	0.373672	NMD3/NUP88	2
Unflavored-Air	GOBP_SODIUM_ION_EXPORT_ACROSS_PLASMA_MEMBRANE	GOBP_SODIUM_ION_EXPORT_ACROSS_PLASMA_MEMBRANE	2/667	15/17951	0.133333	3.58841	1.9701	0.105236	0.424888	0.373672	ATP1A1/SLC9A1	2
Unflavored-Air	GOBP_REGULATION_OF_EPITHELIAL_CELL_DIFFERENTIATION	GOBP_REGULATION_OF_EPITHELIAL_CELL_DIFFERENTIATION	10/667	171/17951	0.0584795	1.57386	1.4812	0.105327	0.424888	0.373672	PPP1R12A/MED1/EZH2/BLTP1/RPTOR/KDF1/SGPP1/TP63/F11R/NCOA3	10
Unflavored-Air	GOBP_DIOL_METABOLIC_PROCESS	GOBP_DIOL_METABOLIC_PROCESS	3/667	31/17951	0.0967742	2.60449	1.75639	0.106655	0.424937	0.373715	SGPP1/ABCA2/SPHK2	3
Unflavored-Air	GOBP_FC_RECEPTOR_MEDIATED_STIMULATORY_SIGNALING_PATHWAY	GOBP_FC_RECEPTOR_MEDIATED_STIMULATORY_SIGNALING_PATHWAY	3/667	31/17951	0.0967742	2.60449	1.75639	0.106655	0.424937	0.373715	LYN/PAK1/APPL1	3
Unflavored-Air	GOBP_LIVER_REGENERATION	GOBP_LIVER_REGENERATION	3/667	31/17951	0.0967742	2.60449	1.75639	0.106655	0.424937	0.373715	SLC7A5/SRSF1/EZH2	3
Unflavored-Air	GOBP_MITOTIC_SISTER_CHROMATID_COHESION	GOBP_MITOTIC_SISTER_CHROMATID_COHESION	3/667	31/17951	0.0967742	2.60449	1.75639	0.106655	0.424937	0.373715	NIPBL/PDS5B/SMC3	3
Unflavored-Air	GOBP_NEGATIVE_REGULATION_OF_AXON_EXTENSION	GOBP_NEGATIVE_REGULATION_OF_AXON_EXTENSION	3/667	31/17951	0.0967742	2.60449	1.75639	0.106655	0.424937	0.373715	CDH1/RTN4/DIP2B	3
Unflavored-Air	GOBP_PHYSIOLOGICAL_CARDIAC_MUSCLE_HYPERTROPHY	GOBP_PHYSIOLOGICAL_CARDIAC_MUSCLE_HYPERTROPHY	3/667	31/17951	0.0967742	2.60449	1.75639	0.106655	0.424937	0.373715	SORBS2/GSK3A/PDLIM5	3
Unflavored-Air	GOBP_POSITIVE_REGULATION_OF_FILOPODIUM_ASSEMBLY	GOBP_POSITIVE_REGULATION_OF_FILOPODIUM_ASSEMBLY	3/667	31/17951	0.0967742	2.60449	1.75639	0.106655	0.424937	0.373715	PALM/TENM2/ZMYND8	3
Unflavored-Air	GOBP_POSITIVE_REGULATION_OF_P38MAPK_CASCADE	GOBP_POSITIVE_REGULATION_OF_P38MAPK_CASCADE	3/667	31/17951	0.0967742	2.60449	1.75639	0.106655	0.424937	0.373715	MINK1/MAP3K5/STK39	3
Unflavored-Air	GOBP_REGULATION_OF_ARP2_3_COMPLEX_MEDIATED_ACTIN_NUCLEATION	GOBP_REGULATION_OF_ARP2_3_COMPLEX_MEDIATED_ACTIN_NUCLEATION	3/667	31/17951	0.0967742	2.60449	1.75639	0.106655	0.424937	0.373715	CARMIL1/WASHC2A/ABI2	3
Unflavored-Air	GOBP_APPENDAGE_MORPHOGENESIS	GOBP_APPENDAGE_MORPHOGENESIS	9/667	150/17951	0.06	1.61478	1.48531	0.107041	0.424937	0.373715	FZD6/NOTCH2/MED1/IQCE/NIPBL/ACD/TP63/MKS1/IFT52	9
Unflavored-Air	GOBP_ENDOTHELIUM_DEVELOPMENT	GOBP_ENDOTHELIUM_DEVELOPMENT	9/667	150/17951	0.06	1.61478	1.48531	0.107041	0.424937	0.373715	PPP1R12A/CLDN3/TJP3/AFDN/MARVELD2/PRKD2/TJP2/RAPGEF2/F11R	9
Unflavored-Air	GOBP_INTERFERON_MEDIATED_SIGNALING_PATHWAY	GOBP_INTERFERON_MEDIATED_SIGNALING_PATHWAY	7/667	108/17951	0.0648148	1.74436	1.52418	0.10742	0.424937	0.373715	RAF1/ADAR/MED1/GIGYF2/MAVS/LSM14A/SAMHD1	7
Unflavored-Air	GOBP_POSITIVE_REGULATION_OF_BINDING	GOBP_POSITIVE_REGULATION_OF_BINDING	7/667	108/17951	0.0648148	1.74436	1.52418	0.10742	0.424937	0.373715	FLOT1/EIF4G1/TIAM1/STK4/ACD/NMD3/RAPGEF2	7
Unflavored-Air	GOBP_PROTEIN_TARGETING	GOBP_PROTEIN_TARGETING	17/667	329/17951	0.0516717	1.39064	1.40483	0.107724	0.424937	0.373715	SGTA/PEX1/ABLIM3/HSP90AA1/PEX19/BAG6/GSK3A/SEC61B/DMTN/ANK3/HUWE1/MICALL2/MICALL1/RAB3IP/ERBIN/KIF13B/PIKFYVE	17
Unflavored-Air	GOBP_NEGATIVE_REGULATION_OF_NEURON_PROJECTION_DEVELOPMENT	GOBP_NEGATIVE_REGULATION_OF_NEURON_PROJECTION_DEVELOPMENT	8/667	129/17951	0.0620155	1.66903	1.49807	0.107904	0.424937	0.373715	ULK1/SNAPIN/CDH1/KANK1/THOC2/BCL11A/RTN4/DIP2B	8
Unflavored-Air	GOBP_ACTIVATED_T_CELL_PROLIFERATION	GOBP_ACTIVATED_T_CELL_PROLIFERATION	4/667	49/17951	0.0816327	2.19698	1.64819	0.108101	0.424937	0.373715	PRKAR1A/RPS3/SCRIB/RIPK3	4
Unflavored-Air	GOBP_NEGATIVE_REGULATION_OF_CYSTEINE_TYPE_ENDOPEPTIDASE_ACTIVITY_INVOLVED_IN_APOPTOTIC_PROCESS	GOBP_NEGATIVE_REGULATION_OF_CYSTEINE_TYPE_ENDOPEPTIDASE_ACTIVITY_INVOLVED_IN_APOPTOTIC_PROCESS	4/667	49/17951	0.0816327	2.19698	1.64819	0.108101	0.424937	0.373715	RAF1/AKT1/PAK2/CAAP1	4
Unflavored-Air	GOBP_POSITIVE_REGULATION_OF_STEM_CELL_POPULATION_MAINTENANCE	GOBP_POSITIVE_REGULATION_OF_STEM_CELL_POPULATION_MAINTENANCE	4/667	49/17951	0.0816327	2.19698	1.64819	0.108101	0.424937	0.373715	ARID1A/KDM2B/TP63/NCOA3	4
Unflavored-Air	GOBP_RAC_PROTEIN_SIGNAL_TRANSDUCTION	GOBP_RAC_PROTEIN_SIGNAL_TRANSDUCTION	4/667	49/17951	0.0816327	2.19698	1.64819	0.108101	0.424937	0.373715	EPS8/TIAM1/ABI2/FARP1	4
Unflavored-Air	GOBP_REGULATION_OF_T_CELL_RECEPTOR_SIGNALING_PATHWAY	GOBP_REGULATION_OF_T_CELL_RECEPTOR_SIGNALING_PATHWAY	4/667	49/17951	0.0816327	2.19698	1.64819	0.108101	0.424937	0.373715	RPS3/ELF1/PAWR/PRKD2	4
Unflavored-Air	GOBP_SCHWANN_CELL_DIFFERENTIATION	GOBP_SCHWANN_CELL_DIFFERENTIATION	4/667	49/17951	0.0816327	2.19698	1.64819	0.108101	0.424937	0.373715	RAF1/AKT1/PLEC/NDRG1	4
Unflavored-Air	GOBP_AMYLOID_PRECURSOR_PROTEIN_CATABOLIC_PROCESS	GOBP_AMYLOID_PRECURSOR_PROTEIN_CATABOLIC_PROCESS	5/667	68/17951	0.0735294	1.9789	1.58871	0.108203	0.424937	0.373715	LYN/GSK3A/CLN3/ABCA2/RTN4	5
Unflavored-Air	GOBP_PROTEIN_LOCALIZATION_TO_CELL_SURFACE	GOBP_PROTEIN_LOCALIZATION_TO_CELL_SURFACE	5/667	68/17951	0.0735294	1.9789	1.58871	0.108203	0.424937	0.373715	AKT1/MAP1A/STX4/GBF1/ABCA2	5
Unflavored-Air	GOBP_SOMATIC_STEM_CELL_POPULATION_MAINTENANCE	GOBP_SOMATIC_STEM_CELL_POPULATION_MAINTENANCE	5/667	68/17951	0.0735294	1.9789	1.58871	0.108203	0.424937	0.373715	BCL9/RAF1/NIPBL/BCL9L/TP63	5
Unflavored-Air	GOBP_INORGANIC_ANION_TRANSPORT	GOBP_INORGANIC_ANION_TRANSPORT	10/667	172/17951	0.0581395	1.56471	1.46188	0.108343	0.42502	0.373788	SLC34A2/SLC4A2/SLC20A2/FXYD3/ANO1/CLIC6/SLC26A6/XPR1/SLC12A6/SLC4A7	10
[truncated: 2,654 more rows]

## Sheet: GO Molecular Function
group	ID	Description	GeneRatio	BgRatio	RichFactor	FoldEnrichment	zScore	pvalue	p.adjust	qvalue	geneID	Count
[truncated: 653 more rows]
